# Supplementary material for: Enhanced osmotic transport in individual double-walled carbon nanotube
Source: Nat Commun. 2023 Apr 21;14:2295. doi: 10.1038/s41467-023-37970-3 (PMC10121574; doi:10.1038/s41467-023-37970-3)
Supplement: Supplementary file 2 — Source Data [file 41467_2023_37970_MOESM2_ESM.zip]

Archive with 16 entries (15 files):
- Source Data-20230211/
- __MACOSX/._Source Data-20230211
- Source Data-20230211/Figure S3.xlsx
- __MACOSX/Source Data-20230211/._Figure S3.xlsx
- Source Data-20230211/Figure 4.xlsx
- __MACOSX/Source Data-20230211/._Figure 4.xlsx
- Source Data-20230211/Figure 5.xlsx
- __MACOSX/Source Data-20230211/._Figure 5.xlsx
- Source Data-20230211/Figure S2.xlsx
- __MACOSX/Source Data-20230211/._Figure S2.xlsx
- Source Data-20230211/Figure 2.xlsx
- __MACOSX/Source Data-20230211/._Figure 2.xlsx
- Source Data-20230211/Figure S4.xlsx
- __MACOSX/Source Data-20230211/._Figure S4.xlsx
- Source Data-20230211/Figure 3.xlsx
- __MACOSX/Source Data-20230211/._Figure 3.xlsx
