# Supplementary material for: Enhanced osmotic transport in individual double-walled carbon nanotube
Source: Nat Commun. 2023 Apr 21;14:2295. doi: 10.1038/s41467-023-37970-3 (PMC10121574; doi:10.1038/s41467-023-37970-3)
Supplement: Supplementary file 2 — Source Data [file 41467_2023_37970_MOESM2_ESM.zip › Source Data-20230211/Figure S3.xlsx]

## Sheet: Fig_S3_a
Voltage drop (mV)	Current_KCl (pA)
	Current_KCl_Cmax/Cmin=10 (pA)	Standard deviation (pA)	Current_KCl_Cmax/Cmin=100 (pA)	Standard deviation (pA)	Current_KCl_Cmax/Cmin=1000 (pA)	Standard deviation (pA)
-1000	-14.8852	0.36316	-14.1679	0.39945	-13.7091	0.38753
-900	-13.0866	0.34385	-12.2217	0.33299	-11.4727	0.38559
-800	-11.2799	0.36881	-10.2056	0.3538	-9.18993	0.39119
-700	-9.49597	0.36597	-8.12482	0.33783	-6.91811	0.38197
-600	-7.65958	0.34097	-6.07866	0.34259	-4.60401	0.37474
-500	-5.83071	0.34277	-4.0386	0.37901	-2.28172	0.34028
-400	-3.93739	0.3669	-2.00254	0.37636	0.05675	0.34569
-300	-2.11709	0.37105	0.1015	0.3452	2.47568	0.33207
-200	-0.22576	0.33957	2.18279	0.33088	4.75417	0.33494
-100	1.71584	0.33605	4.24028	0.3328	7.17568	0.33334
0	3.5268	0.30636	6.37651	0.347	9.60747	0.33808
100	5.36176	0.37515	8.55959	0.33568	12.085	0.3364
200	7.28128	0.34562	10.6712	0.35712	14.5168	0.33971
300	9.23031	0.34117	12.8245	0.36825	17.2938	0.33723
400	11.1851	0.34133	14.9518	0.38377	19.7363	0.32611
500	13.1068	0.35951	17.3804	0.33986	22.2056	0.34299
600	14.9899	0.39375	19.5551	0.34058	24.6202	0.34109
700	17.1745	0.34532	21.7152	0.34508	27.1062	0.33479
800	19.0884	0.33857	23.8301	0.33484	29.5132	0.33442
900	20.9682	0.35746	26.0201	0.34827	31.991	0.3454
1000	22.8295	0.38764	28.1135	0.35917	34.4446	0.35474

## Sheet: Fig_S3_b
Voltage drop (mV)	Current_NaCl (pA)
	Current_NaCl_Cmax/Cmin=10 (pA)	Standard deviation (pA)	Current_NaCl_Cmax/Cmin=100 (pA)	Standard deviation (pA)	Current_NaCl_Cmax/Cmin=1000 (pA)	Standard deviation (pA)
-1000	-15.6033	0.47013	-14.3613	0.36914	-12.8802	0.34648
-900	-13.7214	0.38564	-12.4354	0.34437	-10.8606	0.34875
-800	-11.9889	0.3467	-10.4677	0.3282	-8.82724	0.36255
-700	-10.1116	0.34267	-8.46951	0.33122	-6.83641	0.37887
-600	-8.31418	0.37639	-6.50762	0.36111	-4.7875	0.3538
-500	-6.52213	0.33399	-4.59516	0.35426	-2.64775	0.32971
-400	-4.65287	0.34775	-2.59309	0.32747	-0.4998	0.33254
-300	-2.7676	0.36523	-0.55627	0.34384	1.63557	0.33987
-200	-0.94813	0.36694	1.4757	0.33026	3.67258	0.3101
-100	0.90895	0.33685	3.40673	0.31287	5.8669	0.34991
0	2.8004	0.3374	5.34424	0.37356	8.05369	0.36482
100	4.50529	0.34106	7.38792	0.33407	10.2437	0.36792
200	6.10049	0.34849	9.43026	0.33111	12.4454	0.3475
300	7.88079	0.33636	11.4928	0.32952	14.6789	0.34932
400	9.62758	0.37512	13.5478	0.33578	17.1533	0.33225
500	11.3694	0.34762	15.7471	0.46464	19.3501	0.33371
600	13.1283	0.34722	17.8998	0.36651	21.53	0.33959
700	14.8349	0.35967	19.8976	0.33618	23.7281	0.33753
800	16.5637	0.40212	21.9623	0.33658	25.9278	0.35206
900	18.5674	0.35026	24.012	0.33376	28.1127	0.36375
1000	20.4396	0.34098	26.0668	0.34245	30.2485	0.38268

## Sheet: Fig_S3_c
Voltage drop (mV)	Current_LiCl (pA)
	Current_LiCl_Cmax/Cmin=10 (pA)	Standard deviation (pA)	Current_LiCl_Cmax/Cmin=100 (pA)	Standard deviation (pA)	Current_LiCl_Cmax/Cmin=1000 (pA)	Standard deviation (pA)
-1000	-12.9832	0.35334	-11.7606	0.39172	-11.604	0.38778
-900	-11.5212	0.38776	-10.1749	0.34219	-9.77962	0.34006
-800	-10.0466	0.35106	-8.53435	0.34619	-7.96447	0.32712
-700	-8.46189	0.36218	-6.94687	0.36282	-6.10894	0.34438
-600	-6.9661	0.38569	-5.3013	0.33192	-4.30236	0.38021
-500	-5.41756	0.35285	-3.61688	0.33203	-2.48978	0.33372
-400	-3.8176	0.3706	-1.98426	0.37319	-0.63292	0.33459
-300	-2.27611	0.37367	-0.31841	0.32728	1.26612	0.33747
-200	-0.70538	0.34409	1.41295	0.31479	3.06842	0.33381
-100	0.84983	0.3703	3.06328	0.33861	4.79712	0.32862
0	2.34543	0.35856	4.65	0.33278	6.69559	0.3227
100	3.85931	0.32913	6.39469	0.33869	8.61024	0.33082
200	5.36262	0.37988	8.13843	0.36601	10.4374	0.37092
300	6.91592	0.34476	9.82209	0.34121	12.2774	0.34567
400	8.50607	0.35518	11.5642	0.33308	14.1436	0.33292
500	10.0091	0.38271	13.3325	0.35263	16.2411	0.43009
600	11.5485	0.34682	15.0116	0.38628	18.0954	0.36482
700	13.0869	0.3935	17.0291	0.33846	19.8766	0.34219
800	14.5327	0.36593	18.7472	0.34378	21.6758	0.3286
900	16.323	0.43282	20.4104	0.38194	23.4737	0.33006
1000	17.6074	0.36031	22.1201	0.34389	25.1507	0.38288
