# Supplementary material for: Enhanced osmotic transport in individual double-walled carbon nanotube
Source: Nat Commun. 2023 Apr 21;14:2295. doi: 10.1038/s41467-023-37970-3 (PMC10121574; doi:10.1038/s41467-023-37970-3)
Supplement: Supplementary file 2 — Source Data [file 41467_2023_37970_MOESM2_ESM.zip › Source Data-20230211/Figure 4.xlsx]

## Sheet: Fig_4_a
Voltage drop (mV)	Current_KCl (pA)
	Current_KCl_0.001M (pA)	Current_KCl_0.01M (pA)	Current_KCl_0.1M (pA)	Current_KCl_1M (pA)
-1000	-6.36	-10.8	-23.21	-52.99
-900	-5.71	-9.78	-21.01	-47.71
-800	-5.11	-8.68	-18.78	-42.39
-700	-4.53	-7.62	-16.42	-37.06
-600	-3.83	-6.63	-13.83	-31.69
-500	-3.18	-5.47	-11.52	-26.35
-400	-2.59	-4.44	-9.25	-21.07
-300	-1.92	-3.27	-6.88	-15.72
-200	-1.27	-2.26	-4.62	-10.41
-100	-0.63	-1.06	-2.33	-5.16
0	0	-0.01	0.01	0.13
100	0.7	1.14	2.26	5.39
200	1.32	2.23	4.51	10.69
300	1.95	3.29	6.84	15.92
400	2.55	4.32	8.97	21.23
500	3.19	5.34	11.23	26.52
600	3.74	6.5	13.5	31.79
700	4.31	7.62	15.73	37.06
800	4.92	8.72	18.36	42.28
900	5.56	9.82	20.68	47.53
1000	6.19	10.87	23.24	52.06

## Sheet: Fig_4_b
Voltage drop (mV)	Current_NaCl (pA)
	Current_NaCl_0.001M (pA)	Current_NaCl_0.01M (pA)	Current_NaCl_0.1M (pA)	Current_NaCl_1M (pA)
-1000	-8.87	-12.65	-20.86	-46.82
-900	-8.01	-11.49	-18.94	-42.2
-800	-7.24	-10.21	-16.93	-37.47
-700	-6.3	-8.91	-14.52	-32.84
-600	-5.42	-7.63	-12.43	-28.11
-500	-4.48	-6.45	-10.31	-23.17
-400	-3.59	-5.13	-8.31	-18.36
-300	-2.72	-3.88	-6.22	-13.77
-200	-1.77	-2.6	-4.2	-9.11
-100	-0.92	-1.26	-2.11	-4.56
0	-0.05	-0.02	0.01	0.01
100	0.96	1.36	2.09	4.61
200	1.86	2.55	4.08	9.12
300	2.69	3.79	6.06	13.75
400	3.57	4.93	8.12	18.32
500	4.38	6.27	10.19	22.85
600	5.19	7.49	12.26	27.45
700	6.19	8.77	14.34	32.03
800	7.06	9.99	16.67	36.62
900	7.79	11.29	18.68	41.19
1000	8.8	12.55	20.88	45.62

## Sheet: Fig_4_c
Voltage drop (mV)	Current_LiCl (pA)
	Current_LiCl_0.001M (pA)	Current_LiCl_0.01M (pA)	Current_LiCl_0.1M (pA)	Current_LiCl_1M (pA)
-1000	-10.81	-13.73	-17.96	-33.3
-900	-9.87	-12.35	-16.27	-29.98
-800	-8.65	-11.04	-14.21	-26.57
-700	-7.65	-9.67	-12.48	-23.21
-600	-6.59	-8.26	-10.73	-19.91
-500	-5.49	-6.97	-8.98	-16.5
-400	-4.44	-5.54	-7.15	-13.19
-300	-3.32	-4.21	-5.34	-9.89
-200	-2.21	-2.76	-3.52	-6.55
-100	-1.11	-1.41	-1.84	-3.26
0	0	0.01	0.01	0.05
100	1.14	1.37	1.8	3.34
200	2.2	2.76	3.52	6.69
300	3.22	4.12	5.22	9.98
400	4.25	5.39	6.99	13.32
500	5.3	6.85	8.87	16.63
600	6.44	8.15	10.56	19.92
700	7.51	9.51	12.38	23.18
800	8.53	10.79	14.15	26.48
900	9.67	12.25	16.22	29.66
1000	10.81	13.6	18.11	32.51

## Sheet: Fig_4_d
Salt concentration (M)	Conductance (pS)
	Conductance_KCl (pS)	Standard deviation (pS)	Conductance_NaCl (pS)	Standard deviation (pS)	Conductance_LiCl (pS)	Standard deviation (pS)
0.001	6.83	0.12	8.69	0.42	10.77	0.05
0.002	7.25	0.2	9.44	0.41	11.58	0.23
0.005	8.22	0.29	10.71	0.18	12.5	0.05
0.01	10.87	0.34	12.55	0.35	13.6	0.12
0.02	13.78	0.26	14.66	0.43	15	0.85
0.05	18.65	0.2	17.94	0.4	16.74	0.75
0.1	23.24	0.48	20.88	1.92	18.11	1.11
0.2	28.47	0.5	24.33	0.4	21.78	2.11
0.5	44.87	0.96	33.77	1.05	26.07	0.76
1	52.12	0.97	45.67	1.26	34.99	2.02

## Sheet: Fig_4_e
Salt concentration (M)	Conductivity (S/m)
	Conductivity_KCl (S/m)	Standard deviation (S/m)	Conductivity_NaCl (S/m)	Standard deviation (S/m)	Conductivity (S/m)_LiCl	Standard deviation (S/m)
0.001	34.76	0.61	44.23	2.14	54.82	0.25
0.002	36.9	1.02	48.05	2.09	58.94	1.17
0.005	41.84	1.48	54.51	0.92	63.63	0.25
0.01	55.33	1.73	63.88	1.78	69.22	0.61
0.02	70.14	1.32	74.62	2.19	76.35	4.33
0.05	94.93	1.02	91.31	2.04	85.21	3.82
0.1	118.29	2.44	106.28	9.77	92.18	5.65
0.2	144.91	2.55	123.84	2.04	110.86	10.74
0.5	228.39	4.89	171.89	5.34	132.7	3.87
1	265.29	4.94	232.46	6.41	178.1	10.28

## Sheet: Fig_4_f
Salt concentration (M)	Enhancement factor						Salt concentration (M)	Theoretical predicted value
	Enhancement factor_KCl	Standard deviation	Enhancement factor_NaCl	Standard deviation	Enhancement factor_LiCl	Standard deviation		Theoretical predicted value_KCl	Theoretical predicted value_NaCl	Theoretical predicted value_LiCl
0.001	2364.63	41.4966	3008.84	145.578	3729.25	17.0068	0.001	842.825	857.296	776.557
0.002	1255.1	34.6939	1634.35	71.0884	2004.76	39.7959	0.002	592.821	602.041	544.13
0.005	569.252	20.1361	741.633	12.517	865.714	3.40136	0.003	480.19	487.278	439.937
0.01	392.133	12.2608	452.729	12.6152	490.574	4.32318	0.004	412.717	418.603	377.683
0.02	248.547	4.67753	264.422	7.76045	270.553	15.3437	0.005	366.617	371.715	335.223
0.05	134.557	1.44578	129.426	2.89157	120.78	5.4146	0.006	332.601	337.136	303.933
0.1	96.249	1.98535	86.4768	7.94955	75.0041	4.59723	0.007	306.195	310.304	279.667
0.2	58.9544	1.03743	50.3824	0.82994	45.1017	4.36941	0.008	284.944	288.716	260.153
0.5	37.1668	0.79577	27.9723	0.869	21.5948	0.62978	0.009	267.373	270.873	244.029
1	23.6866	0.44107	20.7554	0.57232	15.9018	0.91786	0.01	252.537	255.81	230.423
							0.011	239.799	242.879	218.746
							0.012	228.71	231.624	208.585
							0.013	218.945	221.716	199.642
							0.014	210.264	212.907	191.693
							0.015	202.481	205.011	184.568
							0.016	195.452	197.882	178.137
							0.017	189.065	191.404	172.293
							0.018	183.229	185.484	166.955
							0.019	177.869	180.049	162.054
							0.02	172.924	175.036	157.533
							0.021	168.345	170.393	153.348
							0.022	164.089	166.078	149.458
							0.023	160.12	162.054	145.831
							0.024	156.408	158.291	142.439
							0.025	152.926	154.761	139.258
							0.026	149.651	151.442	136.268
							0.027	146.565	148.314	133.449
							0.028	143.65	145.36	130.787
							0.029	140.891	142.563	128.268
							0.03	138.274	139.912	125.879
							0.031	135.789	137.393	123.611
							0.032	133.424	134.997	121.452
							0.033	131.17	132.714	119.395
							0.034	129.02	130.534	117.433
							0.035	126.964	128.452	115.557
							0.036	124.998	126.459	113.763
							0.037	123.114	124.551	112.044
							0.038	121.306	122.72	110.395
							0.039	119.571	120.962	108.812
							0.04	117.903	119.273	107.291
							0.041	116.299	117.647	105.828
							0.042	114.754	116.082	104.419
							0.043	113.264	114.573	103.06
							0.044	111.827	113.118	101.75
							0.045	110.44	111.713	100.485
							0.046	109.1	110.355	99.2633
							0.047	107.804	109.043	98.0818
							0.048	106.55	107.773	96.9385
							0.049	105.336	106.543	95.8316
							0.05	104.159	105.351	94.7592
							0.051	103.018	104.196	93.7195
							0.052	101.912	103.076	92.711
							0.053	100.838	101.988	91.7321
							0.054	99.7946	100.931	90.7814
							0.055	98.7809	99.905	89.8576
							0.056	97.7954	98.907	88.9596
							0.057	96.8368	97.9363	88.0861
							0.058	95.9039	96.9917	87.236
							0.059	94.9956	96.072	86.4084
							0.06	94.1108	95.1761	85.6023
							0.061	93.2486	94.3031	84.8168
							0.062	92.4081	93.452	84.051
							0.063	91.5883	92.6219	83.3042
							0.064	90.7884	91.8121	82.5756
							0.065	90.0077	91.0216	81.8644
							0.066	89.2454	90.2498	81.17
							0.067	88.5008	89.496	80.4918
							0.068	87.7732	88.7594	79.8291
							0.069	87.0621	88.0394	79.1814
							0.07	86.3667	87.3355	78.5482
							0.071	85.6867	86.647	77.9288
							0.072	85.0213	85.9733	77.3228
							0.073	84.3701	85.3141	76.7298
							0.074	83.7326	84.6688	76.1493
							0.075	83.1083	84.0368	75.5808
							0.076	82.4969	83.4178	75.0241
							0.077	81.8978	82.8114	74.4785
							0.078	81.3107	82.217	73.944
							0.079	80.7351	81.6344	73.4199
							0.08	80.1707	81.0631	72.9061
							0.081	79.6172	80.5028	72.4022
							0.082	79.0743	79.9532	71.9078
							0.083	78.5415	79.4139	71.4227
							0.084	78.0186	78.8846	70.9467
							0.085	77.5052	78.365	70.4794
							0.086	77.0012	77.8548	70.0206
							0.087	76.5062	77.3538	69.57
							0.088	76.0199	76.8616	69.1274
							0.089	75.5422	76.3781	68.6925
							0.09	75.0728	75.9029	68.2652
							0.091	74.6114	75.4359	67.8452
							0.092	74.1578	74.9768	67.4323
							0.093	73.7118	74.5254	67.0264
							0.094	73.2732	74.0815	66.6272
							0.095	72.8418	73.6448	66.2346
							0.096	72.4173	73.2153	65.8483
							0.097	71.9998	72.7927	65.4683
							0.098	71.5888	72.3768	65.0943
							0.099	71.1844	71.9674	64.7262
							0.1	70.7862	71.5644	64.3639
							0.101	70.3942	71.1677	64.0071
							0.102	70.0082	70.777	63.6559
							0.103	69.628	70.3923	63.3099
							0.104	69.2535	70.0133	62.9692
							0.105	68.8846	69.6399	62.6335
							0.106	68.5211	69.2721	62.3027
							0.107	68.1629	68.9096	61.9768
							0.108	67.8099	68.5523	61.6556
							0.109	67.4619	68.2002	61.339
							0.11	67.1189	67.853	61.0269
							0.111	66.7807	67.5108	60.7191
							0.112	66.4472	67.1733	60.4157
							0.113	66.1183	66.8404	60.1165
							0.114	65.7939	66.5122	59.8214
							0.115	65.4739	66.1883	59.5302
							0.116	65.1582	65.8689	59.243
							0.117	64.8467	65.5537	58.9596
							0.118	64.5393	65.2426	58.68
							0.119	64.236	64.9357	58.4041
							0.12	63.9366	64.6327	58.1317
							0.121	63.641	64.3337	57.8629
							0.122	63.3493	64.0384	57.5975
							0.123	63.0612	63.7469	57.3354
							0.124	62.7768	63.4591	57.0767
							0.125	62.4959	63.1749	56.8212
							0.126	62.2185	62.8942	56.5689
							0.127	61.9445	62.617	56.3197
							0.128	61.6739	62.3431	56.0735
							0.129	61.4065	62.0726	55.8303
							0.13	61.1423	61.8053	55.59
							0.131	60.8813	61.5412	55.3526
							0.132	60.6234	61.2802	55.118
							0.133	60.3685	61.0222	54.8862
							0.134	60.1165	60.7673	54.657
							0.135	59.8675	60.5154	54.4305
							0.136	59.6213	60.2663	54.2067
							0.137	59.378	60.0201	53.9853
							0.138	59.1374	59.7766	53.7665
							0.139	58.8995	59.5359	53.5502
							0.14	58.6642	59.2979	53.3362
							0.141	58.4316	59.0625	53.1246
							0.142	58.2015	58.8297	52.9154
							0.143	57.9739	58.5994	52.7084
							0.144	57.7488	58.3717	52.5037
							0.145	57.5261	58.1464	52.3012
							0.146	57.3058	57.9235	52.1009
							0.147	57.0878	57.7029	51.9027
							0.148	56.8722	57.4847	51.7066
							0.149	56.6588	57.2688	51.5125
							0.15	56.4476	57.0552	51.3205
							0.151	56.2386	56.8437	51.1304
							0.152	56.0318	56.6344	50.9423
							0.153	55.827	56.4273	50.7562
							0.154	55.6243	56.2223	50.5719
							0.155	55.4237	56.0193	50.3895
							0.156	55.2251	55.8184	50.2089
							0.157	55.0285	55.6194	50.0301
							0.158	54.8338	55.4224	49.8531
							0.159	54.641	55.2274	49.6778
							0.16	54.4501	55.0343	49.5043
							0.161	54.2611	54.843	49.3324
							0.162	54.0739	54.6536	49.1622
							0.163	53.8884	54.466	48.9936
							0.164	53.7048	54.2802	48.8266
							0.165	53.5228	54.0962	48.6612
							0.166	53.3426	53.9139	48.4973
							0.167	53.1641	53.7333	48.3351
							0.168	52.9872	53.5543	48.1743
							0.169	52.812	53.3771	48.0149
							0.17	52.6384	53.2014	47.8571
							0.171	52.4664	53.0274	47.7007
							0.172	52.2959	52.8549	47.5457
							0.173	52.127	52.684	47.3922
							0.174	51.9596	52.5147	47.24
							0.175	51.7936	52.3468	47.0891
							0.176	51.6292	52.1805	46.9397
							0.177	51.4662	52.0156	46.7915
							0.178	51.3046	51.8521	46.6446
							0.179	51.1445	51.6901	46.499
							0.18	50.9857	51.5295	46.3547
							0.181	50.8283	51.3703	46.2116
							0.182	50.6723	51.2125	46.0698
							0.183	50.5176	51.056	45.9292
							0.184	50.3642	50.9008	45.7897
							0.185	50.2121	50.7469	45.6515
							0.186	50.0613	50.5944	45.5144
							0.187	49.9117	50.4431	45.3785
							0.188	49.7634	50.293	45.2437
							0.189	49.6163	50.1442	45.11
							0.19	49.4704	49.9967	44.9774
							0.191	49.3258	49.8503	44.8459
							0.192	49.1823	49.7052	44.7154
							0.193	49.0399	49.5612	44.586
							0.194	48.8987	49.4183	44.4577
							0.195	48.7587	49.2767	44.3304
							0.196	48.6197	49.1361	44.2041
							0.197	48.4819	48.9967	44.0788
							0.198	48.3451	48.8583	43.9545
							0.199	48.2094	48.7211	43.8312
							0.2	48.0748	48.5849	43.7089
							0.201	47.9412	48.4498	43.5875
							0.202	47.8087	48.3157	43.467
							0.203	47.6772	48.1827	43.3475
							0.204	47.5467	48.0507	43.2289
							0.205	47.4171	47.9197	43.1112
							0.206	47.2886	47.7897	42.9943
							0.207	47.1611	47.6606	42.8784
							0.208	47.0345	47.5326	42.7634
							0.209	46.9088	47.4055	42.6491
							0.21	46.7841	47.2793	42.5358
							0.211	46.6603	47.1541	42.4233
							0.212	46.5374	47.0298	42.3116
							0.213	46.4154	46.9064	42.2008
							0.214	46.2943	46.7839	42.0907
							0.215	46.1741	46.6624	41.9815
							0.216	46.0548	46.5416	41.873
							0.217	45.9363	46.4218	41.7654
							0.218	45.8187	46.3028	41.6585
							0.219	45.7019	46.1847	41.5524
							0.22	45.5859	46.0674	41.447
							0.221	45.4708	45.9509	41.3424
							0.222	45.3565	45.8353	41.2385
							0.223	45.243	45.7205	41.1353
							0.224	45.1302	45.6065	41.0329
							0.225	45.0183	45.4932	40.9311
							0.226	44.9071	45.3808	40.8301
							0.227	44.7967	45.2691	40.7298
							0.228	44.687	45.1582	40.6302
							0.229	44.5782	45.0481	40.5312
							0.23	44.47	44.9387	40.4329
							0.231	44.3626	44.83	40.3353
							0.232	44.2559	44.7221	40.2383
							0.233	44.1499	44.6149	40.142
							0.234	44.0446	44.5084	40.0464
							0.235	43.94	44.4026	39.9514
							0.236	43.8361	44.2976	39.857
							0.237	43.7329	44.1932	39.7632
							0.238	43.6304	44.0895	39.6701
							0.239	43.5286	43.9865	39.5775
							0.24	43.4274	43.8841	39.4856
							0.241	43.3269	43.7825	39.3942
							0.242	43.227	43.6814	39.3035
							0.243	43.1277	43.5811	39.2133
							0.244	43.0292	43.4814	39.1237
							0.245	42.9312	43.3823	39.0347
							0.246	42.8338	43.2838	38.9463
							0.247	42.7371	43.186	38.8584
							0.248	42.641	43.0888	38.7711
							0.249	42.5455	42.9922	38.6843
							0.25	42.4506	42.8962	38.5981
							0.251	42.3562	42.8008	38.5123
							0.252	42.2625	42.706	38.4272
							0.253	42.1693	42.6117	38.3425
							0.254	42.0768	42.5181	38.2584
							0.255	41.9847	42.425	38.1748
							0.256	41.8933	42.3325	38.0917
							0.257	41.8024	42.2406	38.0091
							0.258	41.712	42.1492	37.9271
							0.259	41.6222	42.0584	37.8455
							0.26	41.533	41.9681	37.7644
							0.261	41.4442	41.8784	37.6838
							0.262	41.3561	41.7892	37.6037
							0.263	41.2684	41.7005	37.524
							0.264	41.1812	41.6124	37.4448
							0.265	41.0946	41.5248	37.3661
							0.266	41.0085	41.4377	37.2879
							0.267	40.9229	41.3511	37.2101
							0.268	40.8377	41.265	37.1328
							0.269	40.7531	41.1794	37.0559
							0.27	40.669	41.0943	36.9795
							0.271	40.5853	41.0097	36.9035
							0.272	40.5022	40.9256	36.8279
							0.273	40.4195	40.842	36.7528
							0.274	40.3372	40.7588	36.6781
							0.275	40.2555	40.6761	36.6039
							0.276	40.1742	40.5939	36.53
							0.277	40.0934	40.5122	36.4566
							0.278	40.013	40.4309	36.3836
							0.279	39.9331	40.3501	36.311
							0.28	39.8536	40.2697	36.2388
							0.281	39.7746	40.1898	36.167
							0.282	39.696	40.1103	36.0956
							0.283	39.6178	40.0312	36.0246
							0.284	39.5401	39.9526	35.954
							0.285	39.4628	39.8745	35.8838
							0.286	39.3859	39.7967	35.8139
							0.287	39.3095	39.7194	35.7445
							0.288	39.2334	39.6425	35.6754
							0.289	39.1578	39.566	35.6067
							0.29	39.0826	39.4899	35.5384
							0.291	39.0078	39.4143	35.4704
							0.292	38.9333	39.339	35.4028
							0.293	38.8593	39.2641	35.3356
							0.294	38.7857	39.1897	35.2687
							0.295	38.7125	39.1156	35.2022
							0.296	38.6396	39.042	35.136
							0.297	38.5671	38.9687	35.0702
							0.298	38.4951	38.8958	35.0047
							0.299	38.4234	38.8233	34.9396
							0.3	38.352	38.7511	34.8748
							0.301	38.2811	38.6794	34.8103
							0.302	38.2105	38.608	34.7462
							0.303	38.1403	38.537	34.6824
							0.304	38.0704	38.4663	34.619
							0.305	38.0009	38.396	34.5558
							0.306	37.9317	38.3261	34.493
							0.307	37.8629	38.2565	34.4305
							0.308	37.7945	38.1873	34.3684
							0.309	37.7264	38.1184	34.3065
							0.31	37.6586	38.0499	34.245
							0.311	37.5912	37.9817	34.1838
							0.312	37.5241	37.9139	34.1228
							0.313	37.4574	37.8464	34.0622
							0.314	37.391	37.7792	34.0019
							0.315	37.3249	37.7124	33.9419
							0.316	37.2591	37.6459	33.8822
							0.317	37.1937	37.5798	33.8227
							0.318	37.1286	37.5139	33.7636
							0.319	37.0638	37.4484	33.7048
							0.32	36.9994	37.3832	33.6462
							0.321	36.9352	37.3183	33.5879
							0.322	36.8714	37.2538	33.53
							0.323	36.8078	37.1895	33.4723
							0.324	36.7446	37.1256	33.4148
							0.325	36.6817	37.062	33.3577
							0.326	36.6191	36.9986	33.3008
							0.327	36.5568	36.9356	33.2442
							0.328	36.4947	36.8729	33.1879
							0.329	36.433	36.8105	33.1318
							0.33	36.3716	36.7484	33.0761
							0.331	36.3105	36.6865	33.0205
							0.332	36.2496	36.625	32.9652
							0.333	36.189	36.5638	32.9102
							0.334	36.1287	36.5028	32.8555
							0.335	36.0687	36.4421	32.801
							0.336	36.009	36.3817	32.7468
							0.337	35.9496	36.3216	32.6928
							0.338	35.8904	36.2618	32.639
							0.339	35.8315	36.2022	32.5856
							0.34	35.7729	36.143	32.5323
							0.341	35.7145	36.084	32.4793
							0.342	35.6564	36.0252	32.4266
							0.343	35.5986	35.9667	32.3741
							0.344	35.5411	35.9085	32.3218
							0.345	35.4838	35.8506	32.2698
							0.346	35.4267	35.7929	32.218
							0.347	35.37	35.7355	32.1664
							0.348	35.3134	35.6784	32.1151
							0.349	35.2572	35.6214	32.064
							0.35	35.2011	35.5648	32.0131
							0.351	35.1454	35.5084	31.9625
							0.352	35.0899	35.4523	31.912
							0.353	35.0346	35.3964	31.8618
							0.354	34.9796	35.3407	31.8119
							0.355	34.9248	35.2853	31.7621
							0.356	34.8702	35.2302	31.7126
							0.357	34.8159	35.1752	31.6633
							0.358	34.7619	35.1206	31.6142
							0.359	34.708	35.0662	31.5653
							0.36	34.6544	35.0119	31.5166
							0.361	34.6011	34.958	31.4682
							0.362	34.5479	34.9043	31.4199
							0.363	34.495	34.8508	31.3719
							0.364	34.4423	34.7975	31.324
							0.365	34.3899	34.7445	31.2764
							0.366	34.3377	34.6916	31.229
							0.367	34.2857	34.6391	31.1818
							0.368	34.2339	34.5867	31.1347
							0.369	34.1823	34.5346	31.0879
							0.37	34.131	34.4826	31.0413
							0.371	34.0798	34.4309	30.9948
							0.372	34.0289	34.3795	30.9486
							0.373	33.9782	34.3282	30.9026
							0.374	33.9278	34.2771	30.8567
							0.375	33.8775	34.2263	30.8111
							0.376	33.8274	34.1757	30.7656
							0.377	33.7775	34.1253	30.7204
							0.378	33.7279	34.0751	30.6753
							0.379	33.6785	34.0251	30.6304
							0.38	33.6292	33.9753	30.5857
							0.381	33.5802	33.9257	30.5411
							0.382	33.5313	33.8763	30.4968
							0.383	33.4827	33.8271	30.4526
							0.384	33.4343	33.7781	30.4086
							0.385	33.386	33.7294	30.3648
							0.386	33.338	33.6808	30.3212
							0.387	33.2901	33.6324	30.2778
							0.388	33.2425	33.5842	30.2345
							0.389	33.195	33.5362	30.1914
							0.39	33.1477	33.4884	30.1485
							0.391	33.1006	33.4408	30.1057
							0.392	33.0537	33.3934	30.0631
							0.393	33.007	33.3462	30.0207
							0.394	32.9605	33.2991	29.9785
							0.395	32.9142	33.2522	29.9364
							0.396	32.868	33.2056	29.8945
							0.397	32.822	33.1591	29.8527
							0.398	32.7762	33.1128	29.8112
							0.399	32.7306	33.0667	29.7697
							0.4	32.6852	33.0207	29.7285
							0.401	32.6399	32.975	29.6874
							0.402	32.5949	32.9294	29.6465
							0.403	32.5499	32.884	29.6057
							0.404	32.5052	32.8387	29.5651
							0.405	32.4607	32.7937	29.5246
							0.406	32.4163	32.7488	29.4843
							0.407	32.3721	32.7041	29.4442
							0.408	32.328	32.6596	29.4042
							0.409	32.2841	32.6152	29.3643
							0.41	32.2404	32.571	29.3247
							0.411	32.1969	32.527	29.2851
							0.412	32.1535	32.4831	29.2457
							0.413	32.1103	32.4394	29.2065
							0.414	32.0672	32.3959	29.1674
							0.415	32.0243	32.3525	29.1285
							0.416	31.9816	32.3093	29.0897
							0.417	31.9391	32.2663	29.0511
							0.418	31.8967	32.2234	29.0126
							0.419	31.8544	32.1807	28.9742
							0.42	31.8123	32.1382	28.936
							0.421	31.7704	32.0958	28.8979
							0.422	31.7286	32.0535	28.86
							0.423	31.687	32.0114	28.8222
							0.424	31.6455	31.9695	28.7845
							0.425	31.6042	31.9277	28.747
							0.426	31.5631	31.8861	28.7097
							0.427	31.5221	31.8447	28.6724
							0.428	31.4812	31.8033	28.6353
							0.429	31.4405	31.7622	28.5984
							0.43	31.3999	31.7212	28.5616
							0.431	31.3595	31.6803	28.5249
							0.432	31.3192	31.6396	28.4883
							0.433	31.2791	31.599	28.4519
							0.434	31.2391	31.5586	28.4156
							0.435	31.1993	31.5183	28.3794
							0.436	31.1596	31.4782	28.3434
							0.437	31.1201	31.4382	28.3075
							0.438	31.0806	31.3984	28.2717
							0.439	31.0414	31.3587	28.236
							0.44	31.0023	31.3191	28.2005
							0.441	30.9633	31.2797	28.1651
							0.442	30.9244	31.2404	28.1299
							0.443	30.8857	31.2013	28.0947
							0.444	30.8471	31.1623	28.0597
							0.445	30.8087	31.1234	28.0248
							0.446	30.7704	31.0847	27.99
							0.447	30.7322	31.0461	27.9554
							0.448	30.6942	31.0076	27.9209
							0.449	30.6563	30.9693	27.8864
							0.45	30.6185	30.9311	27.8522
							0.451	30.5809	30.893	27.818
							0.452	30.5434	30.8551	27.7839
							0.453	30.506	30.8173	27.75
							0.454	30.4687	30.7797	27.7162
							0.455	30.4316	30.7421	27.6825
							0.456	30.3946	30.7047	27.6489
							0.457	30.3578	30.6674	27.6154
							0.458	30.321	30.6303	27.5821
							0.459	30.2844	30.5933	27.5488
							0.46	30.2479	30.5564	27.5157
							0.461	30.2115	30.5196	27.4827
							0.462	30.1753	30.483	27.4498
							0.463	30.1392	30.4464	27.417
							0.464	30.1032	30.4101	27.3843
							0.465	30.0673	30.3738	27.3517
							0.466	30.0315	30.3376	27.3193
							0.467	29.9959	30.3016	27.2869
							0.468	29.9604	30.2657	27.2547
							0.469	29.925	30.2299	27.2226
							0.47	29.8897	30.1942	27.1905
							0.471	29.8546	30.1587	27.1586
							0.472	29.8195	30.1232	27.1268
							0.473	29.7846	30.0879	27.0951
							0.474	29.7498	30.0527	27.0635
							0.475	29.7151	30.0176	27.032
							0.476	29.6805	29.9827	27.0006
							0.477	29.646	29.9478	26.9693
							0.478	29.6117	29.9131	26.9381
							0.479	29.5774	29.8785	26.907
							0.48	29.5433	29.844	26.876
							0.481	29.5093	29.8096	26.8452
							0.482	29.4753	29.7753	26.8144
							0.483	29.4415	29.7411	26.7837
							0.484	29.4079	29.707	26.7531
							0.485	29.3743	29.6731	26.7226
							0.486	29.3408	29.6392	26.6923
							0.487	29.3074	29.6055	26.662
							0.488	29.2742	29.5719	26.6318
							0.489	29.241	29.5384	26.6017
							0.49	29.208	29.505	26.5717
							0.491	29.175	29.4717	26.5418
							0.492	29.1422	29.4384	26.512
							0.493	29.1095	29.4054	26.4823
							0.494	29.0768	29.3724	26.4526
							0.495	29.0443	29.3395	26.4231
							0.496	29.0119	29.3067	26.3937
							0.497	28.9796	29.274	26.3644
							0.498	28.9474	29.2415	26.3351
							0.499	28.9152	29.209	26.3059
							0.5	28.8832	29.1766	26.2769
							0.501	28.8513	29.1443	26.2479
							0.502	28.8195	29.1122	26.219
							0.503	28.7878	29.0801	26.1902
							0.504	28.7562	29.0482	26.1615
							0.505	28.7246	29.0163	26.1329
							0.506	28.6932	28.9845	26.1044
							0.507	28.6619	28.9529	26.076
							0.508	28.6307	28.9213	26.0476
							0.509	28.5995	28.8898	26.0194
							0.51	28.5685	28.8584	25.9912
							0.511	28.5376	28.8271	25.9631
							0.512	28.5067	28.796	25.9351
							0.513	28.476	28.7649	25.9072
							0.514	28.4453	28.7339	25.8794
							0.515	28.4147	28.703	25.8516
							0.516	28.3843	28.6722	25.824
							0.517	28.3539	28.6414	25.7964
							0.518	28.3236	28.6108	25.7689
							0.519	28.2934	28.5803	25.7415
							0.52	28.2633	28.5499	25.7142
							0.521	28.2333	28.5195	25.6869
							0.522	28.2034	28.4893	25.6598
							0.523	28.1735	28.4591	25.6327
							0.524	28.1438	28.429	25.6057
							0.525	28.1141	28.3991	25.5788
							0.526	28.0846	28.3692	25.552
							0.527	28.0551	28.3394	25.5252
							0.528	28.0257	28.3097	25.4985
							0.529	27.9964	28.28	25.4719
							0.53	27.9672	28.2505	25.4454
							0.531	27.9381	28.221	25.419
							0.532	27.909	28.1917	25.3926
							0.533	27.88	28.1624	25.3663
							0.534	27.8512	28.1332	25.3401
							0.535	27.8224	28.1041	25.314
							0.536	27.7937	28.0751	25.2879
							0.537	27.765	28.0461	25.2619
							0.538	27.7365	28.0173	25.236
							0.539	27.7081	27.9885	25.2102
							0.54	27.6797	27.9598	25.1844
							0.541	27.6514	27.9312	25.1588
							0.542	27.6232	27.9027	25.1332
							0.543	27.5951	27.8743	25.1076
							0.544	27.567	27.8459	25.0822
							0.545	27.539	27.8176	25.0568
							0.546	27.5112	27.7894	25.0315
							0.547	27.4834	27.7613	25.0063
							0.548	27.4556	27.7333	24.9811
							0.549	27.428	27.7054	24.956
							0.55	27.4004	27.6775	24.931
							0.551	27.3729	27.6497	24.906
							0.552	27.3455	27.622	24.8812
							0.553	27.3182	27.5943	24.8563
							0.554	27.2909	27.5668	24.8316
							0.555	27.2638	27.5393	24.8069
							0.556	27.2367	27.5119	24.7823
							0.557	27.2096	27.4846	24.7578
							0.558	27.1827	27.4574	24.7334
							0.559	27.1558	27.4302	24.709
							0.56	27.129	27.4031	24.6846
							0.561	27.1023	27.3761	24.6604
							0.562	27.0756	27.3491	24.6362
							0.563	27.0491	27.3223	24.6121
							0.564	27.0225	27.2955	24.588
							0.565	26.9961	27.2688	24.564
							0.566	26.9698	27.2421	24.5401
							0.567	26.9435	27.2156	24.5163
							0.568	26.9173	27.1891	24.4925
							0.569	26.8911	27.1626	24.4688
							0.57	26.8651	27.1363	24.4451
							0.571	26.8391	27.11	24.4215
							0.572	26.8132	27.0838	24.398
							0.573	26.7873	27.0577	24.3745
							0.574	26.7615	27.0316	24.3511
							0.575	26.7358	27.0056	24.3278
							0.576	26.7102	26.9797	24.3045
							0.577	26.6846	26.9538	24.2813
							0.578	26.6591	26.9281	24.2582
							0.579	26.6337	26.9023	24.2351
							0.58	26.6083	26.8767	24.2121
							0.581	26.583	26.8511	24.1891
							0.582	26.5578	26.8256	24.1662
							0.583	26.5327	26.8002	24.1434
							0.584	26.5076	26.7748	24.1206
							0.585	26.4825	26.7495	24.0979
							0.586	26.4576	26.7243	24.0753
							0.587	26.4327	26.6991	24.0527
							0.588	26.4079	26.6741	24.0301
							0.589	26.3831	26.649	24.0077
							0.59	26.3584	26.6241	23.9853
							0.591	26.3338	26.5992	23.9629
							0.592	26.3092	26.5743	23.9406
							0.593	26.2847	26.5496	23.9184
							0.594	26.2603	26.5249	23.8962
							0.595	26.2359	26.5002	23.8741
							0.596	26.2116	26.4757	23.8521
							0.597	26.1874	26.4512	23.8301
							0.598	26.1632	26.4267	23.8081
							0.599	26.1391	26.4024	23.7862
							0.6	26.1151	26.3781	23.7644
							0.601	26.0911	26.3538	23.7427
							0.602	26.0672	26.3296	23.7209
							0.603	26.0433	26.3055	23.6993
							0.604	26.0195	26.2814	23.6777
							0.605	25.9958	26.2574	23.6562
							0.606	25.9721	26.2335	23.6347
							0.607	25.9485	26.2096	23.6132
							0.608	25.9249	26.1858	23.5919
							0.609	25.9014	26.1621	23.5706
							0.61	25.878	26.1384	23.5493
							0.611	25.8546	26.1148	23.5281
							0.612	25.8313	26.0912	23.5069
							0.613	25.8081	26.0677	23.4858
							0.614	25.7849	26.0442	23.4648
							0.615	25.7617	26.0208	23.4438
							0.616	25.7387	25.9975	23.4228
							0.617	25.7157	25.9743	23.4019
							0.618	25.6927	25.951	23.3811
							0.619	25.6698	25.9279	23.3603
							0.62	25.647	25.9048	23.3396
							0.621	25.6242	25.8818	23.3189
							0.622	25.6014	25.8588	23.2983
							0.623	25.5788	25.8359	23.2777
							0.624	25.5562	25.813	23.2572
							0.625	25.5336	25.7902	23.2367
							0.626	25.5111	25.7675	23.2163
							0.627	25.4887	25.7448	23.196
							0.628	25.4663	25.7222	23.1757
							0.629	25.444	25.6996	23.1554
							0.63	25.4217	25.6771	23.1352
							0.631	25.3995	25.6546	23.115
							0.632	25.3773	25.6322	23.0949
							0.633	25.3552	25.6099	23.0748
							0.634	25.3331	25.5876	23.0548
							0.635	25.3111	25.5653	23.0348
							0.636	25.2892	25.5431	23.0149
							0.637	25.2673	25.521	22.9951
							0.638	25.2455	25.4989	22.9752
							0.639	25.2237	25.4769	22.9555
							0.64	25.202	25.4549	22.9358
							0.641	25.1803	25.433	22.9161
							0.642	25.1587	25.4112	22.8965
							0.643	25.1371	25.3894	22.8769
							0.644	25.1156	25.3676	22.8574
							0.645	25.0941	25.3459	22.8379
							0.646	25.0727	25.3243	22.8184
							0.647	25.0513	25.3027	22.7991
							0.648	25.03	25.2811	22.7797
							0.649	25.0087	25.2596	22.7604
							0.65	24.9875	25.2382	22.7412
							0.651	24.9664	25.2168	22.722
							0.652	24.9453	25.1955	22.7028
							0.653	24.9242	25.1742	22.6837
							0.654	24.9032	25.153	22.6647
							0.655	24.8823	25.1318	22.6457
							0.656	24.8614	25.1106	22.6267
							0.657	24.8405	25.0895	22.6078
							0.658	24.8197	25.0685	22.5889
							0.659	24.7989	25.0475	22.57
							0.66	24.7782	25.0266	22.5513
							0.661	24.7576	25.0057	22.5325
							0.662	24.737	24.9849	22.5138
							0.663	24.7164	24.9641	22.4952
							0.664	24.6959	24.9434	22.4765
							0.665	24.6755	24.9227	22.458
							0.666	24.655	24.9021	22.4395
							0.667	24.6347	24.8815	22.421
							0.668	24.6144	24.8609	22.4026
							0.669	24.5941	24.8404	22.3842
							0.67	24.5739	24.82	22.3658
							0.671	24.5537	24.7996	22.3475
							0.672	24.5336	24.7793	22.3292
							0.673	24.5135	24.759	22.311
							0.674	24.4934	24.7387	22.2928
							0.675	24.4734	24.7185	22.2747
							0.676	24.4535	24.6983	22.2566
							0.677	24.4336	24.6782	22.2385
							0.678	24.4138	24.6582	22.2205
							0.679	24.394	24.6381	22.2026
							0.68	24.3742	24.6182	22.1846
							0.681	24.3545	24.5983	22.1668
							0.682	24.3348	24.5784	22.1489
							0.683	24.3152	24.5585	22.1311
							0.684	24.2956	24.5387	22.1133
							0.685	24.2761	24.519	22.0956
							0.686	24.2566	24.4993	22.0779
							0.687	24.2372	24.4796	22.0603
							0.688	24.2178	24.46	22.0427
							0.689	24.1984	24.4405	22.0251
							0.69	24.1791	24.421	22.0076
							0.691	24.1598	24.4015	21.9901
							0.692	24.1406	24.382	21.9727
							0.693	24.1214	24.3627	21.9553
							0.694	24.1023	24.3433	21.9379
							0.695	24.0832	24.324	21.9206
							0.696	24.0642	24.3048	21.9033
							0.697	24.0452	24.2856	21.8861
							0.698	24.0262	24.2664	21.8689
							0.699	24.0073	24.2473	21.8517
							0.7	23.9884	24.2282	21.8346
							0.701	23.9696	24.2091	21.8175
							0.702	23.9508	24.1901	21.8004
							0.703	23.932	24.1712	21.7834
							0.704	23.9133	24.1523	21.7664
							0.705	23.8946	24.1334	21.7495
							0.706	23.876	24.1146	21.7326
							0.707	23.8574	24.0958	21.7157
							0.708	23.8389	24.077	21.6989
							0.709	23.8204	24.0583	21.6821
							0.71	23.8019	24.0397	21.6654
							0.711	23.7835	24.021	21.6486
							0.712	23.7651	24.0025	21.632
							0.713	23.7468	23.9839	21.6153
							0.714	23.7285	23.9654	21.5987
							0.715	23.7102	23.947	21.5821
							0.716	23.692	23.9286	21.5656
							0.717	23.6738	23.9102	21.5491
							0.718	23.6557	23.8918	21.5327
							0.719	23.6376	23.8735	21.5162
							0.72	23.6195	23.8553	21.4998
							0.721	23.6015	23.8371	21.4835
							0.722	23.5835	23.8189	21.4672
							0.723	23.5656	23.8007	21.4509
							0.724	23.5477	23.7827	21.4347
							0.725	23.5298	23.7646	21.4184
							0.726	23.512	23.7466	21.4023
							0.727	23.4942	23.7286	21.3861
							0.728	23.4764	23.7106	21.37
							0.729	23.4587	23.6927	21.354
							0.73	23.4411	23.6749	21.3379
							0.731	23.4234	23.657	21.3219
							0.732	23.4058	23.6393	21.3059
							0.733	23.3883	23.6215	21.29
							0.734	23.3707	23.6038	21.2741
							0.735	23.3533	23.5861	21.2583
							0.736	23.3358	23.5685	21.2424
							0.737	23.3184	23.5509	21.2266
							0.738	23.301	23.5333	21.2109
							0.739	23.2837	23.5158	21.1951
							0.74	23.2664	23.4983	21.1794
							0.741	23.2491	23.4809	21.1638
							0.742	23.2319	23.4634	21.1481
							0.743	23.2147	23.4461	21.1325
							0.744	23.1975	23.4287	21.117
							0.745	23.1804	23.4114	21.1014
							0.746	23.1634	23.3941	21.0859
							0.747	23.1463	23.3769	21.0705
							0.748	23.1293	23.3597	21.055
							0.749	23.1123	23.3426	21.0396
							0.75	23.0954	23.3254	21.0243
							0.751	23.0785	23.3084	21.0089
							0.752	23.0616	23.2913	20.9936
							0.753	23.0448	23.2743	20.9783
							0.754	23.028	23.2573	20.9631
							0.755	23.0112	23.2404	20.9479
							0.756	22.9945	23.2234	20.9327
							0.757	22.9778	23.2066	20.9176
							0.758	22.9611	23.1897	20.9025
							0.759	22.9445	23.1729	20.8874
							0.76	22.9279	23.1562	20.8723
							0.761	22.9114	23.1394	20.8573
							0.762	22.8948	23.1227	20.8423
							0.763	22.8784	23.106	20.8273
							0.764	22.8619	23.0894	20.8124
							0.765	22.8455	23.0728	20.7975
							0.766	22.8291	23.0563	20.7827
							0.767	22.8127	23.0397	20.7678
							0.768	22.7964	23.0232	20.753
							0.769	22.7801	23.0068	20.7382
							0.77	22.7639	22.9903	20.7235
							0.771	22.7477	22.9739	20.7088
							0.772	22.7315	22.9576	20.6941
							0.773	22.7153	22.9413	20.6794
							0.774	22.6992	22.925	20.6648
							0.775	22.6831	22.9087	20.6502
							0.776	22.667	22.8925	20.6356
							0.777	22.651	22.8763	20.6211
							0.778	22.635	22.8601	20.6066
							0.779	22.6191	22.844	20.5921
							0.78	22.6031	22.8279	20.5777
							0.781	22.5873	22.8118	20.5632
							0.782	22.5714	22.7958	20.5489
							0.783	22.5556	22.7798	20.5345
							0.784	22.5398	22.7638	20.5202
							0.785	22.524	22.7478	20.5058
							0.786	22.5083	22.732	20.4916
							0.787	22.4926	22.7161	20.4773
							0.788	22.4769	22.7002	20.4631
							0.789	22.4612	22.6844	20.4489
							0.79	22.4456	22.6686	20.4347
							0.791	22.43	22.6529	20.4206
							0.792	22.4145	22.6372	20.4065
							0.793	22.399	22.6215	20.3924
							0.794	22.3835	22.6058	20.3784
							0.795	22.368	22.5902	20.3643
							0.796	22.3526	22.5746	20.3503
							0.797	22.3372	22.559	20.3364
							0.798	22.3218	22.5435	20.3224
							0.799	22.3065	22.528	20.3085
							0.8	22.2912	22.5125	20.2946
							0.801	22.2759	22.4971	20.2808
							0.802	22.2607	22.4817	20.2669
							0.803	22.2455	22.4663	20.2531
							0.804	22.2303	22.4509	20.2394
							0.805	22.2151	22.4356	20.2256
							0.806	22.2	22.4203	20.2119
							0.807	22.1849	22.4051	20.1982
							0.808	22.1698	22.3898	20.1845
							0.809	22.1548	22.3746	20.1709
							0.81	22.1398	22.3595	20.1573
							0.811	22.1248	22.3443	20.1437
							0.812	22.1098	22.3292	20.1301
							0.813	22.0949	22.3141	20.1166
							0.814	22.08	22.2991	20.103
							0.815	22.0651	22.2841	20.0896
							0.816	22.0503	22.2691	20.0761
							0.817	22.0355	22.2541	20.0627
							0.818	22.0207	22.2391	20.0493
							0.819	22.006	22.2242	20.0359
							0.82	21.9913	22.2094	20.0225
							0.821	21.9766	22.1945	20.0092
							0.822	21.9619	22.1797	19.9959
							0.823	21.9473	22.1649	19.9826
							0.824	21.9326	22.1501	19.9693
							0.825	21.9181	22.1354	19.9561
							0.826	21.9035	22.1206	19.9429
							0.827	21.889	22.106	19.9297
							0.828	21.8745	22.0913	19.9166
							0.829	21.86	22.0767	19.9034
							0.83	21.8455	22.0621	19.8903
							0.831	21.8311	22.0475	19.8772
							0.832	21.8167	22.0329	19.8642
							0.833	21.8024	22.0184	19.8512
							0.834	21.788	22.0039	19.8381
							0.835	21.7737	21.9895	19.8252
							0.836	21.7595	21.975	19.8122
							0.837	21.7452	21.9606	19.7993
							0.838	21.731	21.9462	19.7864
							0.839	21.7168	21.9319	19.7735
							0.84	21.7026	21.9175	19.7606
							0.841	21.6884	21.9032	19.7478
							0.842	21.6743	21.889	19.735
							0.843	21.6602	21.8747	19.7222
							0.844	21.6461	21.8605	19.7094
							0.845	21.6321	21.8463	19.6967
							0.846	21.6181	21.8321	19.6839
							0.847	21.6041	21.818	19.6713
							0.848	21.5901	21.8039	19.6586
							0.849	21.5762	21.7898	19.6459
							0.85	21.5623	21.7757	19.6333
							0.851	21.5484	21.7617	19.6207
							0.852	21.5345	21.7477	19.6081
							0.853	21.5207	21.7337	19.5956
							0.854	21.5069	21.7197	19.5831
							0.855	21.4931	21.7058	19.5705
							0.856	21.4793	21.6919	19.5581
							0.857	21.4656	21.678	19.5456
							0.858	21.4519	21.6641	19.5331
							0.859	21.4382	21.6503	19.5207
							0.86	21.4245	21.6365	19.5083
							0.861	21.4109	21.6227	19.496
							0.862	21.3972	21.6089	19.4836
							0.863	21.3837	21.5952	19.4713
							0.864	21.3701	21.5815	19.459
							0.865	21.3566	21.5678	19.4467
							0.866	21.3431	21.5541	19.4344
							0.867	21.3296	21.5405	19.4222
							0.868	21.3161	21.5269	19.41
							0.869	21.3027	21.5133	19.3978
							0.87	21.2892	21.4997	19.3856
							0.871	21.2758	21.4862	19.3735
							0.872	21.2625	21.4727	19.3614
							0.873	21.2491	21.4592	19.3493
							0.874	21.2358	21.4458	19.3372
							0.875	21.2225	21.4323	19.3251
							0.876	21.2093	21.4189	19.3131
							0.877	21.196	21.4055	19.3011
							0.878	21.1828	21.3921	19.289
							0.879	21.1696	21.3788	19.2771
							0.88	21.1564	21.3655	19.2651
							0.881	21.1432	21.3522	19.2532
							0.882	21.1301	21.3389	19.2413
							0.883	21.117	21.3256	19.2294
							0.884	21.1039	21.3124	19.2175
							0.885	21.0909	21.2992	19.2057
							0.886	21.0778	21.286	19.1938
							0.887	21.0648	21.2729	19.182
							0.888	21.0518	21.2598	19.1702
							0.889	21.0389	21.2467	19.1585
							0.89	21.0259	21.2336	19.1467
							0.891	21.013	21.2205	19.135
							0.892	21.0001	21.2075	19.1233
							0.893	20.9872	21.1944	19.1116
							0.894	20.9744	21.1815	19.1
							0.895	20.9615	21.1685	19.0883
							0.896	20.9487	21.1555	19.0767
							0.897	20.9359	21.1426	19.0651
							0.898	20.9232	21.1297	19.0535
							0.899	20.9104	21.1168	19.042
							0.9	20.8977	21.104	19.0304
							0.901	20.885	21.0911	19.0189
							0.902	20.8723	21.0783	19.0074
							0.903	20.8597	21.0655	18.9959
							0.904	20.847	21.0528	18.9845
							0.905	20.8344	21.04	18.973
							0.906	20.8218	21.0273	18.9616
							0.907	20.8093	21.0146	18.9502
							0.908	20.7967	21.0019	18.9388
							0.909	20.7842	20.9893	18.9275
							0.91	20.7717	20.9766	18.9161
							0.911	20.7592	20.964	18.9048
							0.912	20.7468	20.9514	18.8935
							0.913	20.7343	20.9388	18.8822
							0.914	20.7219	20.9263	18.871
							0.915	20.7095	20.9138	18.8597
							0.916	20.6972	20.9013	18.8485
							0.917	20.6848	20.8888	18.8373
							0.918	20.6725	20.8763	18.8261
							0.919	20.6602	20.8639	18.8149
							0.92	20.6479	20.8515	18.8038
							0.921	20.6356	20.8391	18.7927
							0.922	20.6233	20.8267	18.7816
							0.923	20.6111	20.8143	18.7705
							0.924	20.5989	20.802	18.7594
							0.925	20.5867	20.7897	18.7483
							0.926	20.5746	20.7774	18.7373
							0.927	20.5624	20.7651	18.7263
							0.928	20.5503	20.7528	18.7153
							0.929	20.5382	20.7406	18.7043
							0.93	20.5261	20.7284	18.6934
							0.931	20.5141	20.7162	18.6824
							0.932	20.502	20.704	18.6715
							0.933	20.49	20.6919	18.6606
							0.934	20.478	20.6798	18.6497
							0.935	20.466	20.6677	18.6389
							0.936	20.4541	20.6556	18.628
							0.937	20.4421	20.6435	18.6172
							0.938	20.4302	20.6315	18.6064
							0.939	20.4183	20.6194	18.5956
							0.94	20.4064	20.6074	18.5848
							0.941	20.3946	20.5954	18.574
							0.942	20.3827	20.5835	18.5633
							0.943	20.3709	20.5715	18.5526
							0.944	20.3591	20.5596	18.5419
							0.945	20.3473	20.5477	18.5312
							0.946	20.3356	20.5358	18.5205
							0.947	20.3238	20.5239	18.5099
							0.948	20.3121	20.5121	18.4992
							0.949	20.3004	20.5002	18.4886
							0.95	20.2887	20.4884	18.478
							0.951	20.277	20.4766	18.4674
							0.952	20.2654	20.4649	18.4569
							0.953	20.2538	20.4531	18.4463
							0.954	20.2422	20.4414	18.4358
							0.955	20.2306	20.4297	18.4253
							0.956	20.219	20.418	18.4148
							0.957	20.2075	20.4063	18.4043
							0.958	20.1959	20.3946	18.3938
							0.959	20.1844	20.383	18.3834
							0.96	20.1729	20.3714	18.373
							0.961	20.1614	20.3598	18.3626
							0.962	20.15	20.3482	18.3522
							0.963	20.1385	20.3367	18.3418
							0.964	20.1271	20.3251	18.3314
							0.965	20.1157	20.3136	18.3211
							0.966	20.1044	20.3021	18.3108
							0.967	20.093	20.2906	18.3005
							0.968	20.0816	20.2791	18.2902
							0.969	20.0703	20.2677	18.2799
							0.97	20.059	20.2563	18.2696
							0.971	20.0477	20.2448	18.2594
							0.972	20.0364	20.2335	18.2492
							0.973	20.0252	20.2221	18.239
							0.974	20.014	20.2107	18.2288
							0.975	20.0027	20.1994	18.2186
							0.976	19.9916	20.1881	18.2084
							0.977	19.9804	20.1768	18.1983
							0.978	19.9692	20.1655	18.1882
							0.979	19.9581	20.1542	18.1781
							0.98	19.9469	20.143	18.168
							0.981	19.9358	20.1318	18.1579
							0.982	19.9247	20.1205	18.1478
							0.983	19.9137	20.1093	18.1378
							0.984	19.9026	20.0982	18.1278
							0.985	19.8916	20.087	18.1178
							0.986	19.8805	20.0759	18.1078
							0.987	19.8695	20.0648	18.0978
							0.988	19.8586	20.0537	18.0878
							0.989	19.8476	20.0426	18.0779
							0.99	19.8366	20.0315	18.0679
							0.991	19.8257	20.0205	18.058
							0.992	19.8148	20.0094	18.0481
							0.993	19.8039	19.9984	18.0382
							0.994	19.793	19.9874	18.0284
							0.995	19.7822	19.9764	18.0185
							0.996	19.7713	19.9655	18.0087
							0.997	19.7605	19.9545	17.9988
							0.998	19.7497	19.9436	17.989
							0.999	19.7389	19.9327	17.9792
							1	19.7281	19.9218	17.9695
