# Supplementary material for: Enhanced osmotic transport in individual double-walled carbon nanotube
Source: Nat Commun. 2023 Apr 21;14:2295. doi: 10.1038/s41467-023-37970-3 (PMC10121574; doi:10.1038/s41467-023-37970-3)
Supplement: Supplementary file 2 — Source Data [file 41467_2023_37970_MOESM2_ESM.zip › Source Data-20230211/Figure 5.xlsx]

## Sheet: Fig_5_a
Salt concentration (M)	Effective slip length beff (μm)
	beff_KCl (μm)	beff_NaCl (μm)	beff_LiCl (μm)
0.001	4.56373	4.49772	4.421
0.002	3.60915	3.55396	3.48993
0.003	3.1282	3.07906	3.0221
0.004	2.81998	2.77494	2.72275
0.005	2.59892	2.55691	2.50826
0.006	2.4295	2.38987	2.344
0.007	2.29383	2.25614	2.21253
0.008	2.18172	2.14567	2.10395
0.009	2.08688	2.05223	2.01213
0.01	2.00517	1.97173	1.93305
0.011	1.93374	1.90137	1.86393
0.012	1.87052	1.83911	1.80278
0.013	1.81403	1.78348	1.74815
0.014	1.7631	1.73333	1.69891
0.015	1.71686	1.6878	1.65421
0.016	1.67461	1.64621	1.61337
0.017	1.63579	1.60799	1.57585
0.018	1.59995	1.5727	1.54121
0.019	1.5667	1.53998	1.5091
0.02	1.53575	1.50952	1.4792
0.021	1.50684	1.48106	1.45127
0.022	1.47974	1.45439	1.42509
0.023	1.45426	1.42932	1.40049
0.024	1.43025	1.40569	1.37731
0.025	1.40757	1.38337	1.35541
0.026	1.38609	1.36224	1.33467
0.027	1.36571	1.34218	1.315
0.028	1.34634	1.32312	1.29629
0.029	1.32789	1.30496	1.27848
0.03	1.31028	1.28765	1.26149
0.031	1.29347	1.2711	1.24526
0.032	1.27737	1.25527	1.22973
0.033	1.26196	1.2401	1.21486
0.034	1.24717	1.22555	1.20058
0.035	1.23296	1.21158	1.18688
0.036	1.2193	1.19814	1.1737
0.037	1.20615	1.18521	1.16101
0.038	1.19348	1.17274	1.14879
0.039	1.18126	1.16072	1.137
0.04	1.16946	1.14912	1.12562
0.041	1.15806	1.1379	1.11462
0.042	1.14704	1.12706	1.10398
0.043	1.13637	1.11656	1.09369
0.044	1.12603	1.1064	1.08373
0.045	1.11602	1.09655	1.07407
0.046	1.1063	1.08699	1.0647
0.047	1.09687	1.07772	1.0556
0.048	1.08772	1.06872	1.04678
0.049	1.07882	1.05997	1.0382
0.05	1.07017	1.05146	1.02985
0.051	1.06175	1.04318	1.02174
0.052	1.05356	1.03513	1.01384
0.053	1.04559	1.02728	1.00615
0.054	1.03781	1.01964	0.99865
0.055	1.03024	1.01219	0.99135
0.056	1.02285	1.00492	0.98423
0.057	1.01564	0.99783	0.97728
0.058	1.0086	0.99092	0.97049
0.059	1.00173	0.98416	0.96387
0.06	0.99502	0.97756	0.9574
0.061	0.98846	0.97111	0.95107
0.062	0.98205	0.9648	0.94489
0.063	0.97577	0.95863	0.93885
0.064	0.96964	0.9526	0.93293
0.065	0.96363	0.9467	0.92714
0.066	0.95776	0.94092	0.92148
0.067	0.952	0.93526	0.91593
0.068	0.94636	0.92971	0.91049
0.069	0.94083	0.92428	0.90517
0.07	0.93542	0.91895	0.89995
0.071	0.93011	0.91373	0.89483
0.072	0.9249	0.90861	0.88981
0.073	0.91979	0.90359	0.88489
0.074	0.91478	0.89866	0.88006
0.075	0.90986	0.89383	0.87532
0.076	0.90503	0.88908	0.87066
0.077	0.90029	0.88441	0.86609
0.078	0.89563	0.87983	0.8616
0.079	0.89105	0.87533	0.85719
0.08	0.88655	0.87091	0.85286
0.081	0.88213	0.86657	0.8486
0.082	0.87779	0.8623	0.84441
0.083	0.87352	0.8581	0.8403
0.084	0.86932	0.85397	0.83625
0.085	0.86518	0.8499	0.83227
0.086	0.86112	0.84591	0.82835
0.087	0.85712	0.84197	0.82449
0.088	0.85318	0.8381	0.8207
0.089	0.8493	0.83429	0.81697
0.09	0.84549	0.83054	0.81329
0.091	0.84173	0.82685	0.80967
0.092	0.83803	0.82321	0.8061
0.093	0.83438	0.81963	0.80259
0.094	0.83079	0.81609	0.79913
0.095	0.82725	0.81262	0.79572
0.096	0.82376	0.80919	0.79236
0.097	0.82033	0.80581	0.78905
0.098	0.81694	0.80248	0.78578
0.099	0.8136	0.79919	0.78257
0.1	0.8103	0.79595	0.77939
0.101	0.80705	0.79276	0.77626
0.102	0.80385	0.78961	0.77317
0.103	0.80068	0.7865	0.77013
0.104	0.79757	0.78343	0.76712
0.105	0.79449	0.78041	0.76416
0.106	0.79145	0.77742	0.76123
0.107	0.78845	0.77448	0.75834
0.108	0.78549	0.77157	0.75549
0.109	0.78257	0.76869	0.75268
0.11	0.77969	0.76586	0.7499
0.111	0.77684	0.76306	0.74716
0.112	0.77402	0.76029	0.74445
0.113	0.77125	0.75756	0.74177
0.114	0.7685	0.75487	0.73913
0.115	0.76579	0.7522	0.73652
0.116	0.76311	0.74957	0.73394
0.117	0.76046	0.74697	0.73139
0.118	0.75785	0.7444	0.72887
0.119	0.75526	0.74185	0.72638
0.12	0.75271	0.73934	0.72392
0.121	0.75018	0.73686	0.72149
0.122	0.74769	0.73441	0.71908
0.123	0.74522	0.73198	0.7167
0.124	0.74278	0.72958	0.71435
0.125	0.74037	0.72721	0.71203
0.126	0.73798	0.72486	0.70973
0.127	0.73562	0.72254	0.70746
0.128	0.73328	0.72025	0.70521
0.129	0.73097	0.71798	0.70299
0.13	0.72869	0.71573	0.70078
0.131	0.72643	0.71351	0.69861
0.132	0.72419	0.71131	0.69645
0.133	0.72198	0.70914	0.69432
0.134	0.71979	0.70699	0.69221
0.135	0.71762	0.70486	0.69013
0.136	0.71548	0.70275	0.68806
0.137	0.71335	0.70066	0.68602
0.138	0.71125	0.6986	0.68399
0.139	0.70917	0.69655	0.68199
0.14	0.70711	0.69453	0.68
0.141	0.70507	0.69252	0.67804
0.142	0.70305	0.69054	0.67609
0.143	0.70105	0.68857	0.67417
0.144	0.69907	0.68662	0.67226
0.145	0.69711	0.6847	0.67037
0.146	0.69516	0.68279	0.6685
0.147	0.69324	0.6809	0.66665
0.148	0.69133	0.67902	0.66481
0.149	0.68945	0.67717	0.663
0.15	0.68757	0.67533	0.66119
0.151	0.68572	0.67351	0.65941
0.152	0.68388	0.6717	0.65764
0.153	0.68206	0.66991	0.65589
0.154	0.68026	0.66814	0.65415
0.155	0.67847	0.66638	0.65243
0.156	0.6767	0.66464	0.65073
0.157	0.67495	0.66292	0.64904
0.158	0.67321	0.66121	0.64736
0.159	0.67148	0.65951	0.6457
0.16	0.66977	0.65783	0.64405
0.161	0.66808	0.65617	0.64242
0.162	0.6664	0.65452	0.6408
0.163	0.66473	0.65288	0.6392
0.164	0.66308	0.65126	0.63761
0.165	0.66144	0.64965	0.63603
0.166	0.65982	0.64805	0.63447
0.167	0.65821	0.64647	0.63292
0.168	0.65661	0.6449	0.63138
0.169	0.65503	0.64334	0.62986
0.17	0.65346	0.6418	0.62835
0.171	0.6519	0.64027	0.62685
0.172	0.65036	0.63875	0.62536
0.173	0.64882	0.63724	0.62388
0.174	0.6473	0.63575	0.62242
0.175	0.6458	0.63427	0.62097
0.176	0.6443	0.6328	0.61953
0.177	0.64281	0.63134	0.6181
0.178	0.64134	0.62989	0.61668
0.179	0.63988	0.62846	0.61527
0.18	0.63843	0.62703	0.61388
0.181	0.63699	0.62562	0.61249
0.182	0.63556	0.62421	0.61112
0.183	0.63415	0.62282	0.60975
0.184	0.63274	0.62144	0.6084
0.185	0.63135	0.62007	0.60706
0.186	0.62996	0.61871	0.60572
0.187	0.62859	0.61736	0.6044
0.188	0.62722	0.61602	0.60309
0.189	0.62587	0.61468	0.60178
0.19	0.62452	0.61336	0.60049
0.191	0.62319	0.61205	0.5992
0.192	0.62186	0.61075	0.59793
0.193	0.62055	0.60946	0.59666
0.194	0.61924	0.60817	0.59541
0.195	0.61795	0.6069	0.59416
0.196	0.61666	0.60564	0.59292
0.197	0.61538	0.60438	0.59169
0.198	0.61411	0.60313	0.59047
0.199	0.61285	0.60189	0.58925
0.2	0.6116	0.60067	0.58805
0.201	0.61036	0.59944	0.58685
0.202	0.60912	0.59823	0.58566
0.203	0.6079	0.59703	0.58449
0.204	0.60668	0.59583	0.58331
0.205	0.60547	0.59464	0.58215
0.206	0.60427	0.59346	0.58099
0.207	0.60308	0.59229	0.57985
0.208	0.60189	0.59113	0.57871
0.209	0.60072	0.58997	0.57757
0.21	0.59955	0.58882	0.57645
0.211	0.59839	0.58768	0.57533
0.212	0.59723	0.58655	0.57422
0.213	0.59609	0.58542	0.57312
0.214	0.59495	0.5843	0.57202
0.215	0.59382	0.58319	0.57093
0.216	0.5927	0.58209	0.56985
0.217	0.59158	0.58099	0.56878
0.218	0.59047	0.5799	0.56771
0.219	0.58937	0.57882	0.56665
0.22	0.58827	0.57774	0.5656
0.221	0.58718	0.57667	0.56455
0.222	0.5861	0.57561	0.56351
0.223	0.58503	0.57456	0.56247
0.224	0.58396	0.57351	0.56145
0.225	0.5829	0.57246	0.56042
0.226	0.58185	0.57143	0.55941
0.227	0.5808	0.5704	0.5584
0.228	0.57976	0.56937	0.5574
0.229	0.57872	0.56836	0.5564
0.23	0.57769	0.56735	0.55541
0.231	0.57667	0.56634	0.55443
0.232	0.57565	0.56534	0.55345
0.233	0.57464	0.56435	0.55248
0.234	0.57364	0.56336	0.55151
0.235	0.57264	0.56238	0.55055
0.236	0.57165	0.56141	0.54959
0.237	0.57066	0.56044	0.54864
0.238	0.56968	0.55947	0.5477
0.239	0.5687	0.55851	0.54676
0.24	0.56773	0.55756	0.54583
0.241	0.56677	0.55661	0.5449
0.242	0.56581	0.55567	0.54398
0.243	0.56486	0.55474	0.54306
0.244	0.56391	0.55381	0.54215
0.245	0.56297	0.55288	0.54124
0.246	0.56203	0.55196	0.54034
0.247	0.5611	0.55105	0.53944
0.248	0.56018	0.55014	0.53855
0.249	0.55925	0.54923	0.53767
0.25	0.55834	0.54833	0.53679
0.251	0.55743	0.54744	0.53591
0.252	0.55652	0.54655	0.53504
0.253	0.55562	0.54566	0.53417
0.254	0.55473	0.54478	0.53331
0.255	0.55384	0.54391	0.53245
0.256	0.55295	0.54304	0.5316
0.257	0.55207	0.54217	0.53075
0.258	0.55119	0.54131	0.52991
0.259	0.55032	0.54045	0.52907
0.26	0.54946	0.5396	0.52824
0.261	0.54859	0.53876	0.52741
0.262	0.54774	0.53791	0.52658
0.263	0.54688	0.53708	0.52576
0.264	0.54603	0.53624	0.52494
0.265	0.54519	0.53541	0.52413
0.266	0.54435	0.53459	0.52332
0.267	0.54352	0.53377	0.52252
0.268	0.54269	0.53295	0.52172
0.269	0.54186	0.53214	0.52093
0.27	0.54104	0.53133	0.52013
0.271	0.54022	0.53053	0.51935
0.272	0.53941	0.52973	0.51856
0.273	0.5386	0.52893	0.51779
0.274	0.53779	0.52814	0.51701
0.275	0.53699	0.52736	0.51624
0.276	0.53619	0.52657	0.51547
0.277	0.5354	0.52579	0.51471
0.278	0.53461	0.52502	0.51395
0.279	0.53383	0.52425	0.51319
0.28	0.53304	0.52348	0.51244
0.281	0.53227	0.52271	0.51169
0.282	0.53149	0.52195	0.51095
0.283	0.53072	0.5212	0.51021
0.284	0.52996	0.52045	0.50947
0.285	0.5292	0.5197	0.50874
0.286	0.52844	0.51895	0.50801
0.287	0.52768	0.51821	0.50728
0.288	0.52693	0.51747	0.50656
0.289	0.52618	0.51674	0.50584
0.29	0.52544	0.51601	0.50513
0.291	0.5247	0.51528	0.50441
0.292	0.52396	0.51456	0.5037
0.293	0.52323	0.51384	0.503
0.294	0.5225	0.51312	0.5023
0.295	0.52178	0.51241	0.5016
0.296	0.52105	0.5117	0.5009
0.297	0.52033	0.51099	0.50021
0.298	0.51962	0.51029	0.49952
0.299	0.5189	0.50959	0.49884
0.3	0.5182	0.50889	0.49815
0.301	0.51749	0.5082	0.49747
0.302	0.51679	0.50751	0.4968
0.303	0.51609	0.50682	0.49613
0.304	0.51539	0.50613	0.49546
0.305	0.5147	0.50545	0.49479
0.306	0.51401	0.50478	0.49413
0.307	0.51332	0.5041	0.49346
0.308	0.51264	0.50343	0.49281
0.309	0.51196	0.50276	0.49215
0.31	0.51128	0.5021	0.4915
0.311	0.51061	0.50143	0.49085
0.312	0.50994	0.50077	0.49021
0.313	0.50927	0.50012	0.48956
0.314	0.5086	0.49946	0.48892
0.315	0.50794	0.49881	0.48828
0.316	0.50728	0.49816	0.48765
0.317	0.50662	0.49752	0.48702
0.318	0.50597	0.49688	0.48639
0.319	0.50532	0.49624	0.48576
0.32	0.50467	0.4956	0.48514
0.321	0.50403	0.49497	0.48452
0.322	0.50338	0.49434	0.4839
0.323	0.50274	0.49371	0.48329
0.324	0.50211	0.49308	0.48267
0.325	0.50147	0.49246	0.48206
0.326	0.50084	0.49184	0.48146
0.327	0.50021	0.49122	0.48085
0.328	0.49959	0.49061	0.48025
0.329	0.49897	0.49	0.47965
0.33	0.49834	0.48939	0.47905
0.331	0.49773	0.48878	0.47846
0.332	0.49711	0.48817	0.47787
0.333	0.4965	0.48757	0.47728
0.334	0.49589	0.48697	0.47669
0.335	0.49528	0.48638	0.4761
0.336	0.49468	0.48578	0.47552
0.337	0.49407	0.48519	0.47494
0.338	0.49347	0.4846	0.47437
0.339	0.49288	0.48401	0.47379
0.34	0.49228	0.48343	0.47322
0.341	0.49169	0.48285	0.47265
0.342	0.4911	0.48227	0.47208
0.343	0.49051	0.48169	0.47151
0.344	0.48992	0.48111	0.47095
0.345	0.48934	0.48054	0.47039
0.346	0.48876	0.47997	0.46983
0.347	0.48818	0.4794	0.46928
0.348	0.48761	0.47884	0.46872
0.349	0.48703	0.47827	0.46817
0.35	0.48646	0.47771	0.46762
0.351	0.48589	0.47715	0.46707
0.352	0.48533	0.4766	0.46653
0.353	0.48476	0.47604	0.46598
0.354	0.4842	0.47549	0.46544
0.355	0.48364	0.47494	0.4649
0.356	0.48308	0.47439	0.46437
0.357	0.48253	0.47384	0.46383
0.358	0.48197	0.4733	0.4633
0.359	0.48142	0.47276	0.46277
0.36	0.48087	0.47222	0.46224
0.361	0.48032	0.47168	0.46171
0.362	0.47978	0.47115	0.46119
0.363	0.47924	0.47061	0.46067
0.364	0.4787	0.47008	0.46015
0.365	0.47816	0.46955	0.45963
0.366	0.47762	0.46903	0.45911
0.367	0.47709	0.4685	0.4586
0.368	0.47655	0.46798	0.45809
0.369	0.47602	0.46746	0.45757
0.37	0.47549	0.46694	0.45707
0.371	0.47497	0.46642	0.45656
0.372	0.47444	0.4659	0.45606
0.373	0.47392	0.46539	0.45555
0.374	0.4734	0.46488	0.45505
0.375	0.47288	0.46437	0.45455
0.376	0.47236	0.46386	0.45406
0.377	0.47185	0.46336	0.45356
0.378	0.47134	0.46285	0.45307
0.379	0.47083	0.46235	0.45257
0.38	0.47032	0.46185	0.45209
0.381	0.46981	0.46135	0.4516
0.382	0.4693	0.46086	0.45111
0.383	0.4688	0.46036	0.45063
0.384	0.4683	0.45987	0.45014
0.385	0.4678	0.45938	0.44966
0.386	0.4673	0.45889	0.44918
0.387	0.4668	0.4584	0.44871
0.388	0.46631	0.45791	0.44823
0.389	0.46582	0.45743	0.44776
0.39	0.46533	0.45695	0.44728
0.391	0.46484	0.45647	0.44681
0.392	0.46435	0.45599	0.44634
0.393	0.46386	0.45551	0.44588
0.394	0.46338	0.45504	0.44541
0.395	0.4629	0.45456	0.44495
0.396	0.46242	0.45409	0.44449
0.397	0.46194	0.45362	0.44403
0.398	0.46146	0.45315	0.44357
0.399	0.46099	0.45268	0.44311
0.4	0.46051	0.45222	0.44265
0.401	0.46004	0.45176	0.4422
0.402	0.45957	0.45129	0.44175
0.403	0.4591	0.45083	0.4413
0.404	0.45863	0.45037	0.44085
0.405	0.45817	0.44992	0.4404
0.406	0.4577	0.44946	0.43995
0.407	0.45724	0.44901	0.43951
0.408	0.45678	0.44855	0.43906
0.409	0.45632	0.4481	0.43862
0.41	0.45586	0.44765	0.43818
0.411	0.45541	0.4472	0.43774
0.412	0.45495	0.44676	0.43731
0.413	0.4545	0.44631	0.43687
0.414	0.45405	0.44587	0.43644
0.415	0.4536	0.44543	0.436
0.416	0.45315	0.44499	0.43557
0.417	0.4527	0.44455	0.43514
0.418	0.45226	0.44411	0.43471
0.419	0.45181	0.44367	0.43429
0.42	0.45137	0.44324	0.43386
0.421	0.45093	0.44281	0.43344
0.422	0.45049	0.44238	0.43301
0.423	0.45005	0.44194	0.43259
0.424	0.44962	0.44152	0.43217
0.425	0.44918	0.44109	0.43175
0.426	0.44875	0.44066	0.43134
0.427	0.44832	0.44024	0.43092
0.428	0.44789	0.43981	0.43051
0.429	0.44746	0.43939	0.43009
0.43	0.44703	0.43897	0.42968
0.431	0.4466	0.43855	0.42927
0.432	0.44618	0.43814	0.42886
0.433	0.44575	0.43772	0.42845
0.434	0.44533	0.4373	0.42805
0.435	0.44491	0.43689	0.42764
0.436	0.44449	0.43648	0.42724
0.437	0.44407	0.43607	0.42684
0.438	0.44365	0.43566	0.42643
0.439	0.44324	0.43525	0.42603
0.44	0.44282	0.43484	0.42564
0.441	0.44241	0.43444	0.42524
0.442	0.442	0.43403	0.42484
0.443	0.44159	0.43363	0.42445
0.444	0.44118	0.43323	0.42405
0.445	0.44077	0.43283	0.42366
0.446	0.44036	0.43243	0.42327
0.447	0.43996	0.43203	0.42288
0.448	0.43955	0.43163	0.42249
0.449	0.43915	0.43123	0.4221
0.45	0.43875	0.43084	0.42172
0.451	0.43835	0.43045	0.42133
0.452	0.43795	0.43005	0.42095
0.453	0.43755	0.42966	0.42057
0.454	0.43716	0.42927	0.42018
0.455	0.43676	0.42889	0.4198
0.456	0.43637	0.4285	0.41942
0.457	0.43597	0.42811	0.41905
0.458	0.43558	0.42773	0.41867
0.459	0.43519	0.42734	0.41829
0.46	0.4348	0.42696	0.41792
0.461	0.43441	0.42658	0.41755
0.462	0.43403	0.4262	0.41717
0.463	0.43364	0.42582	0.4168
0.464	0.43326	0.42544	0.41643
0.465	0.43287	0.42507	0.41606
0.466	0.43249	0.42469	0.4157
0.467	0.43211	0.42432	0.41533
0.468	0.43173	0.42394	0.41496
0.469	0.43135	0.42357	0.4146
0.47	0.43097	0.4232	0.41424
0.471	0.4306	0.42283	0.41387
0.472	0.43022	0.42246	0.41351
0.473	0.42985	0.42209	0.41315
0.474	0.42947	0.42173	0.41279
0.475	0.4291	0.42136	0.41243
0.476	0.42873	0.421	0.41208
0.477	0.42836	0.42063	0.41172
0.478	0.42799	0.42027	0.41137
0.479	0.42762	0.41991	0.41101
0.48	0.42726	0.41955	0.41066
0.481	0.42689	0.41919	0.41031
0.482	0.42652	0.41883	0.40996
0.483	0.42616	0.41847	0.40961
0.484	0.4258	0.41812	0.40926
0.485	0.42544	0.41776	0.40891
0.486	0.42508	0.41741	0.40856
0.487	0.42472	0.41706	0.40822
0.488	0.42436	0.4167	0.40787
0.489	0.424	0.41635	0.40753
0.49	0.42365	0.416	0.40719
0.491	0.42329	0.41565	0.40685
0.492	0.42294	0.41531	0.40651
0.493	0.42258	0.41496	0.40617
0.494	0.42223	0.41461	0.40583
0.495	0.42188	0.41427	0.40549
0.496	0.42153	0.41392	0.40515
0.497	0.42118	0.41358	0.40482
0.498	0.42083	0.41324	0.40448
0.499	0.42048	0.4129	0.40415
0.5	0.42014	0.41256	0.40381
0.501	0.41979	0.41222	0.40348
0.502	0.41945	0.41188	0.40315
0.503	0.4191	0.41154	0.40282
0.504	0.41876	0.41121	0.40249
0.505	0.41842	0.41087	0.40216
0.506	0.41808	0.41054	0.40183
0.507	0.41774	0.4102	0.40151
0.508	0.4174	0.40987	0.40118
0.509	0.41706	0.40954	0.40086
0.51	0.41673	0.40921	0.40053
0.511	0.41639	0.40888	0.40021
0.512	0.41606	0.40855	0.39989
0.513	0.41572	0.40822	0.39957
0.514	0.41539	0.40789	0.39925
0.515	0.41506	0.40757	0.39893
0.516	0.41473	0.40724	0.39861
0.517	0.41439	0.40692	0.39829
0.518	0.41407	0.40659	0.39797
0.519	0.41374	0.40627	0.39766
0.52	0.41341	0.40595	0.39734
0.521	0.41308	0.40563	0.39703
0.522	0.41276	0.40531	0.39671
0.523	0.41243	0.40499	0.3964
0.524	0.41211	0.40467	0.39609
0.525	0.41178	0.40435	0.39578
0.526	0.41146	0.40403	0.39547
0.527	0.41114	0.40372	0.39516
0.528	0.41082	0.4034	0.39485
0.529	0.4105	0.40309	0.39454
0.53	0.41018	0.40277	0.39423
0.531	0.40986	0.40246	0.39393
0.532	0.40954	0.40215	0.39362
0.533	0.40923	0.40184	0.39332
0.534	0.40891	0.40153	0.39301
0.535	0.4086	0.40122	0.39271
0.536	0.40828	0.40091	0.39241
0.537	0.40797	0.4006	0.39211
0.538	0.40766	0.4003	0.39181
0.539	0.40734	0.39999	0.39151
0.54	0.40703	0.39968	0.39121
0.541	0.40672	0.39938	0.39091
0.542	0.40641	0.39908	0.39061
0.543	0.40611	0.39877	0.39032
0.544	0.4058	0.39847	0.39002
0.545	0.40549	0.39817	0.38973
0.546	0.40519	0.39787	0.38943
0.547	0.40488	0.39757	0.38914
0.548	0.40458	0.39727	0.38884
0.549	0.40427	0.39697	0.38855
0.55	0.40397	0.39667	0.38826
0.551	0.40367	0.39638	0.38797
0.552	0.40337	0.39608	0.38768
0.553	0.40306	0.39579	0.38739
0.554	0.40276	0.39549	0.3871
0.555	0.40247	0.3952	0.38682
0.556	0.40217	0.3949	0.38653
0.557	0.40187	0.39461	0.38624
0.558	0.40157	0.39432	0.38596
0.559	0.40128	0.39403	0.38567
0.56	0.40098	0.39374	0.38539
0.561	0.40069	0.39345	0.3851
0.562	0.40039	0.39316	0.38482
0.563	0.4001	0.39287	0.38454
0.564	0.39981	0.39259	0.38426
0.565	0.39952	0.3923	0.38398
0.566	0.39922	0.39201	0.3837
0.567	0.39893	0.39173	0.38342
0.568	0.39864	0.39144	0.38314
0.569	0.39836	0.39116	0.38286
0.57	0.39807	0.39088	0.38259
0.571	0.39778	0.3906	0.38231
0.572	0.39749	0.39031	0.38203
0.573	0.39721	0.39003	0.38176
0.574	0.39692	0.38975	0.38148
0.575	0.39664	0.38947	0.38121
0.576	0.39635	0.38919	0.38094
0.577	0.39607	0.38892	0.38066
0.578	0.39579	0.38864	0.38039
0.579	0.39551	0.38836	0.38012
0.58	0.39523	0.38809	0.37985
0.581	0.39494	0.38781	0.37958
0.582	0.39466	0.38754	0.37931
0.583	0.39439	0.38726	0.37904
0.584	0.39411	0.38699	0.37878
0.585	0.39383	0.38671	0.37851
0.586	0.39355	0.38644	0.37824
0.587	0.39328	0.38617	0.37798
0.588	0.393	0.3859	0.37771
0.589	0.39273	0.38563	0.37745
0.59	0.39245	0.38536	0.37718
0.591	0.39218	0.38509	0.37692
0.592	0.3919	0.38482	0.37666
0.593	0.39163	0.38456	0.37639
0.594	0.39136	0.38429	0.37613
0.595	0.39109	0.38402	0.37587
0.596	0.39082	0.38376	0.37561
0.597	0.39055	0.38349	0.37535
0.598	0.39028	0.38323	0.37509
0.599	0.39001	0.38296	0.37483
0.6	0.38974	0.3827	0.37458
0.601	0.38947	0.38244	0.37432
0.602	0.38921	0.38217	0.37406
0.603	0.38894	0.38191	0.37381
0.604	0.38868	0.38165	0.37355
0.605	0.38841	0.38139	0.3733
0.606	0.38815	0.38113	0.37304
0.607	0.38788	0.38087	0.37279
0.608	0.38762	0.38061	0.37254
0.609	0.38736	0.38036	0.37228
0.61	0.38709	0.3801	0.37203
0.611	0.38683	0.37984	0.37178
0.612	0.38657	0.37959	0.37153
0.613	0.38631	0.37933	0.37128
0.614	0.38605	0.37908	0.37103
0.615	0.38579	0.37882	0.37078
0.616	0.38554	0.37857	0.37053
0.617	0.38528	0.37831	0.37028
0.618	0.38502	0.37806	0.37004
0.619	0.38476	0.37781	0.36979
0.62	0.38451	0.37756	0.36954
0.621	0.38425	0.37731	0.3693
0.622	0.384	0.37706	0.36905
0.623	0.38374	0.37681	0.36881
0.624	0.38349	0.37656	0.36856
0.625	0.38324	0.37631	0.36832
0.626	0.38298	0.37606	0.36808
0.627	0.38273	0.37581	0.36784
0.628	0.38248	0.37557	0.36759
0.629	0.38223	0.37532	0.36735
0.63	0.38198	0.37508	0.36711
0.631	0.38173	0.37483	0.36687
0.632	0.38148	0.37459	0.36663
0.633	0.38123	0.37434	0.36639
0.634	0.38098	0.3741	0.36615
0.635	0.38074	0.37385	0.36592
0.636	0.38049	0.37361	0.36568
0.637	0.38024	0.37337	0.36544
0.638	0.38	0.37313	0.36521
0.639	0.37975	0.37289	0.36497
0.64	0.37951	0.37265	0.36473
0.641	0.37926	0.37241	0.3645
0.642	0.37902	0.37217	0.36426
0.643	0.37878	0.37193	0.36403
0.644	0.37853	0.37169	0.3638
0.645	0.37829	0.37145	0.36356
0.646	0.37805	0.37121	0.36333
0.647	0.37781	0.37098	0.3631
0.648	0.37757	0.37074	0.36287
0.649	0.37733	0.37051	0.36264
0.65	0.37709	0.37027	0.36241
0.651	0.37685	0.37004	0.36218
0.652	0.37661	0.3698	0.36195
0.653	0.37637	0.36957	0.36172
0.654	0.37614	0.36933	0.36149
0.655	0.3759	0.3691	0.36126
0.656	0.37566	0.36887	0.36104
0.657	0.37543	0.36864	0.36081
0.658	0.37519	0.36841	0.36058
0.659	0.37496	0.36818	0.36036
0.66	0.37472	0.36795	0.36013
0.661	0.37449	0.36772	0.35991
0.662	0.37425	0.36749	0.35968
0.663	0.37402	0.36726	0.35946
0.664	0.37379	0.36703	0.35923
0.665	0.37356	0.3668	0.35901
0.666	0.37332	0.36657	0.35879
0.667	0.37309	0.36635	0.35857
0.668	0.37286	0.36612	0.35834
0.669	0.37263	0.36589	0.35812
0.67	0.3724	0.36567	0.3579
0.671	0.37217	0.36544	0.35768
0.672	0.37195	0.36522	0.35746
0.673	0.37172	0.365	0.35724
0.674	0.37149	0.36477	0.35702
0.675	0.37126	0.36455	0.3568
0.676	0.37104	0.36433	0.35659
0.677	0.37081	0.3641	0.35637
0.678	0.37058	0.36388	0.35615
0.679	0.37036	0.36366	0.35594
0.68	0.37013	0.36344	0.35572
0.681	0.36991	0.36322	0.3555
0.682	0.36969	0.363	0.35529
0.683	0.36946	0.36278	0.35507
0.684	0.36924	0.36256	0.35486
0.685	0.36902	0.36234	0.35465
0.686	0.3688	0.36212	0.35443
0.687	0.36857	0.36191	0.35422
0.688	0.36835	0.36169	0.35401
0.689	0.36813	0.36147	0.35379
0.69	0.36791	0.36126	0.35358
0.691	0.36769	0.36104	0.35337
0.692	0.36747	0.36083	0.35316
0.693	0.36725	0.36061	0.35295
0.694	0.36703	0.3604	0.35274
0.695	0.36682	0.36018	0.35253
0.696	0.3666	0.35997	0.35232
0.697	0.36638	0.35975	0.35211
0.698	0.36617	0.35954	0.3519
0.699	0.36595	0.35933	0.35169
0.7	0.36573	0.35912	0.35149
0.701	0.36552	0.35891	0.35128
0.702	0.3653	0.35869	0.35107
0.703	0.36509	0.35848	0.35087
0.704	0.36487	0.35827	0.35066
0.705	0.36466	0.35806	0.35046
0.706	0.36445	0.35785	0.35025
0.707	0.36423	0.35764	0.35005
0.708	0.36402	0.35744	0.34984
0.709	0.36381	0.35723	0.34964
0.71	0.3636	0.35702	0.34943
0.711	0.36339	0.35681	0.34923
0.712	0.36318	0.35661	0.34903
0.713	0.36297	0.3564	0.34883
0.714	0.36276	0.35619	0.34862
0.715	0.36255	0.35599	0.34842
0.716	0.36234	0.35578	0.34822
0.717	0.36213	0.35558	0.34802
0.718	0.36192	0.35537	0.34782
0.719	0.36171	0.35517	0.34762
0.72	0.36151	0.35496	0.34742
0.721	0.3613	0.35476	0.34722
0.722	0.36109	0.35456	0.34702
0.723	0.36089	0.35436	0.34682
0.724	0.36068	0.35415	0.34663
0.725	0.36047	0.35395	0.34643
0.726	0.36027	0.35375	0.34623
0.727	0.36006	0.35355	0.34604
0.728	0.35986	0.35335	0.34584
0.729	0.35966	0.35315	0.34564
0.73	0.35945	0.35295	0.34545
0.731	0.35925	0.35275	0.34525
0.732	0.35905	0.35255	0.34506
0.733	0.35885	0.35235	0.34486
0.734	0.35864	0.35215	0.34467
0.735	0.35844	0.35196	0.34447
0.736	0.35824	0.35176	0.34428
0.737	0.35804	0.35156	0.34409
0.738	0.35784	0.35136	0.3439
0.739	0.35764	0.35117	0.3437
0.74	0.35744	0.35097	0.34351
0.741	0.35724	0.35078	0.34332
0.742	0.35704	0.35058	0.34313
0.743	0.35684	0.35039	0.34294
0.744	0.35665	0.35019	0.34275
0.745	0.35645	0.35	0.34256
0.746	0.35625	0.3498	0.34237
0.747	0.35605	0.34961	0.34218
0.748	0.35586	0.34942	0.34199
0.749	0.35566	0.34922	0.3418
0.75	0.35546	0.34903	0.34161
0.751	0.35527	0.34884	0.34142
0.752	0.35507	0.34865	0.34124
0.753	0.35488	0.34846	0.34105
0.754	0.35468	0.34826	0.34086
0.755	0.35449	0.34807	0.34067
0.756	0.3543	0.34788	0.34049
0.757	0.3541	0.34769	0.3403
0.758	0.35391	0.3475	0.34012
0.759	0.35372	0.34732	0.33993
0.76	0.35353	0.34713	0.33975
0.761	0.35333	0.34694	0.33956
0.762	0.35314	0.34675	0.33938
0.763	0.35295	0.34656	0.33919
0.764	0.35276	0.34637	0.33901
0.765	0.35257	0.34619	0.33883
0.766	0.35238	0.346	0.33864
0.767	0.35219	0.34581	0.33846
0.768	0.352	0.34563	0.33828
0.769	0.35181	0.34544	0.3381
0.77	0.35162	0.34526	0.33792
0.771	0.35143	0.34507	0.33774
0.772	0.35125	0.34489	0.33755
0.773	0.35106	0.3447	0.33737
0.774	0.35087	0.34452	0.33719
0.775	0.35068	0.34434	0.33701
0.776	0.3505	0.34415	0.33683
0.777	0.35031	0.34397	0.33666
0.778	0.35012	0.34379	0.33648
0.779	0.34994	0.3436	0.3363
0.78	0.34975	0.34342	0.33612
0.781	0.34957	0.34324	0.33594
0.782	0.34938	0.34306	0.33576
0.783	0.3492	0.34288	0.33559
0.784	0.34902	0.3427	0.33541
0.785	0.34883	0.34252	0.33523
0.786	0.34865	0.34234	0.33506
0.787	0.34847	0.34216	0.33488
0.788	0.34828	0.34198	0.3347
0.789	0.3481	0.3418	0.33453
0.79	0.34792	0.34162	0.33435
0.791	0.34774	0.34144	0.33418
0.792	0.34755	0.34126	0.33401
0.793	0.34737	0.34108	0.33383
0.794	0.34719	0.34091	0.33366
0.795	0.34701	0.34073	0.33348
0.796	0.34683	0.34055	0.33331
0.797	0.34665	0.34038	0.33314
0.798	0.34647	0.3402	0.33296
0.799	0.34629	0.34002	0.33279
0.8	0.34612	0.33985	0.33262
0.801	0.34594	0.33967	0.33245
0.802	0.34576	0.3395	0.33228
0.803	0.34558	0.33932	0.33211
0.804	0.3454	0.33915	0.33194
0.805	0.34523	0.33897	0.33177
0.806	0.34505	0.3388	0.33159
0.807	0.34487	0.33863	0.33142
0.808	0.3447	0.33845	0.33126
0.809	0.34452	0.33828	0.33109
0.81	0.34434	0.33811	0.33092
0.811	0.34417	0.33794	0.33075
0.812	0.34399	0.33776	0.33058
0.813	0.34382	0.33759	0.33041
0.814	0.34364	0.33742	0.33024
0.815	0.34347	0.33725	0.33008
0.816	0.3433	0.33708	0.32991
0.817	0.34312	0.33691	0.32974
0.818	0.34295	0.33674	0.32958
0.819	0.34278	0.33657	0.32941
0.82	0.3426	0.3364	0.32924
0.821	0.34243	0.33623	0.32908
0.822	0.34226	0.33606	0.32891
0.823	0.34209	0.33589	0.32875
0.824	0.34191	0.33572	0.32858
0.825	0.34174	0.33555	0.32842
0.826	0.34157	0.33539	0.32825
0.827	0.3414	0.33522	0.32809
0.828	0.34123	0.33505	0.32792
0.829	0.34106	0.33488	0.32776
0.83	0.34089	0.33472	0.3276
0.831	0.34072	0.33455	0.32743
0.832	0.34055	0.33438	0.32727
0.833	0.34038	0.33422	0.32711
0.834	0.34021	0.33405	0.32695
0.835	0.34005	0.33389	0.32678
0.836	0.33988	0.33372	0.32662
0.837	0.33971	0.33356	0.32646
0.838	0.33954	0.33339	0.3263
0.839	0.33938	0.33323	0.32614
0.84	0.33921	0.33306	0.32598
0.841	0.33904	0.3329	0.32582
0.842	0.33887	0.33274	0.32566
0.843	0.33871	0.33257	0.3255
0.844	0.33854	0.33241	0.32534
0.845	0.33838	0.33225	0.32518
0.846	0.33821	0.33209	0.32502
0.847	0.33805	0.33192	0.32486
0.848	0.33788	0.33176	0.3247
0.849	0.33772	0.3316	0.32455
0.85	0.33755	0.33144	0.32439
0.851	0.33739	0.33128	0.32423
0.852	0.33723	0.33112	0.32407
0.853	0.33706	0.33096	0.32392
0.854	0.3369	0.3308	0.32376
0.855	0.33674	0.33064	0.3236
0.856	0.33657	0.33048	0.32345
0.857	0.33641	0.33032	0.32329
0.858	0.33625	0.33016	0.32313
0.859	0.33609	0.33	0.32298
0.86	0.33593	0.32984	0.32282
0.861	0.33576	0.32968	0.32267
0.862	0.3356	0.32952	0.32251
0.863	0.33544	0.32937	0.32236
0.864	0.33528	0.32921	0.3222
0.865	0.33512	0.32905	0.32205
0.866	0.33496	0.32889	0.3219
0.867	0.3348	0.32874	0.32174
0.868	0.33464	0.32858	0.32159
0.869	0.33448	0.32842	0.32144
0.87	0.33432	0.32827	0.32128
0.871	0.33417	0.32811	0.32113
0.872	0.33401	0.32796	0.32098
0.873	0.33385	0.3278	0.32083
0.874	0.33369	0.32765	0.32067
0.875	0.33353	0.32749	0.32052
0.876	0.33338	0.32734	0.32037
0.877	0.33322	0.32718	0.32022
0.878	0.33306	0.32703	0.32007
0.879	0.33291	0.32687	0.31992
0.88	0.33275	0.32672	0.31977
0.881	0.33259	0.32657	0.31962
0.882	0.33244	0.32641	0.31947
0.883	0.33228	0.32626	0.31932
0.884	0.33213	0.32611	0.31917
0.885	0.33197	0.32596	0.31902
0.886	0.33182	0.3258	0.31887
0.887	0.33166	0.32565	0.31872
0.888	0.33151	0.3255	0.31857
0.889	0.33135	0.32535	0.31842
0.89	0.3312	0.3252	0.31828
0.891	0.33104	0.32505	0.31813
0.892	0.33089	0.3249	0.31798
0.893	0.33074	0.32474	0.31783
0.894	0.33058	0.32459	0.31769
0.895	0.33043	0.32444	0.31754
0.896	0.33028	0.32429	0.31739
0.897	0.33013	0.32415	0.31725
0.898	0.32998	0.324	0.3171
0.899	0.32982	0.32385	0.31695
0.9	0.32967	0.3237	0.31681
0.901	0.32952	0.32355	0.31666
0.902	0.32937	0.3234	0.31652
0.903	0.32922	0.32325	0.31637
0.904	0.32907	0.3231	0.31623
0.905	0.32892	0.32296	0.31608
0.906	0.32877	0.32281	0.31594
0.907	0.32862	0.32266	0.3158
0.908	0.32847	0.32252	0.31565
0.909	0.32832	0.32237	0.31551
0.91	0.32817	0.32222	0.31536
0.911	0.32802	0.32208	0.31522
0.912	0.32787	0.32193	0.31508
0.913	0.32772	0.32178	0.31493
0.914	0.32757	0.32164	0.31479
0.915	0.32743	0.32149	0.31465
0.916	0.32728	0.32135	0.31451
0.917	0.32713	0.3212	0.31437
0.918	0.32698	0.32106	0.31422
0.919	0.32684	0.32091	0.31408
0.92	0.32669	0.32077	0.31394
0.921	0.32654	0.32062	0.3138
0.922	0.3264	0.32048	0.31366
0.923	0.32625	0.32034	0.31352
0.924	0.3261	0.32019	0.31338
0.925	0.32596	0.32005	0.31324
0.926	0.32581	0.31991	0.3131
0.927	0.32567	0.31977	0.31296
0.928	0.32552	0.31962	0.31282
0.929	0.32538	0.31948	0.31268
0.93	0.32523	0.31934	0.31254
0.931	0.32509	0.3192	0.3124
0.932	0.32494	0.31905	0.31226
0.933	0.3248	0.31891	0.31212
0.934	0.32466	0.31877	0.31199
0.935	0.32451	0.31863	0.31185
0.936	0.32437	0.31849	0.31171
0.937	0.32423	0.31835	0.31157
0.938	0.32408	0.31821	0.31143
0.939	0.32394	0.31807	0.3113
0.94	0.3238	0.31793	0.31116
0.941	0.32366	0.31779	0.31102
0.942	0.32351	0.31765	0.31089
0.943	0.32337	0.31751	0.31075
0.944	0.32323	0.31737	0.31061
0.945	0.32309	0.31723	0.31048
0.946	0.32295	0.31709	0.31034
0.947	0.32281	0.31695	0.31021
0.948	0.32266	0.31682	0.31007
0.949	0.32252	0.31668	0.30994
0.95	0.32238	0.31654	0.3098
0.951	0.32224	0.3164	0.30967
0.952	0.3221	0.31626	0.30953
0.953	0.32196	0.31613	0.3094
0.954	0.32182	0.31599	0.30926
0.955	0.32168	0.31585	0.30913
0.956	0.32155	0.31572	0.30899
0.957	0.32141	0.31558	0.30886
0.958	0.32127	0.31544	0.30873
0.959	0.32113	0.31531	0.30859
0.96	0.32099	0.31517	0.30846
0.961	0.32085	0.31504	0.30833
0.962	0.32071	0.3149	0.3082
0.963	0.32058	0.31476	0.30806
0.964	0.32044	0.31463	0.30793
0.965	0.3203	0.31449	0.3078
0.966	0.32016	0.31436	0.30767
0.967	0.32003	0.31423	0.30754
0.968	0.31989	0.31409	0.3074
0.969	0.31975	0.31396	0.30727
0.97	0.31962	0.31382	0.30714
0.971	0.31948	0.31369	0.30701
0.972	0.31935	0.31356	0.30688
0.973	0.31921	0.31342	0.30675
0.974	0.31907	0.31329	0.30662
0.975	0.31894	0.31316	0.30649
0.976	0.3188	0.31302	0.30636
0.977	0.31867	0.31289	0.30623
0.978	0.31853	0.31276	0.3061
0.979	0.3184	0.31263	0.30597
0.98	0.31826	0.31249	0.30584
0.981	0.31813	0.31236	0.30571
0.982	0.318	0.31223	0.30558
0.983	0.31786	0.3121	0.30545
0.984	0.31773	0.31197	0.30532
0.985	0.3176	0.31184	0.3052
0.986	0.31746	0.31171	0.30507
0.987	0.31733	0.31158	0.30494
0.988	0.3172	0.31144	0.30481
0.989	0.31706	0.31131	0.30469
0.99	0.31693	0.31118	0.30456
0.991	0.3168	0.31105	0.30443
0.992	0.31667	0.31092	0.3043
0.993	0.31653	0.3108	0.30418
0.994	0.3164	0.31067	0.30405
0.995	0.31627	0.31054	0.30392
0.996	0.31614	0.31041	0.3038
0.997	0.31601	0.31028	0.30367
0.998	0.31588	0.31015	0.30354
0.999	0.31575	0.31002	0.30342
1	0.31562	0.30989	0.30329

## Sheet: Fig_5_b
Water in MWCNT				Water in MWCNT		Water on graphite surface		KCl in MWCNT		This paper (KCl in DWCNT)
Radius (nm)	Water slip length b0 (μm)	Standard deviation of radius (nm)	Standard deviation of water slip length b0 (μm)	Radius (nm)	Water slip length b0 (μm)	Radius (nm)	Water slip length b0 (μm)	Radius (nm)	Water slip length b0 (μm)	Radius (nm)	Water slip length b0 (μm)
17.9447	219.247		48	24.2583	34.9882	55.8261	10.9765	3.5	4989.4	2.3	20893
15.7203	284.363		47.5					14	1110.4	2.7	17361
34.4745	40.6859
39.1098	29.3922	3
50.8046	13.8254
