# Supplementary material for: Enhanced osmotic transport in individual double-walled carbon nanotube
Source: Nat Commun. 2023 Apr 21;14:2295. doi: 10.1038/s41467-023-37970-3 (PMC10121574; doi:10.1038/s41467-023-37970-3)
Supplement: Supplementary file 2 — Source Data [file 41467_2023_37970_MOESM2_ESM.zip › Source Data-20230211/Figure S2.xlsx]

## Sheet: Fig_S2_a
Time (ms)	Current (pA)
	Current_1000mV (pA)	Current_800mV (pA)	Current_600mV (pA)	Current_400mV (pA)	Current_200mV (pA)	Current_0mV (pA)	Current_-200mV (pA)	Current_-400mV (pA)	Current_-600mV (pA)	Current_-800mV (pA)	Current_-1000mV (pA)
0	-0.05651	0.12832	-0.31648	0.02593	-0.17353	0.42552	-0.74665	-0.09907	0.5319	-0.05784	-0.0359
0.05	-0.05651	0.12832	-0.0113	0.33111	-0.17353	0.12034	-0.44147	-0.40424	0.5319	-0.05784	0.26927
0.1	-0.36169	-0.17686	-0.0113	0.02593	-0.17353	0.42552	-0.44147	-0.09907	0.5319	-0.05784	-0.0359
0.15	-0.66687	-0.17686	-0.62165	0.33111	0.13164	0.73069	-0.74665	-0.70942	0.5319	-0.05784	0.26927
0.2	-0.05651	0.12832	-0.0113	0.33111	0.13164	0.42552	-0.1363	-0.09907	0.5319	0.24733	0.26927
0.25	-0.05651	-0.17686	-0.31648	-0.27925	-0.17353	0.12034	-0.1363	-0.09907	0.5319	-0.36302	0.57445
0.3	0.55384	-0.17686	-0.31648	0.02593	-0.47871	0.12034	-0.44147	-0.09907	-0.07845	-0.36302	0.57445
0.35	-0.05651	-0.17686	-0.31648	-0.27925	-0.17353	0.12034	0.16888	-0.70942	-0.07845	-0.05784	-0.0359
0.4	0.85901	-0.17686	-0.92683	0.02593	0.13164	-0.18483	-0.1363	-0.40424	0.22672	-0.36302	0.26927
0.45	0.24866	-0.17686	-0.31648	-0.27925	-0.17353	-0.18483	0.16888	-0.40424	-0.07845	-0.05784	0.26927
0.5	0.24866	0.12832	-0.31648	-0.27925	0.13164	-0.79519	-0.1363	-0.40424	-0.38363	-0.05784	0.26927
0.55	0.55384	0.12832	-0.0113	-0.58442	0.13164	-0.18483	-0.44147	-0.40424	-0.38363	-0.05784	0.26927
0.6	0.55384	0.12832	-0.0113	-0.27925	-0.17353	-0.49001	-0.1363	-0.09907	-0.68881	-0.05784	-0.0359
0.65	0.55384	0.4335	-0.0113	0.02593	0.43682	0.12034	-0.1363	-0.40424	-0.38363	0.55251	0.26927
0.7	-0.05651	0.73867	-0.31648	0.02593	0.43682	-0.18483	-0.1363	-0.09907	-0.38363	0.85768	0.26927
0.75	-0.05651	0.4335	-0.0113	0.33111	0.43682	0.12034	-0.1363	-0.09907	-0.38363	0.24733	0.26927
0.8	-0.36169	0.12832	0.29387	0.33111	0.43682	-0.18483	-0.44147	-0.09907	-0.07845	0.24733	-0.0359
0.85	-0.05651	0.12832	-0.0113	0.33111	-0.17353	-0.18483	-0.1363	0.20611	0.22672	0.55251	0.26927
0.9	0.24866	-0.17686	-0.0113	0.02593	0.13164	-0.18483	-0.1363	0.20611	0.22672	-0.05784	0.26927
0.95	0.24866	0.12832	-0.0113	0.33111	0.43682	0.12034	-0.1363	-0.09907	0.22672	0.24733	0.26927
1	-0.05651	0.12832	-0.31648	0.33111	0.13164	0.12034	-0.1363	0.20611	0.22672	-0.05784	0.57445
1.05	-0.05651	-0.17686	-0.0113	0.02593	0.13164	-0.18483	-0.1363	0.20611	0.5319	-0.05784	0.26927
1.1	-0.36169	-0.48203	-0.0113	0.02593	0.43682	-0.18483	-0.44147	0.20611	-0.07845	0.24733	0.26927
1.15	-0.05651	-0.48203	-0.0113	0.33111	0.43682	0.12034	-0.1363	0.20611	-0.07845	-0.05784	-0.0359
1.2	-0.05651	-0.48203	-0.31648	0.02593	-0.17353	0.12034	0.16888	-0.09907	0.22672	-0.36302	0.26927
1.25	-0.05651	-0.48203	-0.0113	0.02593	0.43682	0.12034	-0.1363	-0.09907	-0.38363	-0.05784	0.26927
1.3	-0.36169	-0.17686	0.29387	-0.27925	0.43682	0.12034	0.47405	-0.40424	0.22672	0.24733	-0.0359
1.35	-0.05651	0.12832	-0.0113	-0.27925	1.04717	0.12034	-0.1363	-0.40424	0.22672	-0.05784	0.26927
1.4	-0.05651	-0.17686	0.29387	-0.27925	1.04717	0.42552	-0.1363	-0.09907	-0.07845	-0.05784	0.26927
1.45	-0.05651	-0.17686	-0.0113	0.33111	0.43682	-0.18483	-0.1363	-0.40424	-0.07845	0.24733	-0.0359
1.5	0.24866	0.12832	-0.31648	0.02593	0.43682	-0.18483	0.47405	-0.40424	0.22672	-0.05784	-0.0359
1.55	-0.05651	0.12832	0.29387	0.02593	0.43682	0.12034	-0.1363	-0.40424	0.22672	-0.05784	-0.0359
1.6	-0.05651	0.12832	0.59905	0.02593	0.43682	-0.49001	0.16888	-0.09907	-0.38363	-0.05784	-0.34108
1.65	0.24866	0.12832	0.29387	0.02593	0.43682	-0.49001	0.16888	-0.09907	-0.07845	-0.05784	-0.0359
1.7	-0.05651	0.12832	-0.0113	0.02593	0.43682	0.12034	0.16888	0.51129	0.5319	-0.05784	-0.0359
1.75	-0.05651	-0.78721	0.29387	0.33111	0.43682	0.12034	-0.1363	-0.09907	0.22672	0.55251	-0.0359
1.8	0.24866	-0.48203	-0.31648	0.33111	0.43682	-0.18483	0.16888	-0.40424	0.22672	0.24733	0.26927
1.85	0.24866	-0.17686	-0.0113	0.33111	0.13164	-0.18483	-0.1363	-0.09907	0.5319	0.24733	-0.0359
1.9	0.55384	-0.78721	-0.0113	-0.27925	0.43682	0.12034	-0.44147	-0.40424	-0.38363	0.24733	-0.34108
1.95	0.55384	-0.17686	-0.0113	0.02593	0.13164	-0.49001	-0.1363	-0.40424	-0.07845	-0.05784	-0.0359
2	0.55384	-0.17686	-0.0113	0.02593	0.43682	-0.49001	-0.44147	-0.40424	-0.07845	-0.05784	-0.0359
2.05	0.55384	-0.17686	0.29387	-0.27925	0.43682	0.12034	-0.44147	-0.40424	-0.38363	0.24733	-0.0359
2.1	1.16419	-0.17686	-0.0113	0.02593	0.43682	-0.49001	-0.44147	-0.09907	-0.38363	0.24733	-0.34108
2.15	0.85901	0.12832	-0.0113	0.02593	-0.17353	-0.18483	-0.44147	0.20611	-0.07845	0.24733	-0.34108
2.2	0.55384	0.12832	-0.0113	0.33111	0.43682	-0.18483	-0.44147	-0.09907	-0.38363	-0.05784	-0.34108
2.25	0.85901	-0.17686	-0.31648	0.33111	0.13164	-0.79519	-0.1363	-0.09907	-0.07845	0.24733	-0.64626
2.3	0.85901	-0.17686	-0.62165	0.02593	-0.47871	-0.49001	0.16888	-0.09907	-0.07845	0.24733	-0.0359
2.35	-0.05651	-0.17686	-0.0113	0.33111	0.13164	-0.49001	-0.44147	-0.09907	0.22672	0.55251	0.26927
2.4	0.24866	0.12832	-0.0113	0.33111	0.13164	-0.49001	-0.1363	-0.09907	-0.07845	0.55251	-0.0359
2.45	0.24866	-0.17686	-0.62165	0.02593	0.13164	-0.49001	-0.44147	0.20611	0.22672	-0.05784	-0.0359
2.5	-0.66687	-0.48203	-0.0113	0.02593	0.13164	0.12034	-0.1363	-0.09907	-0.07845	-0.05784	-0.0359
2.55	-0.36169	-0.17686	-0.0113	0.33111	0.13164	-0.18483	0.16888	-0.09907	-0.38363	-0.05784	-0.34108
2.6	-0.36169	-0.17686	0.29387	0.33111	0.13164	-0.18483	0.47405	0.20611	-0.38363	-0.05784	-0.34108
2.65	-0.66687	-0.17686	-0.0113	0.33111	0.13164	0.12034	0.16888	0.51129	-0.07845	-0.05784	0.26927
2.7	-0.36169	0.12832	0.29387	0.33111	0.13164	1.03587	0.16888	-0.09907	-0.07845	0.24733	-0.34108
2.75	-0.36169	0.12832	-0.0113	0.02593	0.13164	-0.18483	0.16888	0.20611	-0.07845	-0.05784	-0.0359
2.8	-0.05651	-0.17686	0.59905	0.63628	0.13164	-0.18483	0.16888	0.20611	-0.07845	-0.05784	0.26927
2.85	-0.36169	0.12832	0.29387	0.63628	-0.17353	-0.18483	0.47405	-0.09907	-0.07845	-0.05784	0.26927
2.9	-0.05651	0.4335	0.29387	0.33111	-0.17353	-0.18483	-0.1363	0.20611	-0.07845	-0.05784	-0.0359
2.95	-0.05651	0.12832	0.29387	0.33111	-0.17353	-0.18483	0.47405	0.20611	0.22672	-0.36302	0.26927
3	-0.05651	0.4335	0.29387	0.63628	-0.17353	-0.18483	0.16888	-0.40424	-0.07845	-0.36302	0.57445
3.05	-0.05651	0.4335	0.29387	0.33111	0.43682	-0.49001	0.16888	-0.09907	0.22672	-0.6682	0.26927
3.1	-0.36169	-0.17686	0.29387	0.33111	-0.17353	-0.18483	0.16888	0.51129	0.22672	-0.6682	0.57445
3.15	-0.05651	0.12832	-0.0113	0.02593	-0.17353	0.12034	-0.1363	0.51129	0.22672	-0.36302	0.57445
3.2	0.24866	0.12832	-0.0113	-0.27925	0.43682	-0.18483	-0.1363	0.20611	-0.38363	-0.6682	-0.0359
3.25	-0.36169	0.12832	-0.0113	0.02593	0.742	0.12034	0.16888	0.81646	-0.07845	-0.6682	0.26927
3.3	-0.36169	0.12832	-0.0113	0.02593	0.13164	0.42552	0.16888	1.12164	0.22672	-0.36302	0.26927
3.35	-0.05651	0.12832	-0.31648	-0.27925	0.43682	0.12034	0.16888	0.51129	-0.07845	-0.6682	-0.0359
3.4	-0.05651	-0.17686	-0.31648	-0.27925	-0.17353	0.12034	0.16888	0.51129	0.22672	-0.6682	-0.34108
3.45	-0.05651	-0.48203	-0.0113	-0.27925	0.13164	0.12034	-0.1363	0.20611	-0.07845	-0.36302	-0.0359
3.5	-0.05651	-0.17686	-0.0113	-0.27925	0.43682	0.42552	-0.1363	0.20611	-0.38363	-0.05784	-0.0359
3.55	0.55384	0.4335	-0.31648	0.02593	0.43682	0.42552	0.16888	-0.09907	-0.38363	-0.05784	-0.0359
3.6	0.24866	0.12832	0.29387	-0.27925	0.13164	0.73069	-0.1363	0.20611	-0.07845	-0.05784	0.26927
3.65	0.55384	-0.17686	0.29387	-0.27925	0.13164	0.42552	-0.1363	0.20611	0.22672	-0.05784	-0.64626
3.7	0.55384	0.4335	-0.0113	-0.27925	0.13164	0.12034	0.16888	0.20611	-0.07845	-0.36302	-0.0359
3.75	0.24866	0.4335	-0.0113	-0.58442	0.13164	0.42552	0.16888	0.51129	0.22672	-0.05784	-0.0359
3.8	0.24866	-0.17686	0.59905	-0.27925	0.13164	0.12034	-0.44147	0.51129	0.22672	-0.05784	0.26927
3.85	-0.36169	-0.17686	0.59905	0.02593	0.43682	-0.18483	-0.1363	0.51129	-0.38363	-0.05784	-0.0359
3.9	-0.05651	-0.17686	0.59905	-0.27925	0.13164	0.12034	-0.1363	0.51129	-0.38363	-0.36302	-0.0359
3.95	-0.05651	0.12832	0.90422	0.02593	0.13164	-0.18483	-0.1363	0.51129	-0.68881	-0.05784	-0.0359
4	-0.36169	-0.17686	0.29387	0.63628	0.13164	-0.18483	0.16888	0.51129	-0.68881	-0.36302	0.26927
4.05	0.24866	0.4335	0.29387	0.02593	0.13164	-0.49001	0.47405	0.20611	-0.38363	-0.05784	0.26927
4.1	-0.36169	-0.17686	0.29387	0.33111	0.13164	0.12034	-0.44147	0.51129	-0.68881	0.24733	0.26927
4.15	-0.36169	0.12832	-0.0113	0.33111	-0.17353	-0.18483	-0.44147	0.20611	-0.38363	-0.05784	-0.34108
4.2	-0.05651	0.12832	-0.31648	0.33111	0.13164	-0.18483	-0.1363	0.51129	-0.38363	0.24733	0.26927
4.25	-0.05651	0.12832	-0.0113	0.33111	0.13164	-0.18483	-0.1363	-0.09907	-0.38363	0.24733	0.26927
4.3	0.55384	0.12832	-0.31648	0.33111	0.43682	-0.18483	-0.1363	-0.09907	-0.38363	0.55251	-0.34108
4.35	0.24866	0.4335	-0.31648	0.33111	0.43682	-0.18483	-0.1363	0.20611	-0.38363	-0.05784	-0.34108
4.4	0.55384	-0.17686	-0.0113	0.02593	-0.17353	0.12034	0.16888	0.20611	-0.38363	-0.05784	-0.34108
4.45	-0.05651	-0.17686	-0.31648	0.02593	0.13164	0.12034	0.16888	-0.09907	-0.07845	0.24733	-0.34108
4.5	0.55384	0.4335	-0.0113	0.02593	-0.17353	-0.18483	0.47405	-0.40424	-0.38363	-0.05784	-0.34108
4.55	0.55384	-0.17686	0.29387	-0.27925	0.13164	0.12034	0.16888	0.20611	-0.07845	-0.6682	-0.34108
4.6	0.24866	0.12832	0.29387	0.33111	0.13164	-0.18483	0.16888	-0.40424	-0.07845	0.24733	-0.34108
4.65	0.55384	0.12832	-0.0113	0.33111	0.43682	-0.18483	-0.1363	-0.09907	-0.07845	-0.36302	-0.0359
4.7	-0.05651	0.12832	0.29387	0.02593	-0.17353	0.12034	-0.1363	-0.09907	0.22672	-0.36302	-0.34108
4.75	-0.05651	0.12832	-0.0113	0.33111	-0.17353	0.12034	-0.44147	-0.70942	0.22672	-0.05784	-0.0359
4.8	0.24866	-0.17686	-0.0113	0.33111	0.13164	-0.18483	-0.1363	-0.70942	0.22672	0.24733	-0.0359
4.85	0.55384	0.4335	-0.0113	0.02593	0.13164	-0.49001	-0.1363	-0.09907	0.22672	-0.05784	0.26927
4.9	-0.36169	0.4335	0.29387	0.02593	-0.17353	-0.18483	-0.44147	-0.40424	0.22672	-0.05784	-0.0359
4.95	0.24866	0.4335	-0.31648	-0.27925	-0.47871	-0.18483	0.16888	-0.40424	-0.07845	-0.05784	-0.0359
5	0.24866	0.73867	-0.0113	-0.27925	-0.17353	-0.18483	0.47405	-0.09907	0.5319	-0.05784	-0.0359
5.05	0.24866	0.73867	-0.0113	-0.27925	-0.17353	0.12034	0.16888	0.20611	-0.07845	0.24733	-0.0359
5.1	0.24866	0.73867	0.29387	0.02593	0.13164	0.12034	0.16888	-0.09907	0.22672	-0.05784	-0.64626
5.15	0.55384	0.73867	-0.31648	0.02593	-0.17353	-0.18483	0.47405	0.20611	-0.07845	-0.05784	-0.0359
5.2	0.24866	0.12832	-0.0113	-0.27925	0.13164	-0.49001	0.16888	0.20611	0.22672	-0.05784	-0.0359
5.25	-0.05651	0.12832	-0.0113	0.02593	-0.17353	-0.49001	0.16888	0.20611	-0.38363	0.24733	-0.0359
5.3	-0.36169	0.12832	-0.31648	-0.27925	0.13164	-0.49001	-0.1363	0.20611	-0.07845	0.24733	0.26927
5.35	-0.36169	-0.17686	-0.31648	-0.27925	0.13164	0.42552	-0.1363	0.51129	-0.07845	0.24733	0.26927
5.4	-0.36169	-0.48203	-0.62165	-0.27925	0.13164	-0.18483	0.16888	0.20611	-0.38363	0.24733	0.26927
5.45	-0.05651	0.12832	-0.62165	0.02593	0.13164	-0.18483	0.47405	0.20611	-0.38363	-0.05784	0.26927
5.5	-0.05651	-0.17686	-0.31648	0.33111	0.13164	-0.18483	0.16888	0.20611	0.22672	-0.05784	0.26927
5.55	-0.36169	-0.17686	-0.31648	0.02593	0.13164	0.12034	0.16888	0.20611	-0.38363	-0.05784	-0.0359
5.6	0.24866	0.12832	-0.31648	0.33111	0.43682	-0.18483	0.16888	-0.09907	-0.07845	0.24733	-0.0359
5.65	0.24866	0.4335	-0.62165	0.02593	-0.17353	0.12034	0.16888	-0.09907	-0.38363	-0.05784	0.26927
5.7	-0.05651	0.12832	-0.0113	0.33111	0.13164	-0.18483	0.16888	-0.09907	-0.07845	0.55251	0.26927
5.75	-0.05651	0.4335	-0.0113	0.33111	0.13164	-0.49001	0.47405	-0.09907	-0.07845	0.24733	0.57445
5.8	0.55384	0.4335	-0.0113	0.33111	0.13164	-0.18483	0.16888	0.20611	0.22672	0.24733	0.26927
5.85	0.24866	0.12832	0.29387	0.02593	0.43682	0.12034	-0.1363	0.20611	-0.07845	0.55251	0.57445
5.9	-0.36169	0.12832	-0.0113	0.33111	0.13164	0.12034	0.16888	-0.09907	-0.38363	0.24733	0.26927
5.95	-0.36169	0.12832	0.29387	0.33111	-0.17353	0.12034	-0.1363	0.20611	-0.38363	-0.05784	0.57445
6	-0.05651	-0.17686	0.29387	0.33111	0.13164	0.42552	-0.44147	0.51129	-0.38363	0.24733	0.57445
6.05	-0.05651	0.12832	0.59905	0.63628	-0.17353	0.12034	-0.1363	-0.09907	-0.38363	0.24733	-0.0359
6.1	-0.36169	0.12832	0.29387	0.63628	0.13164	0.42552	-0.1363	0.51129	-0.38363	0.24733	0.57445
6.15	0.24866	-0.17686	0.29387	0.33111	0.13164	0.42552	-0.1363	0.51129	-0.38363	0.24733	0.26927
6.2	-0.05651	-0.48203	0.29387	0.02593	-0.17353	0.42552	-0.1363	0.20611	-0.07845	-0.05784	-0.0359
6.25	-0.05651	-0.17686	0.29387	0.33111	0.13164	0.42552	0.47405	0.51129	-0.68881	-0.05784	-0.0359
6.3	-0.05651	-0.78721	0.29387	0.33111	-0.17353	0.12034	-0.44147	0.20611	-0.07845	-0.05784	-0.34108
6.35	-0.05651	-0.48203	0.29387	0.33111	0.13164	0.12034	-0.44147	-0.09907	-0.07845	0.24733	-0.0359
6.4	0.55384	-0.17686	-0.0113	0.33111	0.13164	-0.18483	-0.1363	0.20611	-0.07845	-0.05784	-0.34108
6.45	0.24866	-0.17686	-0.0113	0.02593	-0.17353	0.12034	-0.1363	0.20611	0.22672	-0.36302	-0.34108
6.5	0.55384	-0.78721	-0.0113	0.33111	0.13164	-0.18483	-0.44147	-0.09907	-0.38363	-0.05784	-0.64626
6.55	0.24866	-0.48203	-0.0113	0.33111	0.13164	-0.49001	-0.74665	0.20611	-0.38363	0.24733	-0.64626
6.6	0.55384	-0.17686	-0.31648	0.33111	-0.17353	-0.49001	-0.74665	0.51129	0.22672	-0.05784	-0.34108
6.65	-0.05651	0.12832	-0.0113	0.02593	-0.17353	-0.18483	-0.74665	-0.40424	-0.07845	0.24733	-0.0359
6.7	0.55384	0.4335	-0.0113	0.02593	0.13164	-0.18483	-0.44147	-0.09907	-0.38363	0.24733	-0.64626
6.75	0.55384	0.73867	-0.31648	0.02593	0.43682	-0.18483	-0.44147	-0.09907	0.22672	0.24733	-0.34108
6.8	0.24866	0.12832	-0.0113	-0.27925	0.13164	0.12034	-0.44147	-0.09907	-0.07845	0.24733	-0.34108
6.85	0.55384	0.4335	-0.0113	0.02593	0.742	-0.18483	-0.44147	-0.09907	-0.07845	0.24733	-0.34108
6.9	0.85901	0.12832	-0.31648	0.33111	0.43682	-0.18483	0.16888	-0.09907	-0.07845	0.24733	-0.0359
6.95	0.24866	0.4335	0.29387	-0.27925	0.13164	0.12034	-0.1363	0.20611	-0.07845	0.24733	-0.0359
7	-0.05651	0.12832	-0.0113	0.33111	0.43682	0.12034	-0.44147	-0.09907	-0.07845	0.55251	-0.34108
7.05	0.24866	0.12832	-0.0113	0.02593	0.13164	-0.18483	0.16888	0.51129	-0.07845	0.24733	-0.0359
7.1	-0.36169	-0.17686	0.29387	0.02593	-0.17353	0.12034	-0.1363	0.20611	-0.07845	0.24733	-0.34108
7.15	-0.05651	-0.17686	-0.0113	0.33111	0.13164	-0.49001	-0.1363	0.51129	-0.07845	0.24733	-0.0359
7.2	-0.05651	-0.17686	-0.0113	0.02593	-0.17353	-0.49001	-0.1363	0.20611	0.22672	0.55251	-0.0359
7.25	0.55384	-0.17686	0.29387	0.02593	-0.17353	-0.49001	-0.1363	-0.09907	0.5319	-0.05784	-0.0359
7.3	0.24866	-0.17686	0.29387	0.33111	-0.17353	0.12034	0.16888	-0.09907	0.5319	0.24733	0.26927
7.35	-0.05651	-0.48203	-0.0113	0.33111	0.43682	0.12034	-0.1363	0.20611	0.22672	-0.05784	-0.0359
7.4	-0.05651	-0.48203	0.29387	0.33111	-0.17353	0.12034	-0.1363	-0.09907	0.22672	-0.05784	-0.0359
7.45	-0.36169	-0.48203	0.29387	0.02593	0.13164	-0.18483	-0.44147	-0.09907	0.5319	-0.36302	0.26927
7.5	-0.05651	-0.17686	-0.0113	0.33111	0.742	0.12034	-0.1363	-0.09907	0.22672	-0.36302	0.26927
7.55	-0.36169	-0.48203	-0.0113	0.02593	0.13164	0.42552	-0.44147	0.20611	0.5319	-0.36302	0.26927
7.6	-0.36169	-0.17686	-0.0113	0.02593	0.13164	0.42552	-0.1363	0.20611	0.22672	-0.36302	-0.0359
7.65	0.24866	0.12832	0.29387	-0.27925	0.13164	-0.49001	0.16888	-0.40424	0.22672	0.24733	-0.34108
7.7	-0.05651	0.12832	-0.0113	-0.58442	0.13164	-0.18483	-0.1363	-0.09907	0.5319	-0.36302	-0.0359
7.75	-0.05651	0.12832	-0.0113	-0.58442	0.13164	-0.18483	-0.44147	-0.09907	0.5319	-0.05784	-0.34108
7.8	-0.05651	0.12832	-0.0113	-0.8896	0.43682	-0.49001	0.16888	-0.70942	-0.07845	0.24733	-0.0359
7.85	0.24866	0.12832	-0.0113	-0.27925	0.43682	-0.79519	0.16888	-0.09907	0.22672	0.24733	-0.0359
7.9	-0.05651	-0.48203	0.29387	-0.27925	-0.17353	-0.49001	-0.1363	-0.40424	-0.07845	-0.05784	-0.0359
7.95	0.24866	0.12832	-0.0113	-0.27925	0.13164	-0.49001	-0.1363	-0.40424	-0.07845	0.24733	-0.0359
8	0.55384	-0.17686	-0.0113	-0.27925	0.13164	-0.18483	-0.1363	-0.09907	0.22672	-0.05784	0.26927
8.05	0.85901	-0.17686	-0.31648	-0.27925	0.13164	-0.18483	-0.44147	-0.09907	0.22672	-0.05784	-0.0359
8.1	0.55384	0.12832	-0.0113	-0.27925	0.43682	0.12034	-0.1363	-0.40424	-0.07845	-0.05784	0.26927
8.15	0.55384	0.12832	-0.0113	-0.27925	0.43682	-0.18483	0.16888	-0.40424	-0.07845	-0.05784	-0.0359
8.2	0.55384	0.12832	0.29387	-0.27925	0.13164	0.12034	-0.1363	-0.09907	-0.07845	-0.05784	-0.0359
8.25	-0.05651	0.12832	0.29387	-0.27925	-0.17353	0.12034	0.16888	-0.40424	-0.68881	-0.05784	-0.0359
8.3	-0.05651	0.12832	0.29387	0.02593	-0.17353	-0.18483	-0.44147	-0.09907	-0.38363	-0.05784	-0.0359
8.35	-0.36169	0.12832	0.59905	-0.27925	-0.17353	0.12034	0.16888	-0.09907	-0.38363	-0.05784	0.57445
8.4	-0.05651	0.12832	0.90422	-0.27925	-0.17353	0.12034	-0.44147	-0.09907	-0.68881	-0.05784	0.26927
8.45	-0.05651	-0.17686	0.29387	0.33111	-0.17353	-0.18483	-0.1363	-0.40424	-0.68881	0.24733	-0.0359
8.5	-0.05651	-0.17686	0.29387	0.33111	0.13164	-0.49001	-0.1363	-0.09907	-0.07845	0.24733	0.57445
8.55	-0.05651	-0.17686	0.29387	0.02593	-0.17353	-0.49001	-0.1363	0.20611	-0.38363	-0.36302	0.57445
8.6	0.55384	0.12832	-0.31648	0.02593	0.43682	-0.18483	0.16888	0.20611	-0.38363	-0.05784	0.57445
8.65	0.55384	0.12832	0.29387	0.02593	0.43682	-0.18483	0.16888	0.51129	-0.68881	-0.05784	0.87962
8.7	-0.36169	-0.48203	0.29387	0.02593	0.43682	-0.49001	0.16888	0.51129	-0.38363	0.24733	0.87962
8.75	0.55384	-0.48203	-0.0113	-0.27925	0.43682	-0.18483	0.16888	0.20611	-0.68881	-0.05784	0.57445
8.8	0.55384	-0.17686	-0.0113	-0.58442	0.43682	0.12034	0.47405	0.51129	-0.07845	-0.05784	0.57445
8.85	0.55384	-0.17686	-0.0113	-0.58442	-0.17353	0.42552	0.16888	-0.09907	-0.38363	-0.05784	0.26927
8.9	0.24866	-0.48203	0.29387	-0.58442	0.13164	0.12034	0.16888	-0.40424	0.22672	-0.05784	-0.0359
8.95	-0.05651	-0.17686	0.29387	-0.27925	0.13164	0.42552	0.16888	-0.09907	0.22672	-0.05784	0.26927
9	-0.05651	-0.48203	0.59905	-0.58442	-0.78388	0.12034	0.16888	0.20611	0.83707	-0.6682	0.26927
9.05	-0.05651	-0.78721	-0.0113	-0.58442	0.13164	0.73069	-0.44147	-0.40424	0.22672	-0.05784	0.26927
9.1	0.55384	-0.48203	-0.0113	0.02593	0.13164	0.42552	-0.1363	-0.40424	0.22672	-0.05784	0.57445
9.15	-0.36169	-0.17686	0.90422	-0.27925	0.13164	0.42552	0.16888	-0.09907	0.83707	-0.05784	0.57445
9.2	-0.05651	-0.48203	-0.0113	-0.27925	-0.17353	0.12034	-0.44147	-0.40424	0.22672	-0.05784	0.26927
9.25	0.24866	-0.17686	-0.0113	0.02593	0.43682	-0.18483	0.16888	-0.09907	-0.07845	-0.05784	0.26927
9.3	-0.05651	0.12832	-0.0113	0.02593	0.13164	0.12034	0.16888	-0.09907	0.22672	-0.05784	0.57445
9.35	-0.36169	-0.48203	-0.31648	0.02593	0.13164	0.12034	-0.1363	-0.09907	0.22672	-0.05784	0.26927
9.4	-0.36169	0.4335	-0.0113	0.02593	0.43682	0.12034	0.16888	-0.40424	0.22672	0.24733	0.26927
9.45	-0.36169	0.12832	-0.0113	0.33111	0.742	-0.18483	-0.1363	-0.09907	0.5319	-0.05784	0.57445
9.5	0.24866	0.73867	-0.0113	0.02593	0.13164	-0.18483	-0.44147	-0.09907	0.5319	-0.36302	0.26927
9.55	0.55384	0.73867	-0.0113	0.33111	1.04717	0.12034	-0.1363	-0.09907	0.22672	-0.05784	-0.34108
9.6	-0.36169	0.12832	-0.0113	0.02593	0.43682	-0.18483	-0.1363	0.20611	0.22672	-0.05784	-0.0359
9.65	-0.05651	0.12832	-0.0113	0.02593	0.43682	0.42552	-0.1363	0.51129	0.22672	-0.05784	-0.34108
9.7	-0.36169	0.4335	-0.0113	-0.27925	0.13164	-0.49001	-0.1363	-0.09907	-0.07845	0.24733	-0.64626
9.75	0.24866	0.12832	-0.0113	-0.27925	0.13164	-0.18483	-0.1363	0.20611	-0.38363	0.24733	-0.34108
9.8	-0.36169	0.12832	0.29387	-0.27925	0.13164	0.12034	-0.44147	0.20611	-0.38363	-0.05784	-0.34108
9.85	-0.05651	-0.17686	0.29387	-0.27925	-0.17353	0.12034	-0.1363	-0.09907	-0.07845	-0.05784	-0.34108
9.9	0.55384	-0.17686	-0.31648	-0.27925	-0.17353	-0.18483	0.47405	0.20611	-0.07845	0.55251	-0.34108
9.95	-0.36169	-0.17686	0.29387	-0.27925	-0.17353	0.12034	0.16888	-0.40424	0.22672	0.24733	-0.64626
10	-0.05651	-0.17686	-0.0113	-0.27925	-0.47871	-0.18483	-0.1363	-0.09907	-0.07845	0.24733	-0.34108
10.05	-0.05651	-0.17686	-0.0113	-0.27925	-0.17353	-0.79519	0.16888	-0.09907	-0.07845	-0.05784	-0.0359
10.1	-0.05651	0.12832	0.29387	-0.58442	-0.17353	-0.18483	-0.1363	-0.09907	0.5319	0.24733	0.26927
10.15	-0.05651	-0.17686	-0.31648	-0.58442	-0.47871	-0.49001	0.16888	0.20611	0.22672	0.55251	-0.34108
10.2	0.24866	0.4335	-0.31648	-0.27925	-0.17353	-0.79519	-0.1363	0.20611	0.22672	0.55251	-0.0359
10.25	-0.05651	-0.17686	-0.0113	-0.27925	0.13164	-0.49001	-0.1363	0.20611	-0.07845	0.24733	-0.34108
10.3	-0.05651	0.12832	-0.31648	-0.27925	0.13164	0.12034	-0.44147	0.51129	0.5319	-0.05784	-0.0359
10.35	0.85901	0.12832	-0.31648	-0.58442	0.13164	0.12034	-0.1363	-0.09907	0.22672	-0.05784	-0.34108
10.4	0.55384	0.12832	-0.0113	-0.27925	0.43682	0.42552	0.16888	-0.09907	-0.07845	-0.05784	-0.0359
10.45	0.24866	-0.17686	-0.0113	-0.27925	-0.17353	0.12034	-0.44147	-0.09907	0.22672	-0.05784	-0.0359
10.5	0.55384	-0.17686	-0.0113	-0.27925	-0.47871	0.42552	0.47405	-0.70942	-0.38363	-0.05784	-0.34108
10.55	-0.05651	-0.17686	0.29387	0.02593	0.13164	0.42552	-0.1363	-0.40424	-0.07845	-0.05784	-0.0359
10.6	-0.05651	-0.48203	0.29387	0.33111	0.13164	0.42552	0.16888	-0.40424	0.22672	-0.05784	-0.0359
10.65	-0.05651	-0.17686	-0.0113	-0.27925	-0.17353	0.12034	0.16888	-0.40424	0.22672	0.55251	-0.34108
10.7	-0.36169	0.12832	-0.0113	0.02593	0.13164	0.12034	0.16888	-0.09907	-0.07845	0.24733	-0.0359
10.75	-0.36169	0.12832	0.29387	-0.27925	-0.17353	0.42552	0.16888	-0.09907	-0.07845	-0.05784	-0.34108
10.8	-0.05651	0.12832	-0.0113	-0.27925	-0.47871	0.12034	0.16888	-0.09907	-0.07845	0.55251	-0.64626
10.85	-0.05651	0.4335	-0.31648	0.02593	-0.47871	-0.18483	0.16888	-0.09907	-0.07845	-0.05784	-0.64626
10.9	-0.05651	0.12832	-0.31648	-0.58442	0.13164	0.12034	0.47405	-0.09907	-0.07845	-0.05784	-0.64626
10.95	-0.05651	0.4335	-0.31648	0.02593	-0.17353	-0.18483	0.16888	-0.09907	-0.07845	-0.05784	-0.95143
11	-0.05651	0.4335	-0.62165	0.02593	-0.17353	-0.18483	0.16888	-0.40424	0.22672	-0.05784	-0.64626
11.05	-0.05651	0.4335	-0.62165	-0.58442	-0.17353	-0.18483	0.16888	-0.09907	0.22672	-0.05784	-0.64626
11.1	-0.05651	0.12832	-0.62165	-0.27925	-0.17353	0.12034	0.16888	-0.09907	-0.07845	-0.05784	-0.34108
11.15	-0.05651	0.12832	-0.31648	-0.27925	0.13164	0.12034	-0.1363	-0.40424	0.22672	-0.36302	0.26927
11.2	0.24866	0.12832	-0.31648	0.02593	0.13164	-0.18483	0.16888	-0.09907	0.22672	-0.36302	0.26927
11.25	0.55384	0.12832	0.29387	-0.27925	-0.47871	0.42552	-0.1363	0.20611	0.5319	-0.36302	0.26927
11.3	0.85901	0.12832	0.29387	0.02593	0.13164	0.42552	-0.1363	-0.09907	-0.07845	0.24733	-0.64626
11.35	0.85901	0.12832	0.29387	0.33111	-0.17353	0.42552	0.16888	0.20611	-0.07845	-0.36302	-0.0359
11.4	0.55384	0.12832	0.59905	0.02593	0.13164	0.42552	-0.1363	0.20611	0.22672	-0.05784	-0.0359
11.45	0.85901	0.4335	0.59905	0.02593	0.13164	0.73069	0.16888	0.20611	-0.07845	0.24733	-0.0359
11.5	0.55384	0.12832	0.29387	0.02593	0.13164	0.42552	0.16888	0.51129	0.22672	0.24733	-0.0359
11.55	0.24866	0.12832	0.90422	0.02593	0.13164	0.42552	-0.1363	0.20611	0.22672	-0.05784	-0.0359
11.6	0.55384	-0.17686	0.29387	0.02593	-0.17353	0.12034	-0.1363	-0.09907	0.22672	0.24733	-0.0359
11.65	0.24866	0.12832	-0.31648	0.02593	-0.17353	-0.18483	0.16888	0.20611	-0.07845	0.24733	-0.0359
11.7	-0.05651	-0.17686	0.29387	-0.27925	-0.17353	0.12034	-0.1363	-0.09907	-0.07845	0.24733	-0.0359
11.75	-0.05651	0.12832	-0.31648	0.02593	0.13164	0.12034	-0.1363	0.20611	-0.07845	0.24733	0.26927
11.8	-0.05651	0.12832	-0.0113	0.02593	0.13164	-0.49001	-0.1363	-0.09907	-0.38363	-0.05784	-0.34108
11.85	-0.05651	0.12832	0.29387	-0.27925	0.13164	0.12034	-0.1363	-0.09907	-0.07845	-0.05784	-0.0359
11.9	-0.05651	0.12832	-0.0113	-0.27925	0.43682	0.12034	-0.74665	-0.09907	-0.07845	-0.05784	-0.0359
11.95	-0.05651	-0.17686	-0.62165	-0.27925	0.13164	-0.18483	-0.74665	-0.09907	-0.68881	0.24733	-0.0359
12	-0.36169	-0.17686	-0.0113	-0.27925	0.43682	-0.49001	-0.1363	0.20611	-0.38363	0.24733	-0.0359
12.05	-0.36169	-0.17686	-0.31648	0.02593	0.43682	-0.18483	-0.1363	0.51129	0.22672	-0.05784	-0.34108
12.1	-0.05651	0.12832	-0.0113	-0.27925	0.43682	-0.49001	0.16888	0.20611	0.22672	0.24733	-0.0359
12.15	0.55384	-0.17686	-0.31648	0.02593	0.13164	-0.49001	0.47405	0.20611	-0.07845	0.24733	-0.0359
12.2	0.24866	0.12832	-0.0113	-0.58442	0.43682	0.12034	-0.1363	0.51129	-0.07845	0.24733	-0.34108
12.25	0.55384	0.4335	-0.0113	0.02593	0.13164	0.12034	-0.1363	0.51129	0.22672	-0.05784	-0.34108
12.3	-0.36169	0.12832	-0.0113	0.02593	0.13164	-0.18483	0.16888	0.51129	-0.07845	-0.05784	-0.0359
12.35	-0.36169	0.12832	-0.0113	-0.27925	0.43682	-0.18483	-0.1363	0.51129	0.22672	-0.05784	-0.0359
12.4	-0.36169	0.12832	-0.0113	0.02593	0.13164	-0.18483	-0.1363	0.20611	-0.07845	0.55251	-0.0359
12.45	-0.36169	-0.17686	-0.31648	0.02593	0.43682	0.12034	-0.1363	-0.09907	0.22672	0.24733	0.26927
12.5	-0.36169	-0.48203	-0.0113	-0.58442	0.13164	0.42552	-0.1363	0.20611	0.22672	0.24733	0.26927
12.55	-0.05651	-0.17686	-0.31648	-0.27925	0.13164	0.42552	-0.1363	-0.09907	0.22672	-0.05784	-0.0359
12.6	-0.36169	0.12832	-0.0113	-0.27925	0.43682	0.42552	-0.1363	-0.09907	0.22672	-0.05784	-0.0359
12.65	-0.05651	-0.17686	-0.0113	-0.27925	0.13164	0.12034	0.16888	0.20611	0.22672	-0.05784	0.57445
12.7	-0.05651	-0.48203	-0.0113	-0.58442	0.13164	0.12034	-0.44147	-0.40424	0.22672	-0.05784	0.26927
12.75	-0.36169	-0.17686	-0.0113	-0.58442	0.13164	0.42552	-0.1363	-0.09907	0.22672	0.24733	0.26927
12.8	-0.36169	-0.17686	-0.0113	-0.27925	-0.17353	0.42552	-0.1363	-0.09907	0.5319	-0.05784	0.26927
12.85	-0.05651	-0.78721	-0.0113	-0.27925	-0.17353	0.42552	-0.44147	0.20611	0.5319	0.24733	0.26927
12.9	0.24866	0.12832	-0.0113	0.02593	0.13164	-0.18483	-0.44147	-0.09907	0.22672	-0.05784	0.57445
12.95	0.24866	-0.17686	-0.0113	0.02593	0.13164	0.12034	0.16888	-0.40424	-0.38363	0.24733	0.26927
13	0.24866	-0.17686	0.29387	0.33111	-0.17353	0.42552	0.16888	-0.09907	-0.07845	0.24733	0.26927
13.05	0.55384	0.12832	-0.0113	0.02593	-0.47871	-0.18483	-0.1363	-0.09907	-0.07845	0.55251	-0.34108
13.1	-0.05651	-0.17686	0.29387	-0.27925	0.13164	0.12034	0.16888	0.20611	0.22672	-0.05784	0.26927
13.15	0.24866	-0.48203	0.29387	0.02593	0.43682	0.42552	0.16888	-0.09907	0.22672	-0.36302	0.26927
13.2	0.55384	-0.17686	-0.31648	0.02593	-0.17353	0.12034	-0.1363	0.20611	-0.07845	0.24733	-0.0359
13.25	0.55384	-0.17686	0.29387	0.33111	0.13164	-0.18483	0.16888	-0.09907	0.22672	-0.05784	-0.0359
13.3	-0.05651	-0.48203	0.59905	0.02593	-0.17353	0.42552	0.16888	0.20611	-0.07845	0.24733	-0.0359
13.35	0.55384	-0.17686	0.29387	0.02593	0.13164	-0.18483	0.16888	-0.09907	0.22672	0.55251	-0.0359
13.4	0.55384	0.12832	-0.0113	-0.27925	0.43682	0.12034	0.47405	0.20611	-0.07845	0.55251	0.57445
13.45	0.24866	0.12832	0.29387	-0.27925	0.43682	-0.18483	0.47405	-0.09907	0.22672	-0.36302	0.26927
13.5	-0.05651	0.12832	0.29387	0.02593	0.13164	-0.18483	0.47405	-0.40424	0.22672	-0.05784	0.26927
13.55	-0.05651	0.4335	0.29387	0.02593	-0.17353	-0.18483	0.47405	0.20611	0.22672	-0.05784	-0.0359
13.6	-0.05651	-0.17686	0.59905	0.02593	-0.17353	0.12034	0.47405	-0.09907	0.22672	-0.05784	0.26927
13.65	0.24866	0.12832	0.29387	0.02593	-0.17353	0.12034	0.47405	0.20611	-0.07845	0.24733	-0.0359
13.7	0.24866	0.12832	-0.0113	0.02593	-0.17353	0.12034	0.47405	-0.09907	-0.38363	-0.36302	0.26927
13.75	-0.05651	0.12832	0.59905	0.33111	0.13164	0.42552	0.47405	0.20611	-0.38363	-0.05784	-0.0359
13.8	0.24866	-0.48203	0.29387	0.02593	-0.17353	0.12034	-0.1363	-0.09907	-0.38363	-0.05784	-0.34108
13.85	0.55384	0.12832	-0.0113	0.33111	0.43682	0.42552	0.16888	-0.09907	-0.07845	-0.05784	-0.34108
13.9	-0.05651	-0.17686	-0.0113	0.02593	0.43682	0.12034	0.16888	0.20611	-0.38363	-0.05784	-0.0359
13.95	-0.05651	0.12832	-0.31648	0.02593	0.13164	0.12034	0.16888	-0.09907	0.22672	-0.05784	-0.0359
14	0.24866	0.12832	0.29387	0.02593	0.13164	0.12034	-0.1363	0.20611	0.22672	0.24733	-0.34108
14.05	0.24866	0.12832	-0.31648	0.33111	0.43682	-0.18483	0.16888	0.20611	0.5319	-0.05784	-0.0359
14.1	-0.36169	0.4335	0.29387	0.33111	0.43682	0.12034	0.47405	0.20611	0.5319	0.24733	-0.0359
14.15	0.24866	-0.17686	-0.31648	0.63628	-0.17353	-0.18483	0.16888	0.20611	0.5319	0.24733	-0.0359
14.2	-0.05651	0.12832	-0.0113	0.63628	0.13164	-0.49001	0.16888	-0.09907	0.5319	-0.05784	-0.0359
14.25	-0.36169	-0.48203	0.29387	0.33111	0.13164	-0.49001	-0.1363	0.51129	0.5319	-0.05784	-0.0359
14.3	-0.05651	0.12832	-0.0113	0.63628	-0.17353	-0.49001	-0.1363	-0.09907	0.22672	-0.05784	-0.0359
14.35	-0.36169	0.12832	0.29387	0.33111	-0.17353	-0.49001	0.16888	-0.09907	-0.07845	0.24733	-0.0359
14.4	-0.36169	0.12832	0.29387	0.33111	0.43682	-0.49001	0.16888	-0.09907	-0.07845	-0.05784	0.26927
14.45	-0.36169	0.12832	-0.0113	0.63628	-0.47871	-0.79519	-0.1363	-0.40424	-0.07845	-0.36302	-0.0359
14.5	-0.05651	0.73867	-0.0113	0.33111	0.43682	-0.49001	0.16888	-0.09907	-0.38363	-0.05784	-0.34108
14.55	0.24866	0.73867	0.29387	0.02593	0.13164	-0.49001	0.47405	-0.40424	-0.07845	-0.36302	0.26927
14.6	-0.05651	0.73867	0.59905	0.33111	-0.47871	-0.18483	-0.1363	-0.09907	-0.38363	-0.36302	0.26927
14.65	0.55384	0.73867	0.29387	0.02593	-0.17353	-0.18483	0.16888	-0.09907	-0.07845	-0.36302	-0.34108
14.7	0.24866	0.12832	0.59905	-0.27925	0.13164	-0.49001	-0.44147	-0.40424	-0.07845	0.24733	-0.34108
14.75	-0.05651	0.12832	0.29387	0.02593	0.13164	-0.18483	-0.44147	-0.40424	0.22672	-0.6682	-0.0359
14.8	-0.05651	0.73867	-0.0113	0.02593	-0.17353	-0.18483	-0.1363	-0.09907	-0.07845	-0.36302	-0.0359
14.85	-0.05651	0.12832	0.90422	-0.58442	-0.17353	0.12034	-0.1363	0.20611	-0.07845	-0.36302	0.26927
14.9	-0.36169	0.12832	0.29387	-0.27925	-0.17353	0.12034	-0.1363	0.51129	0.22672	-0.05784	0.26927
14.95	-0.66687	0.12832	-0.31648	0.02593	-0.47871	-0.18483	-0.44147	0.20611	0.22672	-0.05784	-0.0359
15	-0.36169	0.4335	-0.0113	0.02593	0.13164	0.12034	-0.74665	-0.09907	-0.07845	-0.36302	0.26927
15.05	-0.66687	0.12832	-0.31648	-0.27925	-0.47871	0.12034	-0.1363	-0.09907	-0.07845	-0.36302	0.57445
15.1	-0.36169	0.12832	-0.31648	-0.27925	-0.17353	0.12034	-0.1363	-0.09907	-0.07845	-0.05784	-0.34108
15.15	-0.05651	0.12832	-0.62165	-0.58442	0.13164	0.12034	-0.1363	0.51129	-0.38363	-0.05784	0.26927
15.2	-0.05651	-0.17686	-0.62165	-0.27925	0.13164	0.12034	-0.1363	-0.40424	-0.07845	0.24733	-0.0359
15.25	-0.36169	0.4335	-0.62165	-0.27925	0.13164	-0.18483	-0.1363	-0.09907	-0.07845	-0.05784	-0.34108
15.3	-0.05651	0.4335	-0.0113	0.02593	0.13164	-0.18483	0.16888	-0.09907	-0.38363	-0.05784	0.26927
15.35	0.24866	-0.17686	-0.31648	-0.27925	-0.47871	0.12034	0.16888	0.20611	-0.07845	0.24733	0.26927
15.4	0.24866	-0.48203	-0.62165	0.02593	-0.17353	0.42552	0.16888	-0.09907	-0.07845	-0.05784	-0.0359
15.45	0.55384	-0.17686	-0.31648	0.33111	-0.17353	-0.18483	0.16888	-0.40424	-0.07845	-0.05784	-0.0359
15.5	-0.05651	-0.17686	-0.62165	0.02593	-0.17353	0.12034	-0.1363	0.20611	0.22672	-0.36302	-0.0359
15.55	-0.05651	-0.17686	-0.31648	0.02593	-0.17353	-0.18483	-0.44147	-0.40424	-0.07845	-0.36302	-0.0359
15.6	-0.05651	-0.17686	-0.62165	0.33111	-0.78388	0.12034	-0.1363	-0.09907	-0.07845	-0.36302	-0.34108
15.65	-0.05651	-0.17686	-0.62165	0.02593	-0.17353	-0.18483	-0.1363	-0.09907	0.22672	-0.36302	-0.0359
15.7	-0.66687	-0.17686	-0.0113	0.02593	-0.17353	-0.49001	-0.1363	-0.70942	0.22672	-0.36302	0.26927
15.75	-0.05651	-0.17686	-0.31648	-0.27925	-0.17353	-0.18483	-0.1363	-0.09907	0.22672	0.24733	0.57445
15.8	-0.05651	0.12832	0.29387	0.02593	-0.17353	-0.18483	0.16888	-0.40424	-0.07845	-0.05784	0.26927
15.85	-0.05651	0.12832	-0.0113	-0.27925	-0.17353	0.12034	-0.1363	-0.40424	0.22672	-0.05784	0.26927
15.9	0.55384	0.4335	-0.0113	0.02593	-0.47871	0.12034	-0.1363	-0.40424	-0.07845	-0.05784	0.26927
15.95	-0.05651	0.4335	-0.0113	0.33111	-0.17353	0.12034	0.16888	0.20611	-0.38363	0.24733	0.57445
16	0.55384	0.12832	-0.0113	0.02593	-0.17353	0.42552	-0.1363	0.51129	0.22672	0.24733	0.57445
16.05	-0.36169	0.4335	-0.0113	-0.27925	-0.17353	0.42552	-0.1363	0.20611	0.22672	0.55251	0.26927
16.1	-0.36169	-0.17686	0.59905	0.02593	0.13164	-0.18483	-0.74665	0.51129	-0.07845	0.24733	0.26927
16.15	-0.66687	-0.17686	0.29387	-0.27925	0.13164	0.12034	-0.1363	0.20611	-0.38363	0.55251	0.87962
16.2	-0.05651	0.12832	0.29387	0.02593	0.13164	-0.18483	-0.44147	0.51129	-0.38363	0.24733	0.57445
16.25	-0.05651	-0.48203	0.29387	0.02593	-0.17353	-0.18483	-0.1363	0.51129	-0.68881	0.24733	0.26927
16.3	-0.36169	-0.17686	0.29387	-0.27925	0.13164	-0.18483	0.16888	-0.09907	0.22672	-0.05784	0.26927
16.35	-0.36169	-0.17686	0.29387	0.02593	-0.17353	-0.18483	-0.44147	0.20611	-0.38363	0.24733	-0.34108
16.4	0.24866	-0.17686	-0.0113	0.02593	0.13164	-0.49001	-0.44147	-0.09907	-0.07845	0.24733	-0.34108
16.45	0.24866	0.12832	0.29387	0.02593	0.13164	-0.18483	-0.1363	-0.09907	0.22672	-0.05784	-0.0359
16.5	-0.36169	-0.17686	0.29387	-0.27925	0.43682	0.12034	-0.1363	-0.09907	-0.07845	-0.05784	-0.34108
16.55	0.55384	-0.17686	-0.0113	0.33111	0.43682	0.12034	-0.1363	-0.40424	-0.07845	-0.36302	-0.34108
16.6	-0.05651	-0.17686	0.59905	-0.27925	0.13164	0.12034	0.16888	0.20611	0.22672	-0.05784	0.26927
16.65	-0.05651	-0.17686	-0.0113	0.02593	0.43682	-0.49001	0.16888	-0.09907	0.22672	-0.36302	0.26927
16.7	0.24866	-0.17686	-0.0113	0.02593	0.13164	-0.18483	-0.1363	-0.40424	0.22672	-0.05784	0.26927
16.75	-0.05651	-0.17686	-0.31648	0.33111	0.13164	-0.18483	0.47405	0.20611	0.22672	-0.36302	0.26927
16.8	-0.05651	0.12832	-0.0113	-0.27925	0.43682	0.12034	0.16888	-0.09907	0.22672	0.24733	0.26927
16.85	-0.05651	-0.17686	-0.0113	0.33111	0.13164	0.12034	0.16888	0.20611	0.22672	0.24733	0.26927
16.9	0.55384	-0.17686	-0.31648	0.02593	0.43682	-0.18483	0.16888	0.51129	0.22672	0.55251	0.57445
16.95	-0.05651	-0.17686	-0.0113	0.33111	0.43682	0.12034	0.16888	0.51129	0.83707	0.24733	0.57445
17	-0.05651	-0.17686	-0.31648	0.02593	0.43682	-0.18483	-0.1363	0.81646	0.22672	0.55251	0.26927
17.05	-0.05651	0.12832	-0.0113	0.33111	0.43682	-0.49001	0.47405	0.81646	-0.07845	0.24733	0.26927
17.1	-0.66687	-0.17686	-0.31648	0.33111	0.742	-0.18483	-0.1363	0.20611	-0.07845	0.24733	0.26927
17.15	-0.36169	-0.17686	-0.0113	-0.27925	0.43682	-0.18483	0.16888	0.20611	-0.38363	0.24733	0.26927
17.2	-0.05651	0.12832	-0.0113	-0.27925	-0.17353	-0.18483	-0.1363	0.20611	-0.07845	0.24733	-0.0359
17.25	0.24866	0.12832	0.29387	0.02593	0.13164	0.12034	-0.44147	0.20611	0.22672	0.24733	-0.0359
17.3	-0.05651	0.12832	-0.0113	0.02593	-0.17353	0.12034	0.16888	0.20611	-0.07845	-0.05784	-0.0359
17.35	-0.05651	0.12832	0.29387	0.33111	0.13164	-0.18483	-0.1363	-0.70942	0.22672	0.24733	-0.34108
17.4	-0.05651	0.12832	-0.0113	0.02593	0.13164	0.42552	-0.1363	-0.09907	0.5319	-0.36302	-0.34108
17.45	-0.36169	-0.17686	0.29387	0.02593	0.13164	0.12034	-0.1363	-0.40424	0.22672	-0.05784	-0.34108
17.5	-0.05651	-0.17686	0.29387	0.33111	-0.17353	0.12034	0.47405	-0.09907	-0.38363	-0.05784	-0.34108
17.55	-0.05651	-0.17686	0.90422	0.02593	0.43682	0.42552	0.16888	-0.09907	0.22672	-0.36302	0.26927
17.6	-0.05651	0.12832	-0.0113	0.02593	0.43682	0.73069	0.47405	-0.09907	-0.07845	-0.05784	0.57445
17.65	-0.05651	-0.17686	0.29387	0.02593	0.43682	0.12034	0.47405	-0.09907	-0.07845	-0.05784	0.57445
17.7	0.24866	0.12832	0.29387	0.02593	0.13164	0.12034	0.16888	0.20611	-0.38363	0.24733	0.57445
17.75	-0.66687	-0.17686	0.59905	0.02593	0.43682	0.42552	0.47405	-0.09907	0.22672	0.24733	0.87962
17.8	-0.36169	0.12832	-0.0113	0.02593	0.13164	0.12034	0.16888	0.20611	0.22672	-0.05784	0.26927
17.85	0.55384	0.12832	0.29387	-0.27925	-0.17353	-0.18483	0.16888	0.20611	-0.68881	-0.05784	0.57445
17.9	0.24866	0.12832	0.29387	-0.27925	0.13164	0.12034	0.16888	-0.09907	0.22672	-0.36302	0.26927
17.95	0.55384	0.12832	0.90422	0.02593	0.13164	-0.18483	0.47405	0.20611	0.22672	-0.05784	0.26927
18	0.55384	-0.48203	-0.0113	-0.27925	0.13164	-0.18483	0.16888	-0.09907	-0.38363	-0.36302	-0.34108
18.05	0.55384	-0.17686	0.29387	-0.27925	-0.17353	0.12034	-0.1363	-0.09907	0.5319	-0.6682	-0.34108
18.1	0.55384	-0.17686	-0.0113	-0.27925	0.13164	0.12034	-0.74665	-0.40424	0.22672	-0.36302	-0.0359
18.15	0.55384	-0.17686	-0.31648	0.02593	0.13164	0.12034	-0.44147	-0.09907	0.22672	-0.36302	-0.0359
18.2	-0.05651	-0.48203	0.29387	-0.58442	0.43682	-0.18483	-0.1363	-0.09907	-0.07845	-0.36302	-0.0359
18.25	-0.05651	-0.48203	0.59905	0.02593	0.13164	-0.49001	-0.1363	-0.09907	0.22672	-0.05784	-0.0359
18.3	0.24866	-0.17686	-0.62165	0.33111	0.13164	-1.10036	-0.1363	-0.09907	-0.07845	0.24733	0.26927
18.35	0.55384	0.12832	0.29387	0.33111	0.13164	-0.79519	-0.1363	-0.09907	-0.07845	0.24733	-0.0359
18.4	-0.36169	-0.48203	-0.0113	0.63628	0.13164	-0.49001	-0.44147	-0.09907	-0.07845	0.24733	0.57445
18.45	-0.05651	0.12832	-0.31648	0.33111	-0.47871	-0.49001	-0.1363	-0.40424	-0.07845	0.24733	-0.34108
18.5	-0.05651	0.4335	-0.0113	0.02593	-0.47871	-0.49001	-0.44147	-0.09907	-0.07845	0.55251	-0.0359
18.55	-0.66687	-0.48203	-0.31648	0.63628	-0.47871	-0.18483	-0.1363	-0.40424	0.22672	0.24733	0.26927
18.6	-0.05651	0.4335	-0.31648	0.33111	-0.78388	-0.18483	-0.44147	-0.09907	0.22672	0.55251	0.26927
18.65	-0.05651	0.4335	-0.0113	0.33111	-0.47871	-0.18483	-0.44147	-0.09907	-0.07845	-0.05784	-0.0359
18.7	-0.05651	0.12832	-0.0113	0.33111	-0.17353	-0.49001	-0.44147	-0.09907	0.22672	-0.05784	-0.0359
18.75	-0.05651	0.73867	-0.0113	0.02593	-0.17353	-0.18483	-0.74665	-0.09907	-0.07845	0.55251	-0.0359
18.8	-0.36169	0.12832	-0.0113	0.33111	-0.47871	-0.18483	-0.44147	0.20611	0.22672	0.24733	-0.34108
18.85	-0.36169	0.12832	-0.0113	0.02593	-0.47871	0.12034	-0.44147	0.20611	0.22672	-0.05784	-0.34108
18.9	0.55384	-0.17686	0.29387	0.02593	-0.17353	0.12034	-0.44147	0.20611	-0.07845	-0.05784	-0.34108
18.95	0.24866	0.12832	-0.31648	0.02593	-0.47871	-0.18483	-0.1363	0.20611	-0.07845	0.24733	-0.34108
19	0.55384	0.12832	0.29387	0.02593	-0.17353	-0.18483	0.16888	0.51129	-0.38363	-0.05784	-0.0359
19.05	-0.05651	0.12832	-0.31648	0.02593	-0.17353	0.12034	0.16888	0.20611	-0.07845	-0.05784	0.26927
19.1	0.55384	0.12832	-0.31648	0.33111	-0.47871	0.12034	-0.1363	0.20611	-0.07845	0.55251	0.26927
19.15	0.24866	0.12832	-0.31648	0.33111	-0.17353	0.42552	-0.1363	-0.09907	-0.38363	0.24733	0.57445
19.2	-0.05651	-0.17686	-0.31648	0.02593	-0.47871	0.42552	0.16888	0.20611	-0.07845	0.24733	-0.0359
19.25	0.24866	0.12832	0.29387	0.02593	-0.17353	0.42552	0.16888	0.20611	0.22672	0.24733	-0.34108
19.3	0.24866	-0.17686	0.59905	0.02593	-0.17353	0.12034	0.16888	0.20611	0.22672	0.24733	-0.64626
19.35	-0.05651	0.12832	0.29387	0.02593	-0.17353	0.12034	-0.1363	-0.09907	0.5319	-0.05784	-0.34108
19.4	0.24866	-0.17686	0.29387	0.02593	-0.17353	0.12034	-0.1363	0.20611	-0.07845	-0.05784	-0.34108
19.45	-0.05651	-0.17686	0.29387	0.02593	-0.17353	-0.18483	-0.1363	0.20611	-0.07845	0.24733	-0.34108
19.5	-0.36169	-0.17686	-0.0113	-0.27925	-0.17353	-0.18483	-0.1363	0.20611	-0.07845	-0.05784	-0.34108
19.55	-0.05651	-0.17686	-0.31648	0.02593	-0.17353	-0.49001	-0.1363	-0.40424	-0.07845	-0.05784	-0.34108
19.6	-0.36169	-0.17686	-0.31648	0.02593	-0.17353	-0.49001	-0.1363	-0.40424	-0.07845	0.24733	-0.34108
19.65	-0.05651	-0.17686	-0.0113	-0.27925	-0.17353	-0.18483	0.16888	-0.40424	-0.07845	-0.05784	-0.34108
19.7	-0.36169	0.12832	-0.31648	0.02593	0.13164	-0.18483	-0.44147	-0.70942	0.22672	-0.05784	-0.0359
19.75	-0.36169	-0.17686	-0.31648	0.02593	-0.17353	-0.18483	-0.1363	-0.40424	0.22672	-0.05784	-0.34108
19.8	-0.05651	0.12832	-0.0113	0.02593	-0.17353	-0.18483	-0.1363	-0.09907	0.22672	-0.05784	-0.34108
19.85	-0.36169	-0.17686	-0.31648	0.02593	0.13164	0.42552	-0.1363	-0.40424	0.5319	0.24733	-0.34108
19.9	-0.05651	-0.48203	-0.0113	0.02593	-0.17353	0.42552	-0.1363	-0.40424	-0.07845	0.24733	-0.34108
19.95	-0.36169	-0.17686	-0.0113	-0.27925	0.13164	-0.18483	-0.1363	-0.40424	0.22672	-0.05784	-0.0359
20	-0.05651	-0.17686	-0.31648	0.02593	-0.17353	0.12034	0.16888	-0.40424	0.22672	0.24733	0.26927
20.05	-0.36169	-0.17686	-0.0113	0.33111	0.13164	0.12034	0.16888	-0.09907	0.22672	0.24733	-0.34108
20.1	-0.36169	-0.17686	0.29387	-0.27925	-0.17353	0.12034	0.47405	-0.40424	-0.07845	-0.05784	0.26927
20.15	-0.05651	-0.48203	-0.0113	-0.58442	-0.17353	0.42552	0.16888	0.20611	0.22672	-0.36302	0.26927
20.2	-0.05651	0.12832	-0.0113	0.02593	-0.17353	-0.49001	0.16888	-0.40424	-0.38363	0.24733	-0.0359
20.25	0.24866	-0.48203	-0.0113	-0.27925	0.13164	0.12034	0.77923	-0.09907	-0.07845	-0.05784	0.57445
20.3	-0.05651	0.12832	-0.31648	-0.27925	-0.17353	0.12034	0.47405	-0.09907	0.22672	-0.36302	0.26927
20.35	-0.36169	0.12832	-0.62165	0.33111	-0.17353	0.12034	-0.1363	-0.40424	-0.07845	-0.05784	-0.0359
20.4	-0.05651	-0.48203	-0.31648	0.02593	-0.47871	0.42552	0.16888	-0.09907	0.22672	-0.05784	0.26927
20.45	-0.36169	-0.17686	-0.31648	-0.27925	0.13164	0.12034	-0.44147	-0.70942	-0.07845	-0.36302	0.26927
20.5	-0.05651	-0.17686	-0.0113	-0.27925	0.13164	0.42552	-0.44147	-0.09907	-0.07845	-0.36302	0.57445
20.55	-0.36169	0.12832	-0.0113	-0.27925	0.13164	0.12034	-0.1363	-0.09907	-0.07845	-0.05784	0.57445
20.6	-0.05651	-0.17686	-0.0113	-0.27925	0.13164	0.12034	0.16888	0.20611	0.22672	-0.36302	0.26927
20.65	-0.05651	0.12832	-0.31648	0.02593	0.13164	0.12034	0.16888	-0.40424	0.22672	-0.36302	0.57445
20.7	-0.05651	0.4335	-0.0113	-0.27925	0.43682	-0.18483	-0.44147	-0.40424	-0.38363	0.24733	0.26927
20.75	-0.36169	-0.17686	-0.31648	-0.27925	0.13164	0.12034	0.16888	-0.09907	0.5319	-0.36302	0.57445
20.8	-0.05651	0.12832	-0.31648	0.02593	0.43682	0.12034	-0.1363	-0.09907	0.22672	-0.36302	0.26927
20.85	-0.05651	-0.17686	-0.0113	0.33111	0.13164	-0.18483	0.16888	0.51129	-0.07845	-0.36302	-0.0359
20.9	0.24866	0.12832	0.29387	0.33111	0.13164	0.12034	0.47405	0.51129	0.22672	-0.36302	-0.0359
20.95	0.24866	-0.17686	0.29387	0.33111	0.13164	0.12034	0.16888	0.20611	-0.07845	-0.36302	-0.0359
21	-0.05651	0.12832	0.29387	0.33111	0.13164	-0.18483	0.16888	0.20611	-0.07845	-0.05784	-0.34108
21.05	-0.05651	-0.17686	0.29387	0.02593	-0.47871	-0.49001	0.16888	0.20611	0.22672	-0.05784	-0.0359
21.1	-0.05651	-0.17686	0.59905	-0.27925	-0.47871	-0.18483	0.47405	-0.09907	-0.07845	-0.36302	-0.0359
21.15	-0.05651	0.4335	0.59905	0.02593	-0.17353	-0.18483	0.47405	-0.09907	0.22672	0.24733	-0.34108
21.2	0.24866	-0.17686	0.90422	0.02593	-0.47871	-0.18483	0.47405	0.20611	-0.07845	0.24733	-0.0359
21.25	0.55384	0.4335	0.90422	-0.58442	-0.47871	-0.18483	0.47405	-0.70942	0.22672	0.24733	-0.0359
21.3	-0.36169	0.4335	0.59905	0.02593	-0.17353	0.12034	0.16888	-0.09907	-0.07845	-0.05784	0.26927
21.35	-0.05651	0.4335	0.59905	0.02593	-0.47871	-0.18483	0.16888	-0.40424	-0.07845	0.24733	-0.0359
21.4	0.55384	-0.17686	0.29387	0.02593	-0.47871	0.12034	0.16888	-0.40424	-0.38363	-0.05784	0.26927
21.45	0.55384	-0.17686	0.29387	0.02593	-0.47871	-0.18483	0.16888	-0.40424	-0.07845	0.24733	-0.0359
21.5	-0.05651	0.12832	-0.0113	0.02593	-0.47871	-0.18483	-0.1363	-0.09907	-0.07845	0.55251	-0.0359
21.55	-0.05651	0.12832	0.29387	0.02593	-0.47871	0.12034	0.47405	-0.09907	0.22672	-0.05784	-0.0359
21.6	0.24866	0.12832	-0.0113	0.02593	-0.17353	0.42552	0.16888	-0.09907	0.22672	-0.05784	-0.0359
21.65	0.24866	0.12832	0.29387	0.02593	-0.47871	0.42552	0.47405	-0.09907	-0.07845	0.24733	-0.64626
21.7	-0.05651	0.12832	-0.0113	0.02593	-0.17353	0.73069	-0.1363	-0.09907	-0.07845	-0.05784	-0.0359
21.75	-0.36169	-0.48203	-0.0113	-0.27925	-0.17353	0.12034	-0.1363	-0.09907	0.22672	-0.05784	0.26927
21.8	-0.05651	-0.48203	-0.0113	-0.27925	-0.47871	0.42552	-0.1363	-0.40424	0.22672	-0.36302	-0.0359
21.85	-0.36169	-0.17686	-0.0113	-0.27925	-0.17353	0.12034	-0.1363	-0.09907	-0.07845	-0.05784	0.26927
21.9	-0.36169	-0.48203	-0.62165	-0.27925	-0.17353	0.42552	-0.1363	-0.09907	0.22672	0.24733	0.26927
21.95	-0.36169	-0.17686	-0.31648	-0.27925	-0.17353	-0.18483	-0.1363	-0.40424	-0.07845	0.55251	0.26927
22	-0.36169	-0.48203	-0.31648	-0.27925	-0.17353	0.12034	-0.44147	-0.09907	-0.07845	0.24733	0.26927
22.05	-0.05651	-0.48203	-0.31648	-0.58442	-0.17353	-0.18483	-0.44147	-0.09907	-0.07845	-0.05784	0.26927
22.1	-0.05651	-0.48203	-0.62165	0.02593	0.13164	-0.18483	-0.74665	-0.40424	-0.38363	-0.05784	0.57445
22.15	-0.66687	-0.17686	-0.62165	-0.58442	-0.17353	-0.18483	-0.1363	-0.09907	-0.68881	-0.05784	-0.0359
22.2	-0.36169	-0.17686	-0.31648	-0.27925	0.13164	-0.18483	0.16888	0.20611	-0.07845	-0.36302	0.26927
22.25	-0.05651	0.12832	-0.31648	-0.27925	-0.17353	-0.18483	-0.1363	0.20611	-0.07845	-0.36302	0.26927
22.3	-0.05651	0.12832	-0.0113	0.02593	-0.17353	-0.18483	-0.1363	0.20611	0.22672	-0.36302	-0.34108
22.35	-0.05651	0.12832	-0.0113	0.02593	-0.17353	-0.49001	-0.1363	-0.09907	-0.07845	-0.36302	-0.0359
22.4	-0.05651	0.4335	-0.31648	0.33111	-0.17353	-0.49001	-0.1363	0.20611	0.22672	-0.6682	-0.0359
22.45	0.24866	0.4335	-0.31648	0.02593	-0.17353	-0.18483	0.16888	0.51129	-0.07845	-0.36302	-0.0359
22.5	-0.05651	0.4335	-0.31648	0.02593	-0.17353	0.12034	0.16888	0.20611	-0.07845	-0.05784	0.26927
22.55	-0.05651	0.4335	-0.62165	0.63628	-0.17353	0.12034	0.16888	-0.09907	-0.07845	-0.05784	0.26927
22.6	-0.66687	0.4335	-0.62165	0.33111	0.13164	-0.18483	0.16888	-0.09907	-0.38363	-0.05784	0.26927
22.65	-0.05651	0.12832	-0.62165	0.33111	-0.47871	-0.18483	0.47405	-0.09907	-0.07845	-0.05784	-0.0359
22.7	-0.36169	0.4335	-0.62165	0.63628	-0.17353	0.12034	0.16888	-0.09907	-0.07845	-0.05784	0.26927
22.75	-0.05651	0.4335	-0.31648	0.02593	-0.17353	-0.18483	-0.1363	-0.09907	0.22672	-0.05784	0.26927
22.8	-0.36169	-0.17686	-0.31648	0.02593	-0.17353	-0.18483	-0.1363	0.20611	0.22672	-0.05784	-0.0359
22.85	-0.05651	0.12832	-0.31648	0.33111	0.13164	-0.18483	0.16888	-0.09907	0.22672	-0.05784	-0.0359
22.9	0.24866	-0.17686	-0.31648	0.02593	-0.47871	-0.18483	-0.44147	-0.09907	0.22672	-0.05784	-0.34108
22.95	0.55384	-0.17686	-0.0113	-0.27925	-0.78388	-0.18483	0.16888	-0.09907	-0.07845	0.55251	-0.0359
23	0.24866	0.12832	-0.0113	0.02593	-0.47871	-0.18483	-0.1363	-0.09907	-0.07845	0.24733	0.26927
23.05	0.55384	0.12832	-0.0113	0.02593	-0.47871	0.12034	0.16888	-0.09907	0.22672	-0.05784	0.57445
23.1	0.55384	-0.17686	0.29387	0.02593	-0.47871	-0.18483	0.16888	-0.09907	-0.07845	0.24733	0.26927
23.15	0.24866	-0.17686	0.29387	0.02593	-0.17353	0.42552	0.16888	-0.09907	0.5319	-0.05784	-0.0359
23.2	0.24866	0.73867	-0.0113	0.02593	0.13164	0.12034	-0.1363	0.20611	-0.07845	0.24733	-0.0359
23.25	0.55384	0.4335	-0.31648	0.33111	0.13164	-0.18483	-0.1363	0.81646	-0.07845	-0.05784	-0.0359
23.3	-0.05651	0.12832	-0.0113	0.02593	0.13164	0.12034	0.47405	0.81646	-0.07845	-0.05784	0.57445
23.35	0.24866	0.4335	-0.62165	0.02593	-0.17353	-0.18483	0.16888	0.20611	-0.38363	0.24733	0.26927
23.4	-0.05651	0.73867	-0.62165	0.33111	-0.17353	-0.18483	0.16888	0.20611	-0.38363	0.24733	-0.0359
23.45	0.55384	-0.17686	0.29387	-0.27925	-0.17353	-0.49001	-0.1363	0.20611	-0.07845	-0.05784	-0.0359
23.5	0.24866	0.12832	-0.31648	-0.27925	0.13164	-0.49001	-0.1363	-0.09907	-0.38363	-0.05784	0.26927
23.55	0.24866	0.12832	0.29387	0.33111	-0.17353	-0.18483	-0.1363	0.20611	-0.38363	-0.36302	-0.0359
23.6	-0.05651	0.12832	0.29387	-0.27925	0.13164	-0.49001	0.16888	0.20611	-0.07845	-0.05784	-0.0359
23.65	0.24866	0.12832	-0.0113	-0.27925	0.13164	0.12034	-0.1363	-0.09907	0.22672	-0.05784	0.26927
23.7	0.55384	-0.17686	-0.0113	-0.27925	-0.17353	0.12034	-0.1363	-0.09907	-0.07845	0.55251	0.26927
23.75	-0.05651	0.12832	0.29387	0.02593	0.13164	-0.18483	-0.1363	-0.09907	-0.38363	0.24733	-0.0359
23.8	0.55384	-0.48203	-0.0113	0.33111	0.13164	-0.18483	-0.44147	-0.09907	-0.07845	0.24733	-0.0359
23.85	-0.05651	-0.17686	-0.62165	0.02593	-0.17353	-0.18483	0.16888	0.20611	-0.38363	0.24733	-0.34108
23.9	-0.36169	-0.17686	-0.31648	0.94146	-0.47871	-0.18483	0.16888	0.20611	-0.68881	0.24733	-0.95143
23.95	-0.66687	-0.17686	-0.31648	0.33111	-0.17353	0.12034	0.47405	0.51129	-0.07845	-0.05784	-0.34108
24	-0.05651	0.4335	-0.31648	0.94146	-0.17353	0.12034	-0.1363	0.51129	-0.38363	0.24733	-0.0359
24.05	-0.36169	0.12832	-0.0113	0.94146	-0.17353	-0.49001	0.16888	0.51129	-0.07845	0.24733	-0.34108
24.1	-0.97204	-0.17686	-0.31648	0.33111	0.43682	-0.79519	0.16888	0.51129	-0.07845	0.24733	-0.0359
24.15	-0.36169	0.12832	-0.62165	0.33111	0.43682	0.12034	-0.1363	0.20611	0.5319	-0.05784	0.26927
24.2	-0.05651	-0.17686	-0.62165	0.33111	0.13164	0.12034	-0.1363	0.51129	-0.07845	-0.05784	-0.34108
24.25	-0.05651	0.12832	-0.0113	-0.27925	0.43682	0.12034	0.16888	0.20611	-0.07845	-0.05784	0.26927
24.3	0.55384	-0.17686	-0.0113	0.33111	0.43682	0.12034	0.16888	0.51129	-0.07845	-0.05784	-0.0359
24.35	0.24866	0.12832	-0.0113	0.33111	0.13164	-0.49001	0.16888	0.20611	-0.07845	-0.05784	-0.0359
24.4	-0.36169	-0.17686	-0.0113	0.33111	0.43682	-0.49001	0.16888	0.20611	0.22672	-0.05784	0.26927
24.45	-0.05651	0.12832	0.29387	0.33111	0.13164	0.12034	0.16888	-0.09907	0.22672	-0.36302	-0.0359
24.5	-0.05651	0.12832	0.29387	0.63628	0.13164	0.12034	-0.1363	-0.09907	-0.38363	-0.05784	0.26927
24.55	-0.36169	-0.17686	0.29387	0.33111	0.43682	0.12034	0.16888	0.20611	-0.38363	-0.05784	-0.0359
24.6	-0.05651	0.12832	-0.0113	0.33111	0.43682	0.73069	0.16888	0.20611	-0.07845	-0.05784	-0.0359
24.65	-0.05651	0.12832	-0.0113	0.63628	0.43682	0.12034	-0.1363	-0.09907	-0.07845	-0.05784	-0.0359
24.7	-0.36169	-0.17686	-0.0113	0.33111	0.43682	0.12034	-0.1363	0.20611	-0.38363	0.24733	-0.64626
24.75	-0.66687	-0.48203	-0.0113	0.02593	0.13164	0.12034	0.16888	0.20611	-0.38363	0.24733	-0.0359
24.8	-0.36169	-0.48203	-0.0113	0.02593	0.43682	0.12034	-0.1363	0.20611	-0.38363	-0.05784	-0.34108
24.85	-0.05651	-0.17686	-0.0113	-0.58442	0.43682	0.12034	0.16888	0.20611	-0.38363	-0.36302	-0.64626
24.9	0.24866	-0.17686	0.29387	-0.27925	0.43682	0.12034	0.16888	0.20611	-0.07845	-0.36302	-0.0359
24.95	0.55384	0.12832	0.29387	-0.58442	0.742	0.12034	-0.1363	0.20611	-0.38363	-0.36302	-0.0359
25	0.55384	-0.48203	0.29387	-0.27925	-0.17353	-0.18483	-0.1363	0.51129	-0.07845	-0.36302	-0.34108
25.05	-0.05651	-0.17686	0.29387	-0.58442	-0.17353	0.12034	0.16888	0.51129	-0.07845	-0.36302	-0.64626
25.1	-0.05651	-0.17686	-0.0113	-0.27925	0.43682	0.12034	-0.1363	-0.09907	-0.07845	-0.36302	-0.0359
25.15	0.24866	-0.17686	0.59905	0.02593	0.13164	0.12034	-0.1363	0.20611	0.22672	-0.05784	-0.95143
25.2	-0.36169	-0.17686	0.59905	0.33111	-0.17353	0.12034	0.47405	-0.09907	0.5319	-0.36302	-0.34108
25.25	-0.05651	-0.48203	-0.0113	0.63628	-0.17353	0.12034	0.47405	0.20611	0.5319	-0.36302	-0.64626
25.3	-0.05651	0.12832	-0.0113	0.33111	-0.17353	0.12034	0.16888	-0.09907	0.83707	-0.05784	-0.34108
25.35	0.24866	0.12832	-0.31648	0.33111	-0.17353	0.42552	0.47405	-0.09907	0.83707	-0.05784	-0.34108
25.4	-0.05651	-0.17686	-0.0113	0.02593	-0.17353	0.12034	0.16888	0.20611	0.83707	-0.05784	-0.0359
25.45	-0.05651	0.12832	-0.0113	0.33111	0.13164	0.12034	0.47405	0.20611	0.22672	0.24733	-0.0359
25.5	-0.05651	-0.17686	0.29387	0.02593	-0.17353	0.12034	0.47405	0.20611	-0.07845	0.24733	-0.64626
25.55	-0.05651	0.12832	0.29387	0.33111	-0.17353	0.42552	0.16888	0.20611	0.22672	-0.05784	-0.34108
25.6	0.55384	0.12832	0.29387	0.33111	0.13164	0.12034	0.16888	0.20611	-0.38363	-0.05784	-0.0359
25.65	-0.36169	0.4335	0.59905	0.02593	0.13164	0.12034	0.16888	0.81646	-0.68881	0.24733	-0.0359
25.7	-0.05651	0.73867	-0.0113	-0.58442	0.13164	0.42552	0.47405	0.51129	-0.07845	0.24733	0.26927
25.75	-0.36169	0.12832	-0.0113	-0.58442	0.13164	0.12034	-0.1363	0.51129	-0.68881	-0.05784	-0.0359
25.8	-0.36169	-0.17686	0.29387	-0.58442	-0.17353	-0.18483	0.16888	0.51129	-0.38363	0.24733	-0.0359
25.85	-0.66687	0.12832	0.29387	-0.58442	0.13164	0.42552	0.16888	0.51129	-0.07845	-0.36302	-0.34108
25.9	-0.05651	-0.17686	-0.0113	-0.27925	0.43682	0.42552	0.16888	0.20611	-0.07845	-0.05784	-0.34108
25.95	0.24866	0.12832	-0.0113	-0.58442	-0.17353	0.12034	0.47405	0.20611	-0.38363	-0.36302	-0.34108
26	-0.05651	-0.17686	-0.31648	-0.27925	0.43682	-0.18483	0.16888	0.51129	-0.38363	-0.36302	-0.34108
26.05	0.55384	-0.17686	-0.62165	0.33111	0.13164	0.42552	0.16888	-0.09907	-0.38363	-0.36302	-0.0359
26.1	0.85901	-0.48203	-0.92683	-0.27925	0.13164	-0.18483	0.16888	-0.09907	-0.38363	-0.05784	-0.0359
26.15	0.55384	-0.48203	-0.62165	0.02593	0.13164	0.12034	-0.1363	-0.09907	-0.38363	-0.05784	0.26927
26.2	0.24866	-0.17686	-0.62165	0.02593	0.13164	0.12034	-0.1363	-0.40424	-0.07845	-0.36302	0.26927
26.25	0.24866	0.12832	-0.31648	-0.58442	0.13164	0.12034	-0.1363	-0.09907	-0.07845	-0.05784	-0.0359
26.3	0.24866	-0.17686	-0.31648	-0.27925	-0.17353	0.42552	0.47405	-0.40424	-0.07845	-0.05784	-0.0359
26.35	0.55384	-0.17686	-0.0113	0.02593	-0.17353	0.12034	-0.1363	-0.70942	0.22672	-0.36302	0.26927
26.4	0.55384	-0.17686	-0.31648	0.33111	-0.17353	-0.18483	-0.44147	-0.09907	0.22672	0.24733	-0.0359
26.45	0.55384	-0.17686	0.29387	0.33111	-0.47871	0.12034	0.47405	0.20611	0.22672	0.24733	-0.0359
26.5	-0.05651	-0.17686	-0.0113	0.33111	-0.17353	-0.18483	0.16888	-0.40424	-0.07845	0.24733	-0.0359
26.55	-0.36169	-0.17686	-0.0113	0.94146	-0.17353	-0.18483	-0.1363	0.20611	0.5319	0.24733	0.26927
26.6	-0.36169	-0.48203	0.29387	0.33111	-0.17353	-0.18483	-0.1363	-0.09907	-0.07845	0.24733	0.26927
26.65	-0.36169	-0.17686	-0.62165	0.02593	-0.17353	-0.49001	-0.1363	0.20611	0.22672	0.24733	0.26927
26.7	-0.36169	0.12832	-0.62165	0.33111	-0.47871	-0.18483	-0.1363	0.20611	0.22672	0.24733	0.26927
26.75	-0.36169	0.4335	-0.31648	0.02593	-0.17353	-0.18483	0.47405	0.51129	-0.07845	0.24733	-0.0359
26.8	-0.66687	0.4335	-0.0113	-0.27925	-0.17353	-0.18483	0.16888	0.51129	-0.38363	0.24733	0.26927
26.85	-0.36169	0.12832	-0.0113	0.02593	-0.17353	0.12034	-0.1363	0.20611	-0.07845	-0.05784	-0.0359
26.9	-0.66687	0.12832	-0.0113	0.02593	-0.17353	-0.18483	0.47405	0.20611	-0.68881	-0.05784	-0.64626
26.95	-0.05651	-0.17686	-0.31648	-0.27925	0.13164	-0.18483	0.16888	0.20611	-0.38363	-0.36302	0.26927
27	-0.36169	0.12832	-0.62165	-0.27925	0.13164	0.12034	-0.1363	-0.09907	-0.38363	-0.36302	-0.0359
27.05	0.55384	-0.17686	-0.31648	-0.27925	0.43682	-0.49001	-0.1363	-0.09907	-0.07845	-0.6682	-0.34108
27.1	0.24866	-0.17686	-0.0113	0.02593	0.13164	-0.79519	-0.1363	-0.40424	-0.07845	-0.36302	-0.0359
27.15	0.55384	0.12832	-0.31648	0.02593	0.43682	-0.49001	-0.44147	-0.09907	0.22672	-0.97337	-0.0359
27.2	0.55384	0.12832	-0.31648	0.33111	-0.17353	-0.18483	-0.44147	-0.40424	0.22672	-0.36302	-0.0359
27.25	0.24866	0.4335	-0.0113	0.02593	-0.17353	-0.18483	-0.1363	-0.09907	0.22672	-0.36302	-0.34108
27.3	0.24866	0.12832	-0.0113	0.02593	0.43682	-0.18483	0.16888	-0.40424	0.5319	-0.05784	-0.0359
27.35	0.24866	0.12832	-0.0113	0.33111	0.13164	0.12034	-0.1363	-0.09907	0.22672	-0.05784	-0.64626
27.4	-0.05651	0.12832	-0.0113	0.02593	0.43682	-0.49001	-0.1363	-0.09907	-0.07845	-0.05784	-0.34108
27.45	-0.05651	-0.17686	-0.0113	0.02593	0.43682	-0.49001	0.16888	-0.70942	-0.38363	-0.05784	-0.0359
27.5	-0.05651	0.12832	0.29387	0.33111	0.13164	0.12034	0.16888	-0.09907	0.22672	0.24733	-0.34108
27.55	-0.05651	-0.17686	-0.0113	0.02593	0.13164	-0.18483	0.16888	-0.09907	-0.07845	0.55251	-0.34108
27.6	-0.36169	-0.17686	0.29387	0.02593	-0.17353	0.42552	0.47405	0.20611	-0.07845	0.55251	0.26927
27.65	-0.05651	-0.17686	-0.31648	-0.27925	0.43682	0.42552	0.47405	0.20611	-0.07845	0.24733	-0.0359
27.7	-0.36169	0.12832	-0.31648	0.02593	0.13164	0.42552	0.77923	0.20611	-0.07845	0.24733	0.26927
27.75	-0.36169	-0.17686	-0.0113	-0.58442	-0.17353	0.42552	0.47405	-0.09907	-0.07845	0.24733	0.26927
27.8	-0.66687	-0.48203	-0.31648	0.02593	0.13164	0.42552	0.47405	-0.09907	-0.07845	0.24733	-0.34108
27.85	-0.05651	-0.48203	-0.0113	-0.27925	0.13164	0.73069	0.16888	-0.09907	-0.07845	-0.05784	-0.34108
27.9	-0.66687	-0.17686	-0.31648	-0.27925	-0.17353	0.42552	-0.1363	-0.09907	0.22672	0.24733	-0.0359
27.95	-0.36169	0.12832	-0.31648	-0.27925	-0.47871	0.73069	-0.44147	-0.40424	-0.38363	-0.05784	-0.34108
28	-0.05651	0.12832	-0.31648	0.33111	-0.17353	-0.18483	-0.1363	-0.09907	-0.07845	-0.05784	-0.34108
28.05	-0.05651	-0.17686	-0.31648	-0.27925	-0.47871	-0.18483	-0.44147	-0.09907	-0.07845	-0.05784	-0.0359
28.1	-0.05651	0.73867	-0.31648	-0.27925	-0.17353	0.12034	-0.1363	-0.09907	0.5319	-0.36302	-0.0359
28.15	-0.05651	-0.17686	-0.0113	-0.27925	-0.17353	0.12034	-0.1363	-0.09907	0.5319	-0.05784	-0.0359
28.2	0.55384	-0.17686	-0.31648	-0.27925	-0.17353	0.12034	0.16888	0.20611	0.22672	0.24733	-0.0359
28.25	-0.66687	0.12832	-0.31648	0.02593	0.13164	0.12034	-0.1363	-0.09907	0.5319	-0.05784	0.26927
28.3	-0.05651	-0.17686	-0.31648	0.02593	0.13164	0.12034	-0.1363	0.51129	0.5319	-0.05784	-0.0359
28.35	-0.36169	-0.17686	-0.31648	-0.27925	0.13164	0.12034	-0.1363	0.20611	0.22672	0.55251	0.26927
28.4	-0.36169	-0.17686	-0.31648	0.02593	-0.47871	0.42552	-0.1363	0.20611	0.22672	0.24733	-0.0359
28.45	-0.36169	0.12832	-0.31648	-0.27925	-0.17353	0.42552	-0.44147	0.20611	0.22672	0.24733	-0.0359
28.5	-0.05651	-0.48203	-0.31648	0.02593	-0.17353	0.42552	-0.74665	0.20611	0.22672	-0.05784	-0.0359
28.55	-0.05651	-0.17686	-0.0113	-0.27925	-0.17353	0.42552	-0.1363	-0.09907	-0.38363	-0.36302	-0.0359
28.6	-0.36169	-0.17686	-0.0113	0.02593	-0.17353	0.73069	-0.44147	-0.40424	-0.38363	0.24733	-0.34108
28.65	-0.36169	-0.17686	-0.0113	0.02593	-0.17353	0.42552	-0.1363	-0.09907	-0.38363	0.24733	-0.34108
28.7	-0.66687	0.12832	0.29387	-0.58442	0.13164	-0.18483	-0.1363	-0.09907	-0.38363	0.55251	-0.34108
28.75	-0.36169	0.12832	-0.0113	-0.27925	0.13164	0.12034	-0.1363	-0.40424	-0.07845	0.24733	-0.34108
28.8	-0.36169	0.12832	-0.0113	-0.58442	0.43682	0.12034	-0.1363	-0.09907	-0.38363	0.55251	-0.64626
28.85	-0.36169	0.4335	-0.0113	-0.27925	-0.17353	0.12034	0.16888	-0.40424	-0.38363	0.24733	-0.0359
28.9	-0.66687	-0.17686	-0.0113	0.02593	-0.17353	-0.18483	0.47405	-0.40424	-0.38363	0.24733	-0.0359
28.95	0.24866	0.12832	0.29387	0.02593	0.13164	-0.18483	0.47405	0.20611	-0.07845	0.24733	-0.0359
29	0.24866	-0.17686	0.29387	0.02593	-0.17353	-0.49001	0.47405	-0.09907	-0.38363	0.24733	-0.34108
29.05	-0.36169	-0.17686	-0.31648	0.02593	0.13164	0.12034	-0.1363	-0.09907	-0.07845	0.55251	0.26927
29.1	0.55384	0.12832	-0.0113	0.02593	-0.17353	-0.18483	-0.44147	0.20611	-0.07845	0.24733	-0.0359
29.15	-0.05651	-0.17686	0.59905	-0.27925	0.13164	-0.49001	-0.44147	-0.09907	-0.38363	0.55251	-0.0359
29.2	0.24866	0.12832	-0.0113	0.02593	-0.17353	-0.18483	-0.1363	-0.40424	-0.38363	0.24733	-0.0359
29.25	0.24866	0.12832	0.29387	0.02593	0.13164	-0.49001	-0.74665	-0.09907	-0.38363	-0.36302	-0.0359
29.3	0.24866	0.12832	0.29387	0.02593	0.13164	-0.18483	-0.1363	-0.40424	-0.68881	0.24733	0.26927
29.35	0.55384	0.12832	-0.31648	0.33111	-0.47871	-0.49001	-0.44147	-0.40424	-0.38363	-0.05784	0.57445
29.4	0.24866	0.4335	-0.0113	0.02593	-0.17353	0.12034	-0.44147	-0.09907	-0.38363	-0.05784	0.26927
29.45	-0.05651	0.73867	-0.0113	0.02593	-0.17353	-0.18483	-0.1363	0.20611	-0.38363	-0.05784	-0.0359
29.5	-0.05651	0.12832	-0.0113	0.02593	-0.17353	-0.18483	0.16888	-0.09907	-0.07845	-0.36302	-0.0359
29.55	-0.05651	0.12832	0.29387	0.33111	-0.78388	-0.18483	0.16888	0.20611	0.22672	-0.05784	-0.34108
29.6	0.55384	0.12832	0.29387	0.02593	-0.17353	-0.18483	-0.1363	0.51129	-0.38363	-0.36302	-0.64626
29.65	-0.66687	0.12832	0.29387	0.02593	-1.08906	-0.18483	0.16888	0.51129	0.22672	0.24733	-0.64626
29.7	-0.05651	0.12832	0.29387	-0.27925	-0.47871	0.42552	0.16888	-0.09907	0.22672	-0.6682	-0.0359
29.75	-0.05651	0.12832	1.2094	0.02593	-0.47871	-0.49001	0.16888	-0.40424	-0.07845	-0.6682	-0.0359
29.8	-0.36169	-0.17686	0.90422	0.02593	-0.17353	0.12034	0.47405	-0.70942	-0.07845	-0.05784	-0.0359
29.85	-0.36169	0.12832	0.90422	0.33111	0.43682	0.12034	0.16888	-1.01459	0.22672	-0.05784	0.26927
29.9	-0.36169	-0.48203	0.90422	0.33111	1.04717	0.42552	-0.1363	-0.40424	-0.38363	-0.05784	-0.0359
29.95	0.24866	-0.17686	0.29387	0.33111	-0.17353	-0.18483	-0.1363	-0.40424	-0.38363	-0.05784	-0.0359
30	-0.05651	-0.17686	0.90422	-0.27925	0.13164	0.12034	0.16888	-0.70942	-0.07845	0.24733	0.26927
30.05	0.24866	-0.17686	0.59905	0.02593	0.13164	0.42552	-0.44147	-0.40424	-0.07845	0.24733	-0.0359
30.1	-0.05651	0.12832	0.90422	-0.27925	-0.17353	-0.18483	-0.1363	-0.09907	-0.38363	0.55251	-0.0359
30.15	0.24866	0.12832	0.59905	-0.8896	-0.47871	-0.18483	-0.1363	0.20611	-0.07845	-0.05784	-0.0359
30.2	-0.05651	-0.48203	0.29387	-0.58442	-0.47871	-0.18483	-0.1363	0.20611	0.22672	0.24733	-0.34108
30.25	-0.36169	0.12832	-0.0113	-0.27925	-0.47871	-0.18483	0.16888	0.20611	-0.07845	-0.05784	-0.64626
30.3	-0.05651	0.4335	-0.31648	-0.58442	0.13164	0.12034	0.16888	0.20611	-0.07845	-0.05784	-0.34108
30.35	0.24866	0.4335	-0.62165	-0.27925	-0.17353	0.12034	-0.1363	-0.09907	0.22672	-0.05784	-0.34108
30.4	-0.05651	0.73867	-0.31648	-0.27925	0.43682	0.12034	0.16888	0.20611	0.22672	0.24733	-0.34108
30.45	-0.05651	0.12832	-0.31648	-0.58442	0.43682	0.12034	-0.1363	-0.09907	-0.07845	0.55251	0.26927
30.5	-0.05651	0.12832	-0.62165	-0.27925	0.742	0.42552	-0.1363	0.20611	0.5319	0.24733	-0.0359
30.55	0.55384	0.12832	-0.31648	0.02593	1.04717	0.42552	-0.1363	-0.09907	0.22672	0.55251	-0.0359
30.6	0.24866	0.12832	-0.31648	0.02593	0.43682	0.42552	-0.1363	-0.09907	0.22672	0.24733	0.26927
30.65	0.85901	-0.17686	-0.0113	0.02593	0.13164	0.42552	-0.44147	0.20611	0.22672	-0.05784	0.57445
30.7	0.85901	-0.17686	-0.0113	0.02593	0.43682	0.42552	-0.74665	0.51129	0.22672	-0.05784	0.26927
30.75	0.55384	-0.17686	-0.31648	0.02593	-0.17353	0.12034	-0.74665	0.51129	-0.07845	-0.05784	0.26927
30.8	0.24866	-0.17686	-0.31648	-0.27925	-0.17353	0.42552	-0.44147	-0.09907	-0.07845	-0.05784	0.26927
30.85	0.55384	-0.17686	-0.0113	-0.27925	-0.17353	0.12034	-0.44147	-0.40424	-0.07845	-0.6682	-0.0359
30.9	-0.05651	-0.48203	-0.0113	-0.27925	-0.47871	0.12034	-0.1363	0.20611	-0.07845	-0.05784	-0.0359
30.95	-0.05651	-0.17686	0.29387	-0.27925	-0.47871	0.42552	-0.1363	-0.09907	0.22672	-0.05784	0.26927
31	-0.05651	0.4335	0.29387	-0.27925	-0.17353	0.12034	-0.44147	-0.40424	-0.07845	-0.36302	-0.0359
31.05	0.24866	0.4335	0.29387	0.33111	-0.17353	-0.18483	-0.1363	0.20611	-0.07845	-0.05784	-0.0359
31.1	-0.36169	0.12832	-0.0113	0.02593	-0.17353	0.12034	-0.1363	-0.09907	-0.07845	-0.05784	0.26927
31.15	-0.36169	-0.17686	0.29387	0.33111	-0.17353	0.12034	-0.1363	-0.40424	-0.07845	-0.36302	-0.0359
31.2	-0.36169	0.12832	-0.0113	0.33111	0.43682	-0.18483	0.16888	-0.09907	0.22672	-0.05784	-0.34108
31.25	-0.05651	0.12832	-0.0113	0.33111	0.13164	-0.18483	0.47405	0.20611	-0.07845	-0.05784	-0.34108
31.3	0.24866	0.12832	-0.0113	0.63628	0.43682	0.12034	-0.1363	-0.09907	0.83707	-0.05784	-0.0359
31.35	0.55384	0.12832	0.29387	0.94146	0.13164	0.12034	0.16888	0.51129	0.22672	0.24733	-0.34108
31.4	-0.05651	-0.48203	0.29387	0.02593	0.13164	0.42552	0.47405	-0.09907	-0.07845	0.24733	0.26927
31.45	0.55384	-0.17686	-0.0113	0.33111	0.13164	0.42552	0.16888	-0.40424	0.22672	-0.36302	-0.0359
31.5	0.24866	-0.48203	0.59905	0.02593	-0.17353	0.73069	0.16888	-0.09907	0.22672	0.24733	-0.0359
31.55	0.24866	0.12832	-0.0113	0.02593	0.43682	0.42552	-0.1363	-0.09907	-0.07845	0.24733	-0.0359
31.6	-0.05651	-0.17686	-0.31648	-0.27925	-0.17353	0.42552	-0.1363	-0.09907	-0.38363	-0.05784	-0.0359
31.65	0.24866	-0.17686	0.29387	0.02593	-0.17353	0.42552	-0.44147	-0.40424	-0.07845	0.24733	-0.0359
31.7	-0.36169	-0.48203	0.29387	-0.27925	-0.17353	0.42552	-0.44147	-0.09907	-0.38363	-0.05784	-0.34108
31.75	-0.05651	-0.17686	0.29387	-0.27925	-0.17353	0.12034	-0.1363	-0.40424	0.22672	-0.05784	0.26927
31.8	-0.05651	-0.48203	-0.0113	0.33111	-0.17353	0.42552	-0.44147	-0.09907	0.5319	0.55251	-0.0359
31.85	0.24866	-0.48203	0.29387	0.33111	0.13164	0.12034	-0.1363	-0.09907	-0.38363	0.24733	-0.0359
31.9	-0.05651	-0.17686	-0.0113	0.02593	0.13164	0.12034	-0.1363	0.20611	0.22672	-0.05784	-0.0359
31.95	-0.36169	0.12832	-0.0113	0.63628	0.13164	-0.18483	-0.1363	0.20611	0.22672	-0.05784	0.26927
32	-0.05651	-0.17686	0.29387	0.94146	0.13164	-0.18483	0.47405	0.20611	-0.07845	-0.05784	-0.0359
32.05	-0.05651	0.4335	-0.0113	0.33111	-0.47871	-0.18483	0.47405	-0.09907	-0.38363	-0.05784	0.26927
32.1	-0.05651	0.12832	-0.0113	0.02593	0.43682	-0.18483	-0.1363	0.20611	0.22672	-0.36302	-0.34108
32.15	-0.05651	0.12832	-0.31648	0.02593	0.43682	-0.18483	0.16888	0.20611	0.22672	-0.05784	-0.0359
32.2	-0.36169	-0.17686	-0.31648	-0.27925	0.43682	-0.49001	0.16888	-0.09907	0.5319	-0.36302	-0.0359
32.25	-0.05651	0.73867	-0.0113	-0.27925	0.742	-0.18483	-0.1363	0.20611	-0.07845	-0.36302	-0.0359
32.3	-0.05651	0.12832	-0.31648	0.02593	0.742	-0.18483	-0.1363	0.20611	-0.07845	-0.05784	-0.34108
32.35	-0.36169	0.12832	-0.0113	-0.27925	0.13164	-0.18483	-0.1363	0.20611	0.22672	-0.05784	-0.0359
32.4	-0.36169	-0.17686	-0.0113	-0.27925	0.13164	0.12034	-0.1363	-0.09907	0.22672	-0.6682	0.57445
32.45	-0.36169	-0.78721	0.59905	-0.27925	0.13164	-0.18483	-0.1363	-0.09907	0.22672	-0.36302	0.26927
32.5	0.24866	-1.09238	-0.0113	-0.58442	-0.47871	-0.18483	0.16888	-0.40424	-0.07845	-0.05784	0.26927
32.55	-0.36169	-0.48203	0.29387	-0.27925	-0.17353	-0.49001	0.16888	-0.40424	-0.07845	-0.6682	0.26927
32.6	0.24866	-0.48203	-0.0113	-0.27925	-0.17353	-0.18483	-0.1363	-0.09907	0.22672	-0.05784	-0.34108
32.65	-0.05651	-0.17686	-0.31648	0.02593	0.13164	0.12034	0.16888	-0.40424	0.5319	-0.05784	-0.0359
32.7	0.24866	0.12832	-0.0113	-0.27925	0.13164	-0.49001	0.47405	-0.40424	0.22672	-0.05784	-0.0359
32.75	0.55384	0.12832	-0.0113	0.02593	-0.17353	-0.18483	0.47405	-0.09907	0.5319	0.24733	-0.0359
32.8	0.24866	0.12832	-0.0113	0.33111	0.43682	-0.18483	0.47405	-0.09907	-0.07845	0.55251	-0.0359
32.85	-0.05651	0.4335	-0.0113	0.02593	0.43682	-0.18483	-0.1363	-0.40424	-0.38363	-0.36302	0.26927
32.9	-0.05651	0.73867	0.29387	0.02593	0.43682	0.12034	-0.1363	0.20611	-0.07845	-0.36302	-0.0359
32.95	-0.05651	0.12832	-0.0113	0.02593	0.13164	-0.18483	0.16888	-0.09907	-0.68881	0.24733	-0.0359
33	-0.05651	0.4335	-0.0113	0.33111	0.43682	-0.18483	0.47405	-0.40424	-0.68881	0.24733	0.26927
33.05	-0.05651	0.73867	-0.31648	0.33111	0.13164	-0.18483	0.16888	0.20611	-0.38363	-0.05784	0.26927
33.1	-0.36169	0.12832	0.29387	0.33111	0.43682	0.12034	0.16888	0.20611	-0.38363	-0.05784	0.26927
33.15	-0.66687	0.4335	-0.0113	0.02593	0.43682	0.42552	0.16888	0.20611	-0.38363	0.24733	-0.0359
33.2	-0.05651	0.12832	-0.0113	0.33111	0.43682	0.12034	0.47405	-0.09907	-0.38363	0.24733	0.26927
33.25	-0.05651	-0.48203	0.29387	0.02593	0.43682	0.12034	0.47405	0.20611	-0.38363	-0.05784	-0.34108
33.3	0.55384	-0.17686	-0.0113	-0.27925	0.13164	-0.18483	-0.1363	0.20611	-0.07845	-0.05784	-0.34108
33.35	-0.05651	-0.17686	-0.0113	0.02593	-0.17353	-0.18483	-0.1363	0.51129	-0.38363	-0.36302	0.26927
33.4	0.55384	-0.17686	0.29387	0.02593	-0.17353	0.12034	-0.1363	0.51129	0.22672	-0.6682	-0.0359
33.45	-0.05651	-0.17686	-0.31648	0.33111	-0.17353	-0.18483	-0.1363	0.51129	-0.38363	-0.6682	0.26927
33.5	0.55384	-0.17686	-0.0113	0.02593	0.13164	-0.18483	-0.1363	0.20611	-0.07845	-0.6682	-0.0359
33.55	0.85901	0.12832	-0.0113	0.33111	0.13164	-0.18483	-0.74665	-0.40424	0.5319	-0.05784	-0.0359
33.6	-0.36169	-0.17686	-0.0113	0.33111	0.13164	0.12034	0.16888	-0.40424	-0.07845	-0.05784	-0.0359
33.65	-0.05651	0.12832	-0.31648	0.33111	0.13164	-0.18483	-0.1363	-0.40424	0.22672	0.24733	0.26927
33.7	0.24866	0.12832	-0.31648	0.33111	0.13164	-0.18483	0.16888	-0.40424	0.5319	-0.05784	-0.0359
33.75	-0.05651	0.4335	-0.0113	0.94146	0.13164	-0.49001	0.77923	-0.40424	0.22672	0.24733	-0.0359
33.8	-0.05651	0.12832	-0.0113	0.02593	-0.17353	-0.49001	0.47405	-0.70942	-0.07845	0.24733	-0.0359
33.85	-0.05651	-0.17686	-0.31648	0.33111	0.13164	-0.49001	0.16888	-0.40424	0.22672	-0.05784	0.26927
33.9	-0.05651	-0.17686	-0.0113	0.33111	0.13164	0.12034	0.47405	-0.40424	-0.07845	0.24733	-0.34108
33.95	-0.05651	-0.17686	-0.31648	-0.27925	0.13164	-0.18483	0.47405	-0.70942	-0.07845	-0.05784	-0.0359
34	-0.05651	-0.17686	-0.0113	0.33111	-0.17353	-0.18483	0.16888	-0.70942	-0.07845	0.24733	-0.0359
34.05	-0.05651	-0.17686	-0.0113	-0.27925	-0.17353	0.12034	0.47405	-1.01459	-0.07845	-0.05784	-0.0359
34.1	-0.36169	-0.17686	-0.31648	-0.27925	-0.17353	0.12034	0.16888	-0.40424	-0.38363	0.24733	0.26927
34.15	-0.36169	0.12832	-0.31648	-0.58442	-0.17353	0.12034	-0.1363	-0.09907	-0.07845	0.24733	0.26927
34.2	-0.05651	0.12832	-0.0113	-0.27925	0.13164	-0.18483	-0.1363	-0.09907	0.22672	-0.36302	0.87962
34.25	-0.05651	0.12832	-0.0113	-0.27925	-0.17353	0.12034	0.47405	-0.40424	-0.38363	0.24733	0.57445
34.3	-0.36169	0.12832	-0.0113	0.02593	0.13164	-0.18483	0.77923	-0.09907	-0.07845	-0.05784	0.57445
34.35	-0.05651	0.12832	0.59905	-0.27925	-0.47871	0.12034	1.0844	0.20611	0.22672	0.24733	0.57445
34.4	-0.05651	-0.17686	-0.0113	-0.27925	-0.17353	0.42552	0.77923	0.20611	-0.07845	0.24733	0.57445
34.45	0.24866	-0.17686	-0.0113	-0.58442	-0.47871	-0.18483	0.77923	-0.09907	-0.07845	-0.05784	0.57445
34.5	-0.05651	-0.17686	-0.0113	0.02593	-0.17353	0.12034	0.16888	-0.09907	0.22672	0.24733	0.57445
34.55	-0.05651	-0.17686	-0.31648	-0.27925	0.13164	0.12034	0.16888	-0.09907	0.22672	0.24733	0.57445
34.6	-0.05651	-0.17686	-0.31648	-0.27925	-0.17353	-0.18483	-0.1363	-0.40424	-0.07845	0.24733	0.57445
34.65	-0.05651	-0.17686	-0.31648	-0.27925	0.43682	0.12034	-0.44147	-0.40424	-0.07845	0.24733	0.57445
34.7	0.24866	-0.17686	-0.31648	-0.27925	0.742	-0.49001	-0.1363	-0.09907	-0.07845	-0.05784	-0.0359
34.75	-0.36169	-0.17686	-0.31648	-0.27925	0.43682	-0.18483	-0.1363	-0.40424	0.22672	0.24733	0.26927
34.8	0.55384	-0.17686	-0.0113	0.02593	0.43682	-0.49001	-0.1363	-0.09907	-0.07845	-0.05784	0.26927
34.85	0.24866	-0.17686	-0.31648	-0.27925	0.742	-0.18483	-0.1363	-0.40424	0.5319	0.24733	0.26927
34.9	-0.05651	-0.17686	-0.31648	-0.27925	0.43682	0.12034	-0.1363	-0.09907	0.22672	0.24733	-0.0359
34.95	0.24866	-0.17686	-0.0113	-0.27925	0.43682	-0.18483	-0.1363	0.20611	0.22672	0.24733	-0.34108
35	0.24866	-0.17686	-0.0113	-0.27925	0.43682	-0.18483	-0.44147	-0.09907	0.5319	-0.6682	-0.34108
35.05	-0.05651	-0.48203	-0.31648	-0.58442	0.13164	-0.49001	-0.1363	0.20611	-0.38363	-0.36302	-0.0359
35.1	0.24866	0.12832	-0.31648	-0.27925	0.13164	0.12034	0.16888	-0.09907	-0.07845	-0.36302	0.26927
35.15	0.55384	0.12832	-0.31648	-0.27925	0.13164	0.12034	0.47405	0.51129	0.22672	-0.36302	-0.0359
35.2	-0.36169	-0.17686	-0.0113	-0.27925	0.13164	0.12034	0.47405	0.20611	0.22672	-0.36302	-0.0359
35.25	0.55384	0.4335	-0.31648	0.02593	-0.17353	-0.18483	0.16888	-0.09907	-0.07845	-0.36302	-0.0359
35.3	0.85901	0.4335	-0.0113	0.02593	-0.17353	-0.18483	-0.44147	0.51129	0.5319	-0.36302	-0.0359
35.35	0.24866	0.12832	-0.0113	-0.58442	-0.78388	0.12034	-0.1363	0.51129	0.22672	0.24733	-0.34108
35.4	0.55384	0.12832	-0.0113	-0.58442	-0.17353	0.12034	-0.1363	0.20611	-0.07845	0.24733	-0.34108
35.45	0.24866	0.4335	0.29387	-0.58442	-0.17353	0.12034	-0.44147	1.12164	0.22672	-0.05784	-0.0359
35.5	-0.05651	-0.17686	-0.31648	-0.58442	0.13164	-0.18483	-0.44147	0.51129	-0.07845	-0.05784	-0.34108
35.55	-0.36169	0.12832	-0.31648	-0.58442	-0.17353	0.12034	-0.44147	0.20611	-0.07845	-0.05784	-0.34108
35.6	-0.05651	0.12832	-0.0113	-0.27925	-0.17353	-0.18483	-0.74665	0.51129	-0.07845	0.24733	-0.34108
35.65	-0.05651	-0.17686	0.29387	0.33111	0.13164	0.42552	-0.44147	0.20611	-0.07845	0.55251	-0.34108
35.7	-0.66687	-0.17686	-0.0113	-0.27925	-0.17353	0.12034	-0.44147	0.20611	-0.38363	0.24733	-0.0359
35.75	-0.05651	-0.17686	-0.0113	0.02593	0.13164	0.12034	-0.44147	0.20611	-0.38363	-0.36302	-0.0359
35.8	-0.66687	-0.17686	0.29387	0.02593	0.13164	0.42552	-0.44147	-0.09907	-0.38363	-0.36302	-0.0359
35.85	-0.05651	0.12832	0.29387	0.02593	0.13164	0.12034	-0.44147	-0.09907	0.22672	-0.05784	0.26927
35.9	0.24866	0.4335	0.29387	-0.27925	0.13164	-0.18483	-0.1363	0.20611	-0.07845	-0.05784	-0.0359
35.95	-0.36169	0.12832	0.29387	-0.27925	0.43682	0.42552	-0.1363	0.20611	-0.07845	-0.36302	-0.34108
36	0.55384	0.12832	-0.0113	-0.27925	0.13164	-0.18483	-0.1363	-0.09907	-0.38363	-0.05784	0.26927
36.05	0.24866	0.73867	0.29387	0.02593	-0.17353	0.42552	-0.1363	0.20611	-0.07845	0.24733	-0.0359
36.1	0.55384	0.4335	0.29387	0.02593	-0.17353	-0.18483	-0.44147	0.20611	-0.07845	-0.05784	-0.0359
36.15	0.55384	0.12832	0.29387	-0.58442	-0.17353	-0.18483	0.16888	-0.09907	-0.07845	0.55251	-0.0359
36.2	0.85901	-0.17686	0.29387	0.02593	0.13164	-0.18483	-0.1363	-0.09907	-0.38363	-0.05784	0.26927
36.25	1.16419	-0.17686	0.90422	0.33111	0.13164	0.12034	-0.1363	-0.09907	-0.07845	0.24733	-0.0359
36.3	0.55384	-0.78721	0.59905	0.02593	0.13164	0.12034	-0.44147	0.20611	-0.38363	0.85768	-0.34108
36.35	0.55384	0.12832	0.29387	0.02593	0.13164	0.12034	-0.1363	0.20611	-0.38363	0.24733	0.26927
36.4	0.55384	-0.78721	0.59905	0.02593	0.43682	-0.18483	-0.1363	0.51129	0.22672	0.24733	-0.0359
36.45	0.55384	-0.48203	-0.0113	-0.27925	0.43682	0.12034	0.16888	0.20611	0.22672	0.24733	-0.0359
36.5	0.24866	-0.17686	-0.31648	-0.27925	0.43682	0.12034	0.16888	0.20611	0.22672	0.55251	0.26927
36.55	0.24866	-0.48203	0.29387	-0.27925	0.13164	0.12034	-0.1363	-0.09907	0.22672	-0.05784	-0.0359
36.6	-0.36169	-0.17686	-0.0113	-0.27925	0.13164	0.12034	0.16888	0.51129	0.22672	0.24733	-0.0359
36.65	-0.36169	0.12832	-0.0113	-0.58442	-0.17353	0.42552	0.16888	0.20611	-0.07845	0.24733	-0.0359
36.7	-0.66687	0.12832	-0.0113	-0.27925	0.13164	-0.18483	-0.44147	0.51129	0.22672	0.24733	-0.0359
36.75	-0.66687	0.12832	0.29387	-0.58442	0.13164	-0.18483	-0.1363	0.51129	-0.07845	-0.05784	-0.0359
36.8	-0.05651	0.12832	0.29387	-0.8896	-0.47871	0.12034	-0.1363	-0.09907	-0.07845	0.24733	0.26927
36.85	-0.05651	0.12832	0.29387	-0.27925	0.13164	-0.49001	-0.44147	-0.09907	0.22672	0.24733	-0.0359
36.9	-0.05651	-0.17686	-0.0113	-0.27925	0.13164	0.42552	0.16888	-0.09907	0.5319	0.55251	0.26927
36.95	-0.36169	0.12832	-0.0113	-0.58442	0.13164	0.42552	-0.1363	-0.09907	0.5319	0.24733	0.26927
37	-0.36169	0.12832	-0.0113	-0.27925	-0.17353	-0.18483	-0.1363	-0.09907	0.22672	0.24733	0.26927
37.05	-0.05651	-0.17686	0.29387	0.02593	-0.17353	0.42552	0.16888	-0.09907	0.5319	0.24733	0.26927
37.1	-0.05651	-0.17686	-0.0113	0.02593	0.13164	0.12034	0.16888	-0.09907	0.22672	0.55251	0.26927
37.15	-0.05651	-0.48203	0.29387	-0.27925	-0.17353	0.42552	-0.1363	-0.09907	-0.07845	0.24733	0.26927
37.2	-0.36169	-0.17686	0.59905	0.02593	-0.47871	0.12034	0.16888	0.20611	-0.07845	-0.05784	-0.0359
37.25	-0.36169	-0.48203	-0.0113	0.02593	-0.17353	0.12034	-0.1363	-0.09907	-0.07845	0.55251	-0.0359
37.3	-0.05651	0.12832	-0.0113	-0.27925	-0.47871	0.42552	0.16888	-0.09907	-0.38363	0.55251	0.26927
37.35	-0.05651	0.12832	-0.31648	-0.27925	-0.17353	-0.18483	0.16888	0.20611	-0.07845	0.24733	-0.0359
37.4	-0.36169	-0.17686	-0.62165	-0.27925	-0.78388	0.12034	-0.44147	0.20611	0.22672	0.24733	-0.0359
37.45	-0.05651	-0.17686	-0.31648	0.02593	-0.47871	0.12034	-0.44147	-0.09907	0.22672	0.55251	-0.0359
37.5	0.24866	-0.17686	0.29387	0.02593	-0.47871	-0.49001	-0.44147	0.20611	-0.07845	0.24733	-0.0359
37.55	-0.36169	-0.48203	-0.0113	0.02593	-0.47871	0.12034	0.16888	0.51129	0.22672	0.55251	0.26927
37.6	-0.05651	-0.17686	0.29387	0.33111	-0.17353	0.12034	0.16888	0.51129	-0.07845	0.55251	0.26927
37.65	0.24866	0.12832	0.59905	0.33111	-0.47871	0.12034	-0.1363	-0.09907	0.22672	0.24733	-0.34108
37.7	-0.05651	0.4335	0.29387	0.33111	-0.47871	0.42552	-0.1363	0.20611	0.22672	-0.05784	-0.34108
37.75	0.24866	-0.17686	0.29387	0.02593	-0.17353	0.12034	0.16888	-0.40424	-0.07845	0.24733	-0.0359
37.8	-0.05651	0.12832	0.59905	-0.27925	-0.17353	-0.18483	-0.1363	-0.40424	-0.38363	-0.36302	-0.0359
37.85	0.24866	-0.17686	-0.0113	-0.27925	0.43682	0.12034	-0.44147	-0.09907	-0.07845	-0.05784	-0.64626
37.9	0.24866	-0.17686	-0.0113	-0.27925	0.13164	0.12034	-0.1363	-0.09907	-0.68881	-0.05784	-0.0359
37.95	-0.05651	-0.17686	0.29387	0.02593	0.13164	-0.18483	-0.44147	0.20611	-0.07845	-0.36302	0.26927
38	-0.05651	-0.17686	-0.0113	0.02593	0.13164	-0.49001	-0.74665	-0.09907	0.22672	-0.6682	-0.34108
38.05	-0.36169	-0.48203	-0.0113	0.02593	0.13164	-0.49001	0.16888	0.20611	-0.07845	-0.36302	0.26927
38.1	-0.66687	0.4335	0.29387	0.02593	0.13164	-0.18483	0.16888	-0.09907	0.22672	-0.05784	-0.0359
38.15	-0.36169	0.4335	-0.0113	0.33111	0.43682	-0.49001	0.16888	0.20611	0.22672	-0.05784	-0.34108
38.2	-0.05651	0.4335	-0.0113	0.02593	0.43682	-0.18483	0.47405	0.20611	0.22672	0.24733	0.26927
38.25	-0.05651	0.73867	-0.0113	-0.27925	-0.17353	-0.18483	0.47405	-0.09907	0.5319	0.24733	-0.0359
38.3	-0.05651	0.73867	-0.0113	-0.27925	0.43682	-0.49001	-0.44147	0.20611	0.5319	-0.05784	-0.0359
38.35	0.55384	0.12832	-0.0113	-0.27925	0.43682	0.12034	0.16888	-0.09907	0.22672	0.24733	-0.34108
38.4	-0.36169	0.4335	-0.0113	-0.58442	0.13164	-0.18483	0.16888	-0.09907	0.22672	0.24733	-0.64626
38.45	-0.05651	0.12832	0.29387	-0.27925	0.13164	-0.18483	-0.1363	-0.09907	-0.07845	0.24733	-0.34108
38.5	-0.05651	-0.17686	0.29387	-0.58442	0.13164	0.12034	-0.1363	-0.09907	0.22672	0.24733	-0.34108
38.55	-0.05651	-0.48203	0.59905	-0.58442	-0.17353	0.12034	0.16888	-0.09907	0.22672	0.24733	-0.0359
38.6	-0.05651	-0.17686	0.29387	-0.27925	0.43682	0.12034	-0.74665	0.20611	0.22672	0.24733	-0.0359
38.65	-0.05651	-0.48203	0.29387	-0.27925	0.43682	-0.18483	-0.1363	0.20611	0.22672	-0.05784	-0.34108
38.7	-0.05651	-0.17686	0.29387	0.02593	0.13164	0.12034	0.16888	-0.09907	-0.07845	0.24733	-0.0359
38.75	-0.36169	-0.48203	0.29387	0.02593	0.43682	-0.49001	-0.44147	0.20611	0.22672	0.24733	-0.0359
38.8	-0.05651	-0.17686	0.59905	0.33111	0.13164	0.12034	-0.1363	-0.09907	0.22672	0.24733	-0.34108
38.85	-0.36169	-0.17686	-0.0113	0.02593	-0.17353	-0.18483	-0.44147	-0.40424	0.22672	0.24733	-0.0359
38.9	-0.36169	0.12832	-0.0113	0.02593	-0.17353	0.12034	-0.44147	-0.09907	0.5319	0.24733	-0.0359
38.95	-0.05651	0.12832	0.59905	0.63628	0.13164	0.42552	-0.44147	0.20611	0.22672	-0.05784	-0.64626
39	-0.36169	0.4335	-0.0113	0.33111	0.13164	-0.18483	-0.44147	-0.09907	-0.38363	-0.05784	-0.0359
39.05	-0.05651	0.12832	-0.0113	0.02593	-0.17353	0.42552	-0.44147	-0.09907	-0.07845	-0.05784	-0.0359
39.1	0.55384	0.4335	-0.0113	0.33111	-0.17353	-0.18483	-0.44147	-0.09907	-0.07845	0.24733	-0.0359
39.15	-0.05651	0.12832	-0.0113	0.02593	0.13164	0.12034	-0.1363	0.20611	-0.07845	0.55251	-0.0359
39.2	0.55384	0.12832	-0.31648	0.02593	0.43682	-0.18483	-0.1363	-0.09907	-0.99398	0.55251	0.26927
39.25	-0.05651	-0.17686	-0.31648	0.02593	0.43682	-0.18483	-0.1363	0.20611	0.22672	0.24733	-0.0359
39.3	0.55384	-0.48203	-0.62165	0.02593	0.43682	0.12034	0.16888	-0.09907	0.22672	0.55251	-0.0359
39.35	-0.05651	-0.48203	-0.62165	0.02593	0.13164	-0.18483	0.47405	-0.09907	-0.07845	0.55251	0.26927
39.4	0.24866	-0.17686	-0.0113	-0.27925	0.742	-0.18483	0.47405	0.20611	0.22672	0.24733	0.26927
39.45	-0.05651	-0.48203	0.29387	-0.27925	0.43682	-0.18483	0.16888	-0.09907	0.22672	0.24733	-0.0359
39.5	-0.36169	-0.17686	0.29387	0.02593	-0.17353	-0.49001	0.47405	-0.40424	0.22672	0.24733	-0.0359
39.55	-0.05651	-0.17686	0.29387	-0.27925	0.13164	-0.79519	0.47405	-0.09907	-0.07845	-0.36302	-0.0359
39.6	-0.36169	-0.48203	0.29387	-0.27925	0.13164	0.12034	0.47405	0.20611	-0.38363	-0.05784	-0.0359
39.65	-0.66687	-0.48203	0.29387	-0.58442	0.13164	-0.18483	0.16888	0.20611	-0.38363	-0.05784	-0.34108
39.7	-0.66687	-0.17686	0.29387	-0.58442	0.13164	-0.18483	-0.1363	-0.09907	-0.68881	-0.05784	-0.34108
39.75	-0.36169	-0.17686	0.29387	0.02593	0.13164	-0.49001	-0.1363	-0.09907	-0.38363	-0.05784	-0.34108
39.8	-0.05651	-0.17686	-0.0113	0.02593	0.43682	-0.49001	0.47405	0.20611	-0.68881	0.24733	-0.0359
39.85	-0.05651	-0.17686	0.29387	-0.58442	0.13164	-0.18483	0.16888	-0.40424	-0.68881	-0.05784	0.26927
39.9	0.24866	-0.17686	-0.0113	-0.27925	0.43682	-0.49001	0.16888	-0.09907	-0.38363	-0.36302	0.26927
39.95	0.24866	-0.48203	-0.0113	0.02593	0.13164	-0.18483	0.47405	-0.09907	-0.38363	-0.05784	0.26927
40	-0.05651	-0.17686	-0.0113	0.02593	0.13164	0.12034	0.16888	-0.09907	-0.38363	0.55251	-0.0359
40.05	-0.05651	-0.17686	0.29387	-0.27925	0.13164	0.12034	-0.1363	0.20611	-0.07845	0.55251	-0.0359
40.1	0.24866	-0.48203	-0.0113	0.33111	0.13164	0.12034	0.47405	-0.09907	-0.07845	0.24733	0.26927
40.15	-0.05651	0.12832	-0.0113	-0.27925	-0.17353	0.42552	0.16888	-0.09907	-0.07845	0.55251	0.26927
40.2	0.55384	0.12832	0.29387	0.02593	0.13164	0.42552	0.16888	-0.09907	-0.07845	0.24733	-0.0359
40.25	-0.05651	-0.17686	0.29387	0.02593	0.13164	-0.18483	0.16888	-0.09907	0.22672	0.24733	-0.0359
40.3	0.24866	0.12832	0.29387	0.33111	0.13164	-0.18483	0.16888	-0.09907	0.22672	0.24733	-0.0359
40.35	-0.05651	0.12832	-0.0113	0.02593	-0.17353	-0.49001	-0.1363	-0.09907	0.22672	0.24733	-0.0359
40.4	-0.05651	-0.17686	-0.0113	0.33111	-0.17353	0.12034	0.16888	-0.09907	0.5319	-0.36302	-0.0359
40.45	-0.05651	-0.17686	-0.31648	0.02593	-0.17353	0.12034	0.16888	-0.09907	0.5319	-0.05784	-0.0359
40.5	-0.36169	0.12832	-0.0113	0.02593	-0.47871	-0.18483	0.47405	-0.09907	0.5319	0.24733	0.26927
40.55	0.24866	-0.17686	0.29387	0.33111	-0.17353	-0.49001	-0.1363	-0.40424	0.5319	-0.05784	-0.0359
40.6	-0.05651	-0.17686	-0.0113	0.33111	-0.17353	0.42552	0.16888	-0.09907	0.5319	-0.05784	0.26927
40.65	0.55384	-0.17686	-0.0113	-0.27925	-0.47871	-0.18483	-0.1363	-0.09907	0.22672	-0.05784	0.26927
40.7	0.55384	-0.17686	-0.0113	0.02593	-0.17353	-0.18483	-0.44147	-0.09907	-0.07845	-0.36302	0.26927
40.75	-0.05651	-0.17686	-0.31648	0.02593	-0.17353	0.12034	-0.44147	0.20611	-0.07845	-0.36302	0.57445
40.8	-0.05651	-0.17686	-0.0113	-0.27925	-0.47871	0.12034	-0.44147	0.20611	-0.38363	-0.05784	0.26927
40.85	-0.05651	0.4335	-0.0113	0.02593	-0.17353	0.12034	-0.74665	0.51129	-0.07845	0.24733	-0.0359
40.9	-0.05651	-0.17686	-0.31648	0.02593	0.13164	0.12034	-0.44147	0.51129	-0.07845	-0.05784	-0.0359
40.95	-0.05651	-0.17686	0.29387	-0.27925	-0.47871	-0.18483	-0.1363	0.51129	-0.38363	-0.05784	0.57445
41	0.55384	0.12832	0.29387	0.02593	0.13164	-0.18483	-0.44147	0.51129	-0.38363	-0.36302	-0.0359
41.05	-0.05651	-0.17686	0.29387	-0.27925	0.13164	-0.18483	-0.1363	0.51129	-0.38363	-0.05784	-0.0359
41.1	-0.05651	-0.17686	0.29387	-0.27925	0.13164	-0.18483	-0.44147	0.51129	-0.68881	-0.05784	-0.0359
41.15	0.24866	0.12832	0.90422	-0.27925	-0.17353	-0.18483	-0.44147	0.20611	-0.68881	-0.05784	-0.34108
41.2	-0.05651	0.12832	0.59905	0.02593	0.13164	0.12034	-0.44147	0.20611	-0.38363	-0.6682	0.26927
41.25	0.55384	-0.17686	-0.0113	-0.27925	0.13164	-0.18483	-0.1363	-0.09907	-0.68881	-0.36302	0.26927
41.3	0.24866	-0.17686	0.29387	0.02593	0.13164	0.12034	-0.1363	0.51129	-0.38363	-0.36302	-0.0359
41.35	0.55384	-0.48203	-0.0113	0.02593	0.13164	0.12034	-0.44147	-0.09907	-0.38363	-0.36302	0.26927
41.4	-0.05651	-0.17686	-0.31648	0.33111	-0.17353	0.12034	-0.1363	-0.09907	-0.68881	-0.36302	0.26927
41.45	-0.05651	-0.17686	-0.0113	0.02593	-0.17353	0.42552	-0.44147	-0.09907	-0.38363	-0.05784	0.26927
41.5	0.55384	-0.17686	-0.31648	0.33111	-0.17353	0.12034	-0.74665	0.20611	-0.38363	-0.05784	0.26927
41.55	-0.05651	0.12832	-0.31648	0.02593	-0.47871	0.42552	-0.44147	-0.09907	-0.38363	-0.36302	-0.34108
41.6	-0.05651	0.4335	0.29387	0.02593	-0.47871	0.12034	-0.1363	-0.40424	-0.07845	-0.05784	-0.0359
41.65	-0.05651	0.12832	-0.31648	0.33111	-0.17353	-0.18483	-0.1363	-0.09907	0.22672	-0.05784	-0.64626
41.7	-0.05651	0.12832	-0.31648	0.33111	0.13164	-0.18483	0.16888	-0.09907	0.22672	-0.05784	-0.34108
41.75	-0.36169	-0.17686	-0.31648	0.02593	-0.17353	-0.18483	0.16888	0.20611	-0.07845	0.55251	-0.34108
41.8	-0.36169	0.12832	0.29387	0.02593	-0.17353	-0.18483	0.47405	-0.09907	0.5319	-0.05784	-0.95143
41.85	-0.05651	-0.17686	-0.0113	0.02593	0.43682	-0.49001	0.16888	-0.09907	0.5319	-0.05784	-0.95143
41.9	0.55384	0.12832	0.29387	0.02593	0.13164	-0.18483	0.47405	-0.40424	-0.07845	0.24733	-0.95143
41.95	0.55384	0.12832	0.29387	0.33111	-0.17353	-0.18483	0.47405	-0.09907	0.22672	0.55251	-0.64626
42	0.85901	-0.48203	-0.31648	0.33111	0.13164	-0.49001	0.47405	-0.09907	0.5319	0.24733	-0.34108
42.05	0.85901	-0.17686	-0.0113	-0.27925	-0.17353	-0.18483	0.47405	-0.09907	-0.07845	0.55251	-0.34108
42.1	0.55384	0.4335	0.29387	-0.58442	-0.78388	-0.18483	0.16888	0.20611	-0.38363	0.55251	0.26927
42.15	0.55384	-0.17686	-0.0113	-0.58442	-0.47871	0.12034	-0.1363	-0.09907	-0.38363	-0.05784	-0.64626
42.2	0.24866	0.12832	0.29387	-0.27925	-0.78388	0.42552	0.16888	-0.09907	-0.68881	0.55251	-0.0359
42.25	0.24866	0.12832	0.29387	-0.27925	-0.47871	0.12034	-0.1363	-0.09907	0.22672	0.24733	-0.0359
42.3	0.24866	-0.17686	-0.31648	0.02593	-0.47871	0.42552	-0.1363	-0.09907	-0.07845	-0.05784	-0.0359
42.35	-0.36169	0.12832	-0.31648	-0.58442	-0.78388	0.42552	0.16888	-0.09907	-0.07845	0.24733	0.26927
42.4	0.24866	0.12832	-0.0113	-0.27925	-0.47871	0.73069	-0.1363	-0.70942	-0.38363	0.24733	-0.0359
42.45	-0.05651	0.12832	-0.31648	-0.27925	-0.47871	0.12034	-0.1363	0.20611	-0.07845	-0.05784	-0.0359
42.5	-0.36169	-0.17686	-0.31648	-0.27925	-0.47871	0.42552	-0.1363	-0.09907	-0.38363	0.24733	-0.0359
42.55	-0.36169	-0.17686	-0.31648	-0.58442	-0.17353	0.12034	-0.44147	-0.09907	-0.68881	-0.05784	-0.34108
42.6	-0.36169	-0.17686	-0.31648	-0.27925	0.13164	-0.18483	-0.1363	0.20611	-0.07845	-0.36302	-0.0359
42.65	-0.36169	0.12832	-0.31648	0.02593	-0.47871	-0.18483	-0.1363	-0.09907	-0.07845	-0.05784	-0.64626
42.7	-0.05651	0.12832	-0.0113	0.02593	-0.17353	-0.18483	-0.1363	-0.09907	-0.07845	-0.05784	-0.0359
42.75	-0.05651	0.12832	-0.0113	0.02593	0.13164	-0.49001	-0.1363	-0.09907	-0.07845	-0.36302	-0.34108
42.8	-0.05651	-0.17686	-0.31648	-0.27925	0.13164	-1.10036	-0.1363	-0.09907	-0.07845	-0.36302	-0.34108
42.85	-0.36169	-0.17686	-0.0113	-0.27925	-0.17353	-0.49001	-0.1363	-0.09907	-0.07845	-0.05784	-0.34108
42.9	-0.36169	0.12832	0.29387	0.02593	0.13164	-0.49001	-0.44147	0.20611	-0.07845	-0.36302	-0.34108
42.95	-0.05651	-0.48203	-0.0113	-0.27925	-0.17353	-0.18483	0.16888	-0.40424	0.22672	-0.97337	-0.0359
43	-0.36169	0.12832	-0.0113	-0.27925	0.13164	-0.18483	-0.1363	0.20611	-0.07845	0.24733	0.26927
43.05	-0.05651	0.12832	-0.0113	0.33111	0.13164	-0.18483	-0.1363	-0.40424	-0.07845	-0.05784	0.26927
43.1	-0.05651	-0.17686	-0.31648	0.02593	0.13164	0.12034	-0.44147	-0.40424	-0.07845	-0.05784	-0.0359
43.15	-0.36169	0.12832	0.29387	0.02593	-0.17353	0.42552	-0.44147	-1.01459	-0.07845	0.55251	0.57445
43.2	0.24866	-0.17686	0.29387	0.33111	0.13164	0.42552	-0.44147	-0.70942	-0.07845	0.24733	-0.0359
43.25	-0.05651	-0.48203	0.29387	0.33111	0.742	0.12034	-0.1363	-0.09907	0.22672	0.24733	-0.0359
43.3	-0.05651	-0.48203	0.29387	0.02593	0.13164	-0.18483	0.47405	0.20611	0.22672	0.24733	0.57445
43.35	-0.36169	0.12832	0.29387	0.02593	0.13164	-0.18483	0.16888	0.51129	0.5319	0.24733	0.26927
43.4	-0.05651	-0.48203	0.29387	0.02593	0.742	0.42552	-0.1363	-0.09907	0.22672	-0.05784	-0.34108
43.45	-0.36169	0.12832	-0.0113	-0.27925	0.13164	0.42552	0.16888	0.20611	0.22672	-0.05784	0.26927
43.5	-0.97204	0.12832	0.59905	-0.27925	-0.47871	0.12034	-0.1363	-0.09907	0.22672	-0.05784	0.26927
43.55	-0.05651	0.12832	-0.0113	0.02593	0.13164	0.12034	-0.1363	-0.09907	0.22672	-0.36302	0.57445
43.6	0.24866	0.4335	-0.0113	-0.27925	-0.17353	0.12034	0.16888	-0.09907	0.22672	-0.05784	0.57445
43.65	-0.05651	0.73867	0.29387	0.33111	-0.47871	0.42552	-0.44147	-0.09907	-0.07845	-0.05784	0.26927
43.7	-0.36169	0.4335	0.29387	-0.27925	-0.17353	0.12034	-0.1363	-0.09907	-0.07845	-0.36302	-0.0359
43.75	-0.05651	0.12832	0.29387	-0.27925	0.13164	0.42552	-0.1363	-0.09907	-0.38363	-0.05784	-0.0359
43.8	0.24866	0.73867	0.59905	-0.27925	0.13164	0.73069	-0.1363	-0.09907	-0.38363	-0.05784	0.57445
43.85	0.55384	0.12832	0.59905	0.02593	-0.17353	0.12034	-0.1363	0.20611	-0.38363	-0.05784	-0.0359
43.9	0.55384	0.12832	0.29387	0.02593	0.13164	0.12034	-0.44147	0.20611	-0.07845	-0.36302	0.26927
43.95	-0.05651	0.12832	-0.0113	0.02593	-0.17353	0.12034	-0.1363	-0.09907	-0.38363	-0.05784	0.26927
44	-0.05651	0.12832	0.29387	0.33111	-0.17353	0.42552	-0.1363	0.20611	-0.38363	-0.05784	-0.0359
44.05	0.55384	-0.17686	-0.0113	0.33111	0.13164	-0.18483	-0.1363	-0.09907	-0.07845	-0.36302	-0.0359
44.1	0.24866	0.12832	-0.0113	0.63628	0.13164	-0.18483	-0.1363	-0.40424	-0.07845	-0.05784	-0.64626
44.15	-0.05651	-0.17686	0.29387	0.94146	-0.17353	-0.49001	-0.1363	-0.09907	-0.38363	-0.05784	-0.34108
44.2	0.55384	0.12832	0.29387	0.33111	0.13164	-0.49001	0.16888	-0.40424	0.22672	-0.36302	-0.34108
44.25	0.24866	-0.48203	0.29387	0.33111	0.13164	-0.18483	-0.1363	-0.70942	-0.07845	0.24733	-0.64626
44.3	0.55384	-0.17686	0.29387	0.33111	-0.17353	0.12034	-0.1363	0.20611	-0.07845	0.24733	-0.0359
44.35	0.24866	-0.48203	-0.0113	0.02593	-0.17353	0.12034	-0.44147	-0.09907	-0.07845	0.24733	-0.34108
44.4	-0.36169	-0.48203	-0.31648	0.33111	0.13164	-0.18483	0.16888	-0.09907	-0.07845	0.55251	-0.34108
44.45	-0.05651	-0.17686	-0.0113	-0.27925	-0.17353	0.12034	0.16888	0.51129	-0.07845	1.16286	-0.0359
44.5	-0.36169	-0.17686	-0.31648	0.02593	-0.17353	-0.18483	0.16888	0.20611	-0.07845	0.85768	-0.34108
44.55	-0.36169	-0.17686	-0.31648	0.02593	0.13164	0.12034	0.16888	0.20611	0.22672	0.55251	-0.0359
44.6	-0.36169	-0.17686	-0.31648	-0.58442	0.13164	0.12034	0.47405	0.20611	0.22672	0.24733	-0.34108
44.65	-0.36169	-0.17686	-0.0113	-0.58442	0.43682	0.12034	-0.1363	-0.09907	0.22672	0.24733	0.26927
44.7	-0.05651	-0.17686	-0.0113	0.02593	0.13164	0.12034	0.16888	-0.40424	0.22672	-0.05784	-0.0359
44.75	-0.36169	0.12832	0.29387	0.02593	0.43682	0.12034	-0.44147	-0.09907	0.22672	0.55251	-0.0359
44.8	-0.36169	-0.17686	-0.31648	0.02593	0.13164	-0.18483	-0.1363	-0.09907	-0.07845	-0.05784	-0.0359
44.85	0.24866	-0.17686	-0.0113	0.02593	-0.17353	-0.18483	-0.44147	0.51129	-0.07845	-0.05784	-0.0359
44.9	-0.05651	0.12832	-0.0113	0.02593	0.13164	0.12034	-0.44147	-0.09907	-0.38363	-0.05784	-0.0359
44.95	0.24866	0.12832	0.29387	0.02593	0.43682	0.12034	-0.74665	0.51129	-0.07845	-0.05784	-0.34108
45	-0.05651	0.12832	-0.0113	0.33111	0.13164	0.12034	-0.44147	0.20611	-0.38363	-0.36302	-0.64626
45.05	-0.05651	0.12832	-0.31648	0.02593	0.13164	0.12034	-0.1363	0.20611	-0.07845	-0.05784	-0.34108
45.1	-0.05651	0.73867	-0.0113	0.02593	-0.17353	0.42552	-0.44147	0.20611	-0.38363	-0.6682	0.26927
45.15	-0.05651	-0.48203	-0.31648	-0.27925	0.13164	0.12034	-0.44147	-0.40424	-0.38363	-0.36302	-0.0359
45.2	-0.05651	0.4335	-0.0113	-0.27925	-0.17353	-0.18483	0.16888	-0.40424	-0.07845	-0.6682	-0.34108
45.25	-0.36169	0.4335	-0.0113	-0.27925	-0.78388	0.12034	0.16888	-0.40424	-0.07845	-0.6682	-0.0359
45.3	-0.05651	-0.17686	-0.31648	-0.27925	-0.47871	0.12034	-0.1363	-0.09907	-0.07845	-0.36302	-0.34108
45.35	-0.05651	0.12832	-0.0113	-0.27925	-0.17353	-0.18483	0.16888	-0.09907	-0.07845	-0.36302	-0.0359
45.4	-0.05651	0.12832	-0.0113	-0.58442	-0.17353	-0.18483	0.16888	-0.09907	0.22672	-0.05784	-0.0359
45.45	-0.05651	-0.17686	-0.0113	0.02593	-0.17353	0.12034	0.16888	-0.09907	-0.07845	-0.36302	0.26927
45.5	-0.36169	0.12832	-0.31648	-0.27925	-0.17353	-0.18483	0.47405	0.20611	0.22672	-0.36302	-0.0359
45.55	-0.05651	0.73867	0.29387	0.02593	-0.17353	0.42552	-0.44147	-0.40424	0.22672	-0.36302	0.26927
45.6	-0.36169	0.4335	0.29387	-0.27925	0.13164	0.12034	0.16888	-0.09907	-0.07845	-0.6682	0.26927
45.65	-0.05651	-0.17686	-0.31648	0.02593	0.43682	0.42552	0.16888	0.20611	-0.38363	-0.97337	-0.34108
45.7	-0.97204	0.12832	-0.31648	0.02593	0.13164	0.73069	-0.1363	0.20611	-0.07845	-0.05784	0.26927
45.75	-0.05651	0.4335	-0.0113	0.33111	-0.17353	-0.18483	-0.1363	0.51129	-0.07845	-0.6682	0.26927
45.8	-0.36169	-0.17686	-0.62165	0.33111	-0.17353	0.12034	-0.44147	0.20611	0.22672	-0.6682	-0.0359
45.85	-0.36169	0.12832	-0.31648	0.33111	0.13164	0.12034	0.16888	0.20611	-0.07845	-0.6682	-0.0359
45.9	-0.36169	0.12832	-0.0113	0.33111	-0.47871	0.12034	-0.1363	-0.09907	-0.07845	-0.36302	-0.0359
45.95	-0.05651	-0.17686	-0.62165	0.33111	0.13164	0.12034	0.16888	0.51129	0.22672	-0.05784	-0.34108
46	-0.36169	-0.48203	-0.31648	0.33111	-0.17353	-0.18483	-0.1363	0.20611	0.22672	-0.05784	-0.34108
46.05	-0.36169	-0.17686	-0.31648	0.02593	0.13164	0.12034	-0.1363	0.20611	-0.07845	0.24733	-0.0359
46.1	-0.36169	-0.17686	-0.0113	0.33111	0.13164	-0.18483	-0.1363	0.20611	-0.38363	-0.05784	-0.0359
46.15	-0.66687	-0.17686	-0.0113	0.33111	0.13164	0.12034	0.16888	0.51129	-0.07845	-0.05784	-0.0359
46.2	-0.05651	0.12832	-0.31648	0.02593	-0.17353	0.12034	-0.44147	0.20611	-0.07845	-0.36302	-0.0359
46.25	-0.05651	-0.17686	-0.0113	0.33111	-0.17353	-0.18483	-0.44147	0.81646	-0.07845	-0.36302	0.26927
46.3	-0.05651	-0.17686	0.29387	0.02593	0.13164	-0.18483	-0.44147	0.51129	0.22672	-0.36302	0.26927
46.35	-0.05651	0.12832	0.29387	0.02593	-0.17353	-0.18483	-0.1363	0.20611	-0.07845	-0.36302	0.26927
46.4	0.24866	0.12832	0.29387	0.33111	-0.17353	-0.18483	0.16888	0.20611	-0.07845	-0.05784	-0.0359
46.45	-0.36169	0.12832	0.29387	0.33111	-0.17353	-0.18483	-0.1363	0.20611	0.22672	-0.36302	-0.0359
46.5	-0.05651	0.4335	0.59905	0.33111	-0.17353	-0.79519	-0.1363	0.20611	-0.07845	0.24733	0.26927
46.55	-0.05651	0.12832	0.59905	0.02593	-0.17353	-0.18483	-0.44147	0.81646	-0.07845	0.24733	0.26927
46.6	-0.36169	0.12832	0.59905	0.33111	0.13164	-0.18483	-0.1363	0.51129	0.22672	-0.05784	0.26927
46.65	-0.36169	-0.17686	0.29387	-0.58442	0.13164	-0.18483	-0.1363	0.20611	-0.07845	0.24733	0.26927
46.7	-0.36169	0.12832	-0.31648	0.02593	-0.47871	-0.18483	-0.44147	0.20611	-0.38363	-0.05784	0.26927
46.75	-0.36169	0.12832	-0.0113	-0.27925	0.13164	-0.18483	-0.1363	0.51129	0.22672	-0.36302	0.26927
46.8	-0.36169	0.4335	-0.0113	0.02593	0.13164	-0.18483	0.16888	-0.09907	0.22672	-0.05784	-0.0359
46.85	-0.36169	0.4335	-0.0113	-0.27925	-0.17353	0.12034	-0.1363	-0.09907	0.22672	-0.05784	-0.0359
46.9	-0.05651	0.12832	-0.31648	0.02593	0.13164	-0.18483	0.16888	-0.09907	-0.07845	0.24733	-0.0359
46.95	-0.66687	0.4335	-0.62165	-0.27925	0.43682	0.12034	0.47405	-0.09907	0.22672	-0.05784	-0.0359
47	0.24866	0.12832	-0.62165	0.02593	0.43682	0.42552	0.16888	0.20611	-0.07845	0.24733	0.26927
47.05	-0.36169	0.12832	-0.62165	0.02593	0.43682	0.42552	-0.1363	-0.09907	-0.07845	-0.05784	-0.34108
47.1	-0.36169	-0.17686	-0.31648	0.33111	0.13164	-0.18483	0.16888	0.20611	0.22672	-0.05784	-0.34108
47.15	-0.36169	0.12832	-0.31648	0.02593	0.13164	0.12034	-0.44147	0.51129	-0.07845	0.24733	-0.0359
47.2	-0.05651	0.12832	-0.31648	-0.27925	-0.17353	-0.18483	-0.44147	0.51129	-0.07845	0.24733	-0.64626
47.25	-0.05651	0.12832	-0.62165	0.02593	0.43682	-0.79519	-0.1363	-0.09907	-0.07845	0.24733	-0.64626
47.3	-0.05651	0.12832	-0.0113	-0.27925	-0.17353	-0.18483	-0.1363	-0.09907	-0.07845	0.55251	-0.34108
47.35	0.24866	-0.17686	-0.0113	-0.58442	0.13164	-0.18483	0.16888	0.20611	0.22672	0.24733	-0.0359
47.4	-0.05651	-0.78721	-0.0113	0.02593	-0.17353	-0.49001	0.16888	-0.09907	0.22672	0.55251	-0.34108
47.45	0.24866	-0.17686	-0.0113	-0.27925	-0.17353	-0.18483	0.16888	-0.40424	0.5319	0.24733	-0.0359
47.5	-0.36169	0.12832	-0.0113	0.02593	-0.17353	-0.18483	0.16888	-0.09907	-0.07845	-0.05784	-0.34108
47.55	-0.36169	-0.17686	-0.0113	0.02593	-0.17353	-0.49001	0.16888	-0.09907	0.5319	-0.05784	-0.34108
47.6	-0.36169	-0.17686	-0.0113	0.02593	-0.17353	-0.18483	0.16888	-0.40424	0.5319	-0.05784	-0.0359
47.65	-0.36169	-0.17686	-0.0113	0.02593	-0.17353	-0.18483	0.16888	-0.09907	0.22672	-0.05784	0.26927
47.7	-0.05651	-0.48203	-0.0113	0.02593	-0.17353	-0.18483	0.16888	-0.09907	0.22672	-0.05784	-0.0359
47.75	-0.05651	-0.17686	-0.0113	0.02593	-0.17353	-0.18483	0.16888	-0.40424	0.5319	-0.05784	-0.0359
47.8	-0.05651	-0.48203	0.29387	0.02593	0.13164	-0.18483	-0.44147	-0.40424	-0.38363	-0.05784	0.26927
47.85	0.55384	-0.48203	-0.0113	0.02593	-0.47871	-0.18483	-0.1363	-0.09907	-0.07845	-0.05784	-0.0359
47.9	0.55384	-0.78721	0.29387	-0.27925	-0.17353	-0.18483	-0.1363	-0.40424	-0.38363	0.24733	-0.0359
47.95	0.55384	-0.17686	0.29387	-0.27925	-0.47871	-0.18483	-0.1363	0.20611	-0.38363	0.24733	0.26927
48	0.85901	-0.17686	-0.31648	-0.27925	-0.47871	-0.18483	-0.74665	-0.09907	-0.38363	-0.05784	0.26927
48.05	0.24866	-0.17686	-0.31648	-0.27925	0.13164	0.12034	-0.1363	0.20611	-0.07845	-0.05784	-0.0359
48.1	0.55384	0.12832	-0.31648	0.02593	-0.47871	-0.18483	-0.44147	0.20611	0.22672	-0.05784	0.57445
48.15	0.24866	-0.17686	-0.0113	0.02593	-0.17353	-0.18483	-0.1363	-0.09907	-0.07845	0.24733	0.57445
48.2	-0.05651	-0.17686	-0.0113	0.33111	-0.17353	0.12034	-0.1363	-0.09907	-0.07845	-0.05784	0.57445
48.25	0.24866	0.12832	0.29387	-0.27925	-0.17353	0.12034	-0.1363	-0.09907	0.22672	-0.05784	0.57445
48.3	0.24866	-0.48203	0.59905	0.02593	-0.47871	-0.18483	-0.1363	0.20611	-0.38363	-0.05784	0.57445
48.35	0.55384	-0.17686	0.29387	0.02593	-0.17353	-0.18483	0.16888	0.20611	-0.07845	-0.05784	0.57445
48.4	0.24866	-0.17686	-0.0113	0.33111	0.13164	-0.18483	0.16888	-0.09907	-0.07845	-0.05784	0.57445
48.45	0.24866	0.12832	0.59905	-0.27925	0.13164	-0.18483	0.16888	-0.09907	0.22672	0.24733	0.57445
48.5	-0.05651	0.12832	0.29387	0.02593	0.13164	-0.49001	0.16888	-0.40424	-0.07845	0.24733	-0.0359
48.55	-0.05651	0.12832	-0.0113	-0.27925	0.13164	-0.18483	-0.1363	-0.40424	-0.07845	-0.05784	-0.0359
48.6	0.24866	-0.17686	0.29387	0.02593	0.13164	-0.18483	-0.44147	-0.40424	-0.38363	0.24733	0.26927
48.65	-0.36169	-0.17686	-0.0113	0.33111	0.43682	-0.18483	-0.74665	-0.40424	-0.38363	0.24733	0.26927
48.7	-0.05651	0.12832	-0.62165	0.02593	0.13164	-0.18483	-0.44147	-0.40424	-0.07845	0.55251	-0.0359
48.75	-0.05651	0.4335	-0.0113	-0.58442	0.13164	-0.18483	-0.44147	-0.09907	-0.38363	0.24733	-0.0359
48.8	-0.05651	-0.17686	-0.0113	0.02593	0.13164	-0.18483	-0.1363	-0.09907	-0.38363	0.24733	0.26927
48.85	-0.05651	0.12832	-0.0113	0.02593	0.13164	-0.49001	0.16888	0.20611	-0.38363	0.24733	0.26927
48.9	-0.05651	0.12832	0.29387	0.02593	0.13164	0.12034	-0.1363	-0.09907	-0.38363	0.24733	0.26927
48.95	-0.05651	0.4335	-0.0113	0.02593	0.13164	-0.18483	-0.1363	0.51129	-0.38363	0.24733	-0.0359
49	-0.05651	0.12832	-0.0113	0.02593	0.43682	-0.18483	0.16888	0.51129	0.22672	-0.05784	-0.34108
49.05	-0.05651	0.12832	0.29387	-0.27925	0.13164	0.12034	0.16888	0.20611	0.22672	0.24733	-0.0359
49.1	-0.05651	0.12832	-0.0113	0.02593	0.742	-0.18483	-0.1363	0.51129	-0.07845	-0.05784	-0.0359
49.15	-0.05651	0.12832	-0.31648	-0.27925	0.43682	0.12034	0.16888	0.20611	-0.38363	-0.05784	-0.34108
49.2	-0.05651	0.4335	0.29387	0.02593	0.43682	0.12034	-0.1363	0.20611	0.22672	0.24733	-0.34108
49.25	0.55384	0.4335	-0.0113	0.02593	0.43682	0.12034	0.16888	0.51129	-0.07845	-0.05784	-0.0359
49.3	0.55384	-0.17686	-0.0113	-0.27925	0.43682	-0.18483	0.16888	0.20611	-0.07845	0.24733	0.26927
49.35	0.24866	0.4335	0.29387	0.02593	0.13164	0.12034	0.16888	-0.09907	-0.38363	0.24733	-0.0359
49.4	0.55384	-0.17686	-0.31648	-0.27925	-0.17353	0.12034	0.47405	0.20611	-0.07845	0.24733	0.26927
49.45	-0.05651	0.12832	-0.31648	0.02593	0.13164	0.12034	0.47405	0.20611	-0.07845	-0.05784	0.26927
49.5	-0.05651	0.4335	-0.62165	-0.27925	0.13164	0.12034	0.16888	0.20611	0.22672	0.24733	0.26927
49.55	-0.36169	0.4335	-0.62165	-0.58442	-0.17353	0.42552	0.47405	0.20611	-0.07845	0.24733	-0.0359
49.6	-0.05651	0.12832	-0.0113	0.63628	0.13164	0.12034	0.16888	0.20611	0.5319	-0.05784	-0.0359
49.65	-0.05651	-0.17686	-0.31648	0.33111	0.13164	-0.18483	0.47405	0.20611	0.22672	0.24733	0.26927
49.7	0.24866	0.12832	0.29387	0.02593	-0.17353	0.42552	0.16888	-0.09907	0.22672	-0.05784	-0.0359
49.75	-0.05651	-0.17686	-0.31648	0.02593	0.13164	0.12034	-0.1363	-0.09907	0.22672	-0.05784	0.26927
49.8	0.55384	-0.48203	-0.31648	-0.27925	0.43682	0.12034	0.16888	-0.40424	0.22672	0.24733	-0.0359
49.85	0.55384	-0.17686	-0.0113	0.02593	0.13164	-0.18483	-0.1363	-0.09907	0.22672	0.24733	-0.34108
49.9	0.24866	-0.78721	-0.62165	0.02593	-0.17353	0.12034	-0.44147	-0.09907	0.5319	-0.05784	-0.34108
49.95	0.24866	-0.17686	-0.31648	-0.27925	-0.17353	0.12034	-0.1363	-0.40424	0.5319	-0.05784	-0.34108
50	0.24866	-0.48203	-0.31648	-0.27925	-0.17353	0.42552	-0.1363	0.20611	0.5319	0.24733	-0.0359
50.05	0.24866	0.12832	-0.31648	-0.27925	-0.17353	0.42552	-0.44147	0.51129	-0.07845	0.24733	0.26927
50.1	-0.66687	-0.17686	-0.62165	-0.27925	0.13164	0.12034	-0.1363	-0.09907	0.22672	0.24733	0.26927
50.15	-0.36169	0.4335	-0.62165	0.02593	0.43682	0.12034	-0.44147	-0.09907	-0.07845	0.55251	-0.0359
50.2	-0.05651	0.12832	-0.31648	-0.27925	-0.17353	0.42552	-0.44147	-0.09907	-0.07845	0.24733	-0.34108
50.25	-0.05651	-0.17686	-0.31648	0.02593	0.13164	0.42552	-0.1363	0.20611	-0.07845	-0.36302	-0.0359
50.3	-0.36169	0.12832	-0.31648	0.02593	0.13164	-0.18483	-0.44147	-0.09907	-0.07845	-0.05784	-0.34108
50.35	-0.05651	0.12832	-0.0113	0.02593	0.43682	-0.18483	-0.44147	0.51129	0.22672	-0.05784	-0.34108
50.4	-0.05651	-0.17686	-0.62165	0.02593	0.13164	-0.18483	-0.44147	-0.09907	0.22672	-0.05784	-0.34108
50.45	-0.36169	-0.17686	-0.0113	0.02593	0.742	-0.18483	-0.1363	-0.09907	-0.07845	-0.05784	-0.64626
50.5	0.55384	-0.17686	0.29387	0.02593	0.13164	-0.18483	-0.1363	-0.09907	-0.07845	-0.05784	-0.34108
50.55	0.55384	-0.17686	0.29387	-0.27925	0.13164	-0.49001	-0.44147	0.20611	0.22672	-0.36302	-0.0359
50.6	0.24866	-0.17686	0.29387	0.33111	0.13164	-0.49001	-0.1363	-0.09907	0.22672	-0.36302	-0.34108
50.65	0.55384	-0.17686	-0.0113	0.02593	0.43682	-0.18483	-0.1363	-0.09907	0.22672	-0.36302	-0.0359
50.7	0.55384	0.12832	-0.0113	0.33111	1.04717	-0.49001	0.47405	0.20611	-0.07845	-0.05784	-0.34108
50.75	0.55384	0.12832	-0.0113	0.33111	0.13164	0.12034	0.16888	0.20611	-0.07845	-0.05784	-0.0359
50.8	-0.05651	0.12832	0.29387	0.02593	-0.17353	-0.18483	0.16888	0.20611	-0.07845	0.24733	-0.0359
50.85	0.55384	0.12832	-0.0113	-0.27925	-0.17353	0.12034	0.16888	-0.09907	-0.07845	-0.05784	-0.0359
50.9	-0.05651	0.4335	-0.31648	0.02593	-0.17353	-0.18483	0.47405	0.51129	-0.07845	-0.36302	-0.34108
50.95	0.55384	-0.17686	-0.0113	-0.27925	-0.47871	0.12034	0.16888	0.20611	-0.38363	-0.05784	-0.0359
51	-0.05651	0.12832	-0.0113	0.02593	-0.47871	-0.18483	0.16888	0.20611	-0.07845	-0.05784	-0.0359
51.05	-0.05651	0.12832	-0.0113	0.02593	-0.17353	-0.18483	-0.1363	0.20611	0.5319	-0.05784	0.26927
51.1	-0.05651	0.4335	0.29387	0.63628	-0.17353	-0.18483	0.16888	-0.09907	0.22672	-0.05784	0.26927
51.15	-0.05651	-0.17686	0.29387	0.33111	-0.78388	0.12034	-0.44147	-0.09907	0.22672	-0.36302	0.26927
51.2	0.24866	0.12832	0.29387	0.02593	0.13164	0.12034	-0.44147	0.20611	0.22672	-0.36302	-0.34108
51.25	-0.05651	-0.17686	0.29387	-0.27925	0.13164	0.12034	0.16888	-0.09907	0.22672	-0.05784	0.26927
51.3	-0.05651	-0.17686	0.29387	-0.27925	0.43682	0.42552	-0.1363	0.20611	-0.07845	0.24733	0.26927
51.35	-0.05651	0.12832	-0.0113	-0.27925	0.43682	0.12034	0.16888	0.20611	-0.38363	0.24733	-0.0359
51.4	-0.36169	0.12832	-0.31648	0.02593	0.13164	0.42552	-0.44147	0.20611	-0.07845	-0.05784	0.26927
51.45	-0.05651	0.12832	-0.0113	0.02593	0.13164	0.42552	-0.44147	0.51129	-0.38363	0.24733	0.26927
51.5	0.55384	-0.48203	-0.0113	0.02593	0.43682	0.12034	-0.44147	0.51129	-0.38363	-0.05784	-0.0359
51.55	-0.05651	-0.17686	-0.0113	0.02593	0.43682	0.12034	-0.1363	-0.09907	-0.38363	-0.05784	-0.0359
51.6	-0.36169	0.12832	0.29387	-0.27925	0.43682	0.42552	0.16888	0.20611	-0.38363	0.24733	0.26927
51.65	0.24866	-0.17686	0.29387	0.02593	0.13164	0.42552	0.47405	0.51129	-0.68881	-0.05784	0.57445
51.7	-0.05651	-0.17686	-0.0113	-0.27925	0.43682	0.12034	0.47405	-0.09907	-0.38363	-0.05784	0.26927
51.75	0.55384	-0.17686	0.29387	0.02593	1.04717	0.42552	0.47405	0.20611	-0.68881	0.24733	0.26927
51.8	-0.05651	0.12832	-0.0113	0.33111	0.43682	0.12034	0.16888	-0.09907	-0.68881	0.24733	0.57445
51.85	-0.05651	-0.17686	-0.0113	-0.27925	0.742	0.12034	0.16888	-0.09907	-0.07845	-0.05784	0.26927
51.9	0.55384	-0.17686	0.29387	0.02593	0.43682	0.12034	-0.1363	-0.09907	-0.38363	0.24733	0.26927
51.95	0.55384	0.12832	0.29387	0.02593	0.13164	0.12034	-0.44147	0.20611	-0.38363	-0.05784	-0.0359
52	1.16419	0.12832	-0.0113	0.02593	0.43682	-0.18483	-0.1363	0.20611	-0.07845	-0.05784	-0.34108
52.05	0.85901	0.12832	0.29387	0.02593	0.13164	-0.18483	-0.1363	-0.40424	-0.07845	0.24733	0.26927
52.1	0.85901	-0.17686	0.59905	-0.27925	-0.17353	-0.18483	-0.44147	0.20611	-0.07845	0.24733	0.57445
52.15	0.85901	-0.48203	-0.0113	0.02593	-0.17353	0.12034	-0.1363	-0.09907	-0.38363	0.24733	0.57445
52.2	0.24866	-0.17686	-0.0113	0.02593	-0.17353	-0.49001	-0.44147	-0.09907	-0.07845	0.24733	0.57445
52.25	-0.05651	0.12832	0.29387	0.02593	-0.17353	0.12034	-0.1363	0.20611	-0.38363	0.24733	0.26927
52.3	0.24866	-0.17686	0.29387	0.02593	-0.17353	-0.49001	0.16888	0.20611	-0.07845	-0.36302	-0.0359
52.35	-0.05651	0.12832	0.29387	0.02593	-0.17353	-0.49001	0.16888	-0.40424	-0.07845	-0.05784	-0.34108
52.4	0.24866	-0.17686	0.29387	-0.27925	-0.17353	-0.18483	-0.1363	-0.09907	-0.07845	-0.05784	-0.0359
52.45	0.55384	0.12832	-0.0113	0.02593	-0.17353	-0.18483	0.16888	-0.09907	0.22672	-0.36302	-0.34108
52.5	-0.36169	-0.17686	-0.31648	-0.58442	0.13164	-0.49001	-0.44147	-0.09907	0.22672	-0.36302	-0.34108
52.55	-0.05651	0.4335	-0.0113	-0.58442	-0.17353	-0.49001	-0.44147	-0.40424	0.22672	-0.36302	-0.0359
52.6	-0.05651	-0.17686	-0.0113	-0.58442	0.13164	0.12034	-0.1363	-0.40424	-0.38363	-0.36302	-0.34108
52.65	-0.36169	0.12832	-0.31648	-0.8896	0.43682	-0.18483	-0.44147	-0.40424	0.22672	-0.36302	-0.64626
52.7	-0.05651	0.4335	-0.0113	-0.8896	0.43682	0.42552	-0.44147	-0.70942	-0.07845	-0.05784	-0.0359
52.75	-0.05651	0.4335	-0.31648	-0.8896	0.43682	0.42552	-0.44147	-0.40424	-0.07845	-0.05784	-0.34108
52.8	-0.05651	0.12832	-0.0113	-0.27925	0.742	0.42552	0.47405	-0.40424	0.22672	-0.36302	-0.34108
52.85	-0.05651	0.73867	-0.31648	-0.27925	0.43682	0.42552	-0.1363	-0.70942	-0.38363	-0.05784	-0.0359
52.9	0.24866	0.73867	-0.0113	0.02593	0.43682	0.12034	-0.1363	-0.40424	-0.07845	-0.05784	-0.0359
52.95	-0.05651	0.12832	-0.62165	0.33111	0.43682	0.42552	-0.1363	-0.09907	0.22672	-0.05784	0.26927
53	-0.05651	0.12832	-0.0113	-0.27925	0.13164	0.12034	-0.1363	-0.09907	-0.07845	-0.05784	-0.0359
53.05	0.24866	0.4335	-0.31648	-0.27925	0.13164	0.42552	-0.44147	0.20611	0.22672	0.24733	-0.0359
53.1	0.55384	0.12832	-0.31648	0.02593	0.13164	-0.18483	-0.44147	0.20611	0.22672	-0.36302	0.26927
53.15	-0.36169	0.12832	0.29387	0.33111	0.43682	-0.18483	-0.1363	-0.70942	-0.07845	-0.05784	0.26927
53.2	0.24866	-0.17686	0.29387	-0.27925	0.13164	0.42552	-0.1363	-0.09907	-0.38363	0.24733	-0.0359
53.25	0.55384	-0.17686	-0.0113	-0.27925	0.43682	0.12034	-0.44147	-0.09907	0.22672	0.24733	-0.34108
53.3	-0.05651	0.12832	0.29387	0.02593	0.13164	-0.18483	0.16888	-0.40424	-0.07845	0.24733	-0.64626
53.35	0.24866	0.12832	0.29387	-0.27925	0.13164	0.12034	0.16888	-0.09907	-0.38363	0.24733	-0.34108
53.4	-0.05651	0.12832	0.29387	0.02593	-0.17353	0.42552	0.16888	-0.09907	-0.68881	-0.05784	-0.0359
53.45	0.24866	0.12832	0.29387	-0.27925	0.13164	-0.18483	0.16888	-0.09907	-0.38363	0.24733	-0.0359
53.5	-0.36169	0.12832	-0.0113	-0.27925	-0.17353	0.12034	0.16888	-0.09907	-0.07845	0.24733	-0.34108
53.55	-0.66687	-0.17686	0.29387	-0.27925	-0.17353	0.12034	-0.1363	-0.40424	-0.38363	0.24733	-0.0359
53.6	-0.66687	-0.48203	-0.31648	-0.27925	-0.47871	0.12034	0.47405	-0.40424	-0.07845	0.24733	0.26927
53.65	-0.36169	0.12832	-0.31648	0.02593	-0.47871	-0.18483	0.47405	-0.40424	-0.07845	0.24733	0.57445
53.7	-0.66687	-0.48203	-0.31648	0.02593	-0.17353	-0.49001	0.16888	-0.09907	-0.07845	0.55251	0.26927
53.75	-0.36169	-0.48203	-0.31648	0.02593	-0.17353	-0.18483	0.16888	-0.09907	-0.07845	-0.05784	0.57445
53.8	-0.66687	0.12832	-0.31648	-0.27925	-0.17353	-0.18483	-0.1363	-0.40424	-0.07845	-0.05784	0.26927
53.85	-0.05651	-0.17686	-0.31648	-0.27925	-0.47871	0.12034	0.16888	-0.40424	-0.38363	-0.36302	0.26927
53.9	0.24866	-0.48203	-0.31648	0.02593	-0.47871	-0.18483	-0.1363	0.20611	-0.07845	-0.6682	0.57445
53.95	-0.05651	-0.48203	-0.0113	-0.27925	-0.17353	-0.18483	-0.44147	-0.70942	-0.07845	-0.36302	0.26927
54	0.55384	-0.17686	-0.0113	0.02593	-0.17353	-0.18483	-0.44147	-0.09907	-0.07845	-0.36302	0.26927
54.05	0.55384	0.12832	-0.0113	0.02593	-0.47871	0.42552	0.16888	-0.09907	0.22672	-0.6682	-0.0359
54.1	-0.05651	0.73867	-0.0113	0.33111	-0.17353	-0.18483	0.16888	-0.09907	0.22672	-0.36302	-0.0359
54.15	-0.36169	0.73867	0.29387	0.33111	-0.17353	0.42552	-0.1363	-0.70942	0.22672	-0.36302	0.57445
54.2	-0.05651	0.73867	-0.0113	0.02593	-0.17353	0.42552	-0.1363	-0.09907	0.22672	-0.05784	-0.0359
54.25	-0.05651	0.4335	0.29387	-0.27925	0.43682	0.42552	-0.1363	-0.09907	0.5319	-0.6682	-0.0359
54.3	-0.05651	0.73867	0.29387	0.02593	0.13164	0.12034	-0.1363	0.20611	0.22672	-0.36302	0.26927
54.35	0.24866	0.73867	0.29387	-0.27925	-0.17353	0.42552	-0.1363	-0.40424	0.22672	-0.05784	0.26927
54.4	-0.66687	0.12832	-0.0113	-0.27925	-0.17353	0.12034	0.47405	0.20611	0.22672	-0.05784	-0.0359
54.45	-0.66687	0.12832	-0.0113	-0.27925	-0.17353	0.12034	0.16888	-0.09907	0.22672	-0.36302	-0.0359
54.5	-0.36169	0.4335	-0.0113	-0.27925	-0.47871	0.42552	-0.1363	0.20611	-0.07845	-0.36302	0.26927
54.55	-0.36169	-0.17686	-0.0113	-0.27925	-0.47871	-0.18483	0.16888	0.20611	-0.38363	-0.36302	-0.34108
54.6	-0.36169	0.12832	-0.0113	-0.27925	-0.17353	-0.18483	0.16888	-0.09907	0.22672	-0.36302	0.26927
54.65	-0.66687	0.12832	-0.31648	-0.27925	-0.78388	0.12034	0.47405	-0.09907	-0.07845	-0.05784	-0.64626
54.7	-0.36169	-0.17686	-0.62165	0.02593	-0.47871	0.12034	-0.1363	-0.09907	-0.07845	-0.36302	-0.0359
54.75	-0.36169	0.4335	-0.31648	0.02593	-0.17353	0.12034	-0.1363	-0.09907	0.22672	-0.05784	-0.34108
54.8	-0.05651	0.12832	-0.0113	-0.27925	0.13164	-0.18483	-0.1363	0.20611	-0.38363	-0.05784	-0.34108
54.85	-0.05651	0.12832	-0.0113	-0.27925	0.13164	0.42552	0.16888	-0.09907	-0.38363	-0.05784	-0.0359
54.9	-0.05651	0.4335	0.29387	-0.27925	0.13164	0.42552	0.16888	-0.09907	-0.07845	-0.05784	-0.34108
54.95	-0.36169	0.73867	0.29387	-0.27925	0.43682	0.42552	-0.44147	-0.09907	0.22672	-0.36302	-0.34108
55	0.24866	0.12832	-0.0113	-0.27925	0.43682	0.42552	-0.1363	-0.09907	-0.07845	-0.6682	-0.34108
55.05	-0.36169	0.73867	0.29387	-0.27925	0.43682	0.12034	0.16888	-0.09907	0.22672	-0.36302	-0.34108
55.1	-0.36169	0.12832	-0.0113	-0.27925	0.13164	0.12034	0.16888	0.20611	0.22672	0.24733	0.26927
55.15	-0.36169	0.12832	0.29387	0.02593	0.13164	0.42552	0.47405	-0.09907	-0.07845	-0.05784	0.26927
55.2	-0.66687	0.12832	0.29387	0.02593	0.43682	0.12034	0.16888	0.20611	0.22672	-0.05784	0.26927
55.25	-0.36169	0.12832	-0.0113	0.02593	0.13164	0.42552	0.16888	0.20611	0.22672	0.24733	0.26927
55.3	-0.66687	0.4335	-0.0113	0.33111	0.43682	0.73069	0.16888	0.20611	0.22672	-0.05784	0.26927
55.35	-0.05651	-0.17686	-0.31648	0.02593	0.13164	0.12034	-0.1363	0.20611	-0.07845	-0.05784	0.26927
55.4	-0.36169	0.12832	-0.0113	0.33111	0.43682	0.42552	-0.1363	-0.09907	-0.07845	0.24733	-0.0359
55.45	-0.05651	0.12832	-0.31648	0.33111	-0.17353	0.12034	-0.44147	0.20611	-0.07845	-0.05784	0.26927
55.5	-0.05651	0.12832	-0.62165	0.33111	0.43682	0.12034	-0.1363	-0.09907	-0.07845	-0.36302	0.26927
55.55	0.24866	0.4335	-0.0113	0.02593	0.13164	-0.18483	-0.44147	-0.09907	-0.07845	-0.05784	0.26927
55.6	0.55384	0.12832	-0.31648	0.33111	0.13164	0.12034	0.16888	-0.09907	-0.38363	-0.05784	-0.0359
55.65	-0.05651	0.12832	-0.0113	0.02593	0.43682	0.42552	-0.1363	0.20611	-0.07845	-0.05784	0.26927
55.7	0.24866	-0.17686	0.29387	-0.27925	0.13164	-0.18483	-0.1363	-0.40424	-0.07845	-0.05784	-0.0359
55.75	0.24866	0.12832	-0.0113	-0.27925	0.13164	0.12034	0.16888	-0.09907	-0.07845	0.24733	-0.0359
55.8	-0.05651	-0.48203	0.29387	-0.27925	0.13164	0.12034	0.16888	0.20611	0.22672	-0.05784	-0.0359
55.85	-0.05651	-0.17686	-0.0113	-0.27925	0.43682	-0.18483	0.77923	-0.40424	0.22672	-0.05784	-0.0359
55.9	-0.05651	-0.48203	0.29387	0.02593	0.13164	0.12034	0.16888	-0.40424	0.5319	-0.05784	-0.0359
55.95	-0.05651	-0.48203	-0.0113	0.02593	0.43682	-0.18483	0.47405	-0.09907	0.22672	-0.05784	-0.0359
56	-0.66687	-0.48203	-0.31648	0.02593	0.13164	0.12034	0.47405	0.20611	0.5319	-0.6682	-0.0359
56.05	0.24866	-0.48203	0.29387	0.02593	0.13164	0.12034	0.16888	-0.40424	0.22672	-0.36302	-0.34108
56.1	-0.66687	-0.17686	0.29387	-0.27925	0.13164	0.73069	0.47405	0.20611	0.22672	-0.05784	0.26927
56.15	-0.36169	-0.48203	-0.31648	0.02593	0.43682	0.42552	0.16888	-0.09907	0.5319	-0.05784	-0.34108
56.2	-0.36169	0.12832	0.29387	-0.27925	0.13164	0.42552	-0.44147	0.20611	0.5319	-0.05784	-0.0359
56.25	-0.05651	-0.17686	-0.31648	-0.27925	-0.17353	-0.18483	-0.1363	0.20611	0.5319	-0.05784	-0.0359
56.3	-0.05651	0.12832	0.29387	-0.27925	0.13164	-0.18483	-0.1363	0.51129	0.5319	-0.36302	-0.0359
56.35	0.24866	0.12832	-0.31648	-0.58442	-0.17353	0.12034	-0.44147	0.20611	0.22672	-0.05784	0.26927
56.4	-0.05651	0.12832	-0.0113	-0.58442	-0.17353	-0.18483	-0.44147	0.20611	-0.07845	-0.05784	0.26927
56.45	0.55384	0.12832	-0.0113	-0.58442	0.13164	0.42552	-0.1363	-0.09907	-0.07845	-0.05784	0.26927
56.5	-0.05651	0.73867	0.29387	-0.58442	0.13164	-0.18483	-0.1363	-0.70942	-0.38363	-0.36302	0.26927
56.55	-0.05651	0.12832	0.29387	-0.58442	0.13164	-0.18483	-0.1363	-0.40424	-0.38363	-0.36302	0.57445
56.6	0.55384	-0.17686	-0.0113	-0.58442	0.13164	0.12034	0.16888	-0.09907	-0.68881	-0.36302	0.57445
56.65	-0.05651	0.12832	0.29387	-0.8896	0.13164	-0.18483	-0.1363	-0.40424	-0.07845	-0.36302	0.26927
56.7	-0.05651	0.12832	-0.0113	-0.58442	0.13164	0.12034	-0.1363	-0.40424	-0.38363	-0.6682	0.26927
56.75	-0.05651	0.4335	0.29387	-0.27925	0.13164	0.42552	0.16888	-0.09907	-0.07845	-0.36302	0.26927
56.8	-0.05651	0.12832	0.29387	-0.58442	0.13164	0.42552	-0.1363	-0.40424	-0.38363	-0.36302	-0.0359
56.85	0.55384	0.12832	-0.0113	-0.27925	0.13164	0.12034	-0.1363	-0.09907	-0.38363	-0.36302	0.26927
56.9	-0.05651	-0.17686	-0.31648	0.02593	0.13164	0.42552	-0.1363	0.20611	-0.07845	-0.36302	-0.0359
56.95	0.55384	-0.17686	-0.31648	0.02593	0.43682	0.42552	0.16888	0.20611	-0.07845	-0.36302	-0.0359
57	-0.05651	-0.48203	-0.31648	0.33111	0.13164	0.42552	-0.1363	-0.09907	-0.07845	-0.05784	-0.0359
57.05	-0.05651	-0.17686	-0.31648	0.02593	-0.47871	0.42552	0.16888	0.51129	-0.07845	0.24733	-0.34108
57.1	0.24866	-0.17686	-0.62165	0.33111	-0.17353	-0.18483	0.47405	-0.09907	-0.38363	0.24733	-0.34108
57.15	-0.05651	-0.17686	-0.31648	0.02593	-0.47871	-0.18483	0.77923	0.20611	-0.68881	0.24733	-0.64626
57.2	0.24866	-0.17686	-0.0113	0.02593	-0.47871	-0.18483	-0.1363	0.20611	-0.38363	-0.36302	-0.0359
57.25	-0.36169	0.12832	-0.0113	0.02593	0.13164	0.12034	0.47405	-0.09907	-0.38363	-0.36302	-0.64626
57.3	-0.05651	0.12832	-0.0113	0.02593	0.13164	-0.79519	0.47405	-0.09907	-0.38363	-0.05784	-0.0359
57.35	-0.05651	0.12832	0.29387	0.02593	0.13164	-0.18483	0.47405	-0.09907	-0.38363	0.24733	0.26927
57.4	0.24866	0.12832	-0.0113	0.02593	0.43682	-0.49001	0.16888	-0.09907	-0.07845	-0.05784	0.57445
57.45	0.24866	0.12832	0.29387	-0.27925	0.43682	-0.18483	-0.1363	0.20611	-0.38363	-0.05784	0.26927
57.5	0.24866	0.12832	0.29387	-0.27925	0.43682	0.12034	-0.1363	-0.09907	-0.38363	-0.05784	0.26927
57.55	0.85901	-0.17686	-0.0113	0.33111	-0.17353	-0.18483	-0.1363	-0.09907	-0.07845	-0.05784	0.26927
57.6	-0.05651	0.12832	-0.0113	-0.27925	0.13164	-0.18483	-0.1363	-0.40424	-0.07845	-0.05784	0.26927
57.65	0.24866	-0.48203	0.29387	0.02593	0.13164	0.42552	-0.1363	0.20611	-0.07845	-0.05784	-0.0359
57.7	-0.05651	-0.17686	-0.0113	0.02593	0.13164	0.42552	-0.1363	0.20611	-0.07845	0.24733	-0.0359
57.75	-0.05651	-0.17686	-0.31648	0.33111	0.13164	0.42552	0.16888	0.20611	0.5319	0.24733	-0.0359
57.8	0.24866	-0.17686	-0.0113	0.02593	-0.17353	0.12034	-0.1363	0.20611	0.22672	0.24733	0.26927
57.85	0.24866	-0.48203	-0.0113	0.02593	-0.17353	0.12034	-0.44147	0.51129	0.22672	-0.36302	0.26927
57.9	-0.36169	-0.17686	-0.0113	0.02593	-0.17353	0.12034	-0.1363	0.51129	0.5319	0.24733	-0.0359
57.95	-0.05651	0.12832	-0.31648	0.02593	-0.47871	-0.18483	0.16888	0.20611	0.22672	-0.05784	0.26927
58	0.24866	-0.48203	-0.0113	0.33111	-0.47871	0.12034	0.16888	0.51129	0.5319	-0.36302	0.26927
58.05	0.55384	-0.48203	-0.0113	0.02593	-0.78388	0.12034	0.47405	0.51129	0.5319	-0.05784	0.57445
58.1	0.55384	-0.48203	-0.0113	-0.58442	-0.17353	-0.18483	0.16888	0.20611	0.22672	-0.05784	-0.34108
58.15	-0.05651	-0.17686	-0.0113	-0.8896	-0.17353	0.12034	0.16888	0.51129	0.22672	-0.05784	-0.34108
58.2	0.85901	-0.48203	-0.0113	-0.58442	-0.17353	0.12034	0.16888	0.20611	0.22672	-0.05784	-0.0359
58.25	0.24866	-0.17686	-0.31648	-0.58442	-0.47871	0.12034	-0.1363	-0.40424	-0.07845	0.24733	0.26927
58.3	0.55384	-0.17686	-0.31648	0.02593	-0.47871	0.12034	-0.44147	-0.40424	-0.07845	0.55251	-0.34108
58.35	0.24866	0.4335	-0.62165	-0.27925	-0.17353	0.42552	-0.44147	-0.09907	-0.38363	0.24733	-0.0359
58.4	-0.36169	0.4335	-0.31648	0.02593	-0.17353	-0.49001	-0.1363	0.20611	0.22672	-0.36302	-0.0359
58.45	-0.36169	0.4335	-0.0113	-0.27925	0.13164	-0.49001	-0.1363	-0.09907	0.22672	0.24733	-0.0359
58.5	-0.05651	0.73867	-0.31648	0.02593	0.13164	-0.49001	-0.1363	-0.09907	0.22672	0.24733	-0.0359
58.55	-0.36169	0.73867	-0.0113	0.33111	0.13164	-0.49001	-0.1363	0.20611	-0.07845	-0.05784	0.26927
58.6	-0.05651	0.4335	0.29387	0.02593	-0.17353	-0.79519	-0.1363	-0.40424	-0.07845	-0.05784	-0.0359
58.65	-0.36169	0.12832	-0.0113	0.33111	-0.17353	-1.10036	-0.1363	-0.40424	-0.07845	-0.05784	-0.0359
58.7	-0.66687	0.12832	0.29387	0.02593	0.13164	-0.49001	0.16888	-0.40424	-0.07845	-0.36302	-0.0359
58.75	-0.05651	0.4335	0.90422	0.33111	0.13164	-0.49001	-0.44147	-0.09907	-0.07845	-0.05784	0.26927
58.8	0.24866	0.12832	-0.0113	0.02593	-0.17353	-0.18483	-0.1363	-0.09907	0.22672	0.24733	0.26927
58.85	0.55384	0.12832	0.29387	0.33111	0.13164	-0.79519	-0.1363	-0.40424	0.5319	-0.05784	0.26927
58.9	-0.05651	0.73867	-0.0113	0.02593	-0.17353	-0.18483	-0.1363	-0.40424	0.5319	0.24733	-0.0359
58.95	1.16419	0.12832	-0.0113	0.02593	-0.47871	0.12034	-0.1363	0.20611	0.22672	0.24733	-0.0359
59	0.55384	0.12832	0.29387	-0.27925	-0.17353	0.12034	-0.44147	0.20611	0.22672	-0.05784	-0.0359
59.05	-0.05651	-0.48203	0.59905	-0.27925	-0.47871	0.12034	-0.1363	0.20611	0.22672	-0.05784	-0.0359
59.1	0.55384	-0.48203	0.90422	-0.27925	-0.78388	0.42552	-0.1363	0.20611	0.22672	-0.05784	-0.0359
59.15	0.55384	-0.48203	0.29387	-0.27925	-0.47871	0.42552	-0.1363	0.51129	0.5319	-0.05784	-0.34108
59.2	0.55384	-0.48203	0.59905	-0.27925	-0.17353	0.12034	-0.1363	0.20611	0.83707	-0.05784	-0.0359
59.25	0.24866	-0.17686	0.29387	-0.27925	-0.78388	0.42552	-0.1363	0.51129	0.5319	-0.05784	0.26927
59.3	-0.05651	-0.17686	-0.0113	0.02593	-0.47871	0.42552	0.16888	0.51129	0.83707	0.24733	-0.0359
59.35	-0.05651	-0.17686	-0.0113	0.02593	-0.17353	-0.18483	0.16888	0.81646	0.5319	0.55251	0.26927
59.4	-0.05651	0.12832	-0.0113	0.02593	-0.47871	0.12034	0.47405	0.81646	0.5319	0.55251	0.57445
59.45	-0.05651	-0.48203	-0.31648	-0.27925	-0.47871	0.12034	0.16888	0.20611	0.22672	0.24733	0.26927
59.5	-0.36169	-0.17686	-0.62165	0.02593	-0.17353	0.12034	0.47405	-0.40424	-0.07845	0.24733	0.26927
59.55	-0.05651	-0.48203	-0.31648	-0.27925	-0.47871	-0.18483	0.16888	-0.40424	-0.38363	0.24733	0.26927
59.6	-0.05651	-0.48203	-0.0113	-0.27925	-0.47871	0.12034	-0.1363	-0.09907	-0.68881	0.24733	0.26927
59.65	0.24866	-0.17686	-0.0113	0.02593	0.13164	-0.18483	-0.1363	-0.09907	-0.38363	-0.36302	-0.34108
59.7	-0.05651	-0.48203	-0.31648	-0.58442	-0.17353	-0.18483	-0.1363	-0.40424	-0.38363	0.24733	-0.0359
59.75	0.24866	-0.17686	-0.31648	0.02593	-0.47871	-0.18483	-0.44147	-0.09907	-0.07845	0.24733	-0.64626
59.8	-0.05651	0.12832	-0.0113	0.02593	-0.17353	-0.18483	0.16888	-0.40424	-0.38363	0.24733	-0.34108
59.85	-0.36169	0.4335	-0.0113	-0.27925	0.13164	0.12034	-0.1363	-0.40424	-0.07845	0.55251	-0.34108
59.9	-0.05651	0.73867	0.29387	0.02593	-0.17353	-0.18483	-0.1363	-0.09907	-0.38363	0.24733	-0.0359
59.95	-0.36169	0.73867	-0.0113	-0.27925	-0.17353	-0.49001	0.16888	0.20611	0.5319	0.24733	-0.0359
60	-0.36169	0.4335	-0.0113	0.02593	0.13164	-0.18483	0.16888	-0.09907	0.5319	0.24733	-0.34108
60.05	0.24866	0.12832	-0.0113	0.02593	0.13164	-0.18483	-0.1363	0.20611	0.5319	-0.05784	-0.0359
60.1	0.55384	0.4335	-0.0113	0.63628	-0.17353	-0.79519	-0.1363	0.20611	0.5319	-0.05784	-0.34108
60.15	-0.05651	0.12832	-0.0113	0.33111	-0.17353	-0.79519	-0.44147	-0.09907	0.83707	0.24733	-0.64626
60.2	-0.05651	-0.17686	-0.0113	0.02593	-0.17353	-0.49001	-0.1363	0.20611	0.5319	0.55251	-0.34108
60.25	0.55384	-0.17686	-0.31648	0.33111	0.13164	-0.79519	-0.1363	-0.09907	0.5319	0.24733	-0.64626
60.3	0.55384	0.12832	-0.0113	0.33111	0.13164	-0.79519	0.16888	-0.09907	0.5319	0.24733	-0.64626
60.35	0.55384	0.12832	-0.0113	0.02593	0.13164	-0.49001	0.16888	-0.09907	-0.07845	-0.05784	-0.34108
60.4	0.55384	-0.17686	-0.0113	0.33111	0.13164	-0.49001	0.77923	-0.09907	-0.38363	0.24733	-0.64626
60.45	0.55384	-0.17686	-0.0113	0.33111	0.43682	-0.79519	0.16888	0.20611	-0.38363	-0.05784	-0.0359
60.5	-0.36169	0.12832	-0.0113	0.02593	-0.17353	-0.79519	0.16888	-0.09907	-0.07845	-0.05784	-0.0359
60.55	-0.05651	0.12832	-0.0113	0.33111	0.13164	-0.18483	0.16888	0.51129	-0.07845	-0.05784	-0.0359
60.6	-0.66687	0.12832	-0.0113	0.02593	0.43682	-0.18483	-0.1363	0.20611	0.22672	-0.36302	-0.0359
60.65	-0.36169	0.12832	0.29387	0.02593	0.43682	-0.18483	-0.44147	0.20611	0.22672	-0.05784	-0.0359
60.7	-0.05651	-0.17686	-0.0113	0.02593	0.43682	0.42552	-0.74665	0.20611	0.22672	-0.05784	0.26927
60.75	-0.36169	-0.17686	-0.0113	0.33111	0.13164	0.42552	-0.44147	0.20611	-0.07845	-0.05784	-0.0359
60.8	-0.36169	-0.17686	-0.0113	0.02593	0.13164	-0.18483	-0.1363	0.51129	0.22672	-0.05784	-0.0359
60.85	-0.36169	0.12832	0.29387	0.33111	0.43682	-0.18483	-0.1363	0.81646	-0.38363	0.24733	-0.0359
60.9	-0.05651	-0.17686	0.29387	0.33111	0.13164	0.12034	0.16888	-0.09907	-0.38363	0.24733	0.26927
60.95	-0.36169	0.12832	-0.0113	0.02593	-0.17353	-0.18483	0.16888	0.20611	-0.07845	-0.05784	-0.0359
61	-0.36169	-0.17686	0.29387	-0.27925	0.13164	0.12034	0.16888	0.20611	-0.68881	0.24733	0.26927
61.05	-0.05651	0.12832	0.29387	0.33111	0.13164	-0.18483	0.16888	0.20611	-0.38363	-0.05784	-0.0359
61.1	-0.05651	0.12832	0.29387	0.02593	0.13164	-0.49001	0.16888	-0.09907	-0.07845	0.24733	-0.64626
61.15	-0.05651	0.12832	0.59905	-0.27925	0.13164	-0.18483	0.16888	0.20611	-0.07845	0.24733	0.26927
61.2	-0.36169	0.12832	-0.0113	-0.27925	-0.17353	-0.18483	-0.1363	-0.09907	-0.07845	0.24733	-0.0359
61.25	0.24866	0.4335	0.29387	0.02593	-0.17353	0.12034	0.16888	-0.09907	-0.38363	-0.36302	0.26927
61.3	-0.36169	0.12832	0.29387	-0.27925	-0.17353	-0.18483	0.16888	-0.40424	-0.38363	0.24733	0.26927
61.35	-0.05651	0.12832	-0.31648	0.02593	-0.17353	0.12034	0.16888	-0.40424	-0.38363	0.24733	0.26927
61.4	-0.36169	0.4335	-0.0113	0.02593	0.13164	-0.18483	-0.1363	-0.40424	-0.07845	-0.05784	-0.0359
61.45	-0.05651	-0.17686	-0.31648	0.02593	0.13164	-0.18483	-0.1363	-0.70942	-0.07845	-0.05784	0.26927
61.5	-0.36169	-0.17686	-0.0113	0.33111	-0.17353	0.12034	-0.74665	-0.40424	-0.38363	-0.6682	0.57445
61.55	-0.05651	-0.17686	0.29387	0.33111	-0.17353	-0.18483	-0.1363	-0.40424	-0.07845	-0.36302	0.26927
61.6	-0.05651	-0.17686	0.29387	0.02593	0.13164	-0.18483	-0.1363	-0.40424	-0.38363	-0.05784	0.57445
61.65	-0.36169	-0.17686	0.29387	0.02593	-0.17353	-0.49001	-0.1363	-0.09907	-0.07845	0.24733	-0.0359
61.7	-0.36169	0.12832	0.29387	0.02593	0.13164	0.12034	0.16888	-0.09907	-0.07845	-0.05784	-0.0359
61.75	-0.97204	0.4335	0.29387	0.33111	-0.17353	-0.18483	0.16888	0.20611	-0.07845	0.24733	0.26927
61.8	-0.36169	-0.48203	0.29387	0.33111	-0.78388	0.12034	-0.1363	0.20611	-0.07845	0.24733	-0.34108
61.85	-0.66687	-0.17686	-0.31648	-0.27925	-0.47871	0.12034	0.16888	0.20611	-0.07845	-0.05784	-0.34108
61.9	-0.97204	-0.17686	0.29387	-0.58442	-0.47871	0.12034	-0.1363	-0.09907	0.22672	0.24733	-0.34108
61.95	-0.66687	-0.17686	-0.0113	-0.58442	-0.17353	0.12034	-0.1363	-0.09907	0.22672	0.24733	-0.34108
62	-0.66687	-0.17686	-0.31648	0.02593	-0.17353	-0.18483	-0.1363	-0.40424	0.22672	0.24733	-0.0359
62.05	-0.36169	-0.17686	-0.31648	0.33111	0.13164	-0.49001	-0.1363	-0.70942	0.83707	0.24733	-0.0359
62.1	-0.66687	-0.17686	-0.31648	-0.27925	0.13164	-0.18483	-0.1363	-0.70942	0.5319	-0.05784	-0.0359
62.15	0.24866	-0.17686	-0.31648	0.02593	0.13164	-0.18483	0.16888	-0.09907	0.5319	-0.05784	0.26927
62.2	-0.05651	0.12832	-0.62165	0.02593	0.43682	-0.18483	-0.1363	-0.70942	0.5319	-0.05784	-0.0359
62.25	-0.66687	-0.17686	-0.62165	0.02593	0.13164	-0.18483	0.16888	-0.70942	0.22672	-0.05784	-0.34108
62.3	-0.36169	-0.17686	-0.31648	0.02593	0.13164	-0.49001	-0.44147	-0.40424	-0.38363	-0.05784	-0.0359
62.35	-0.05651	0.4335	-0.0113	0.63628	0.13164	-0.18483	-0.1363	-0.70942	-0.07845	-0.36302	-0.34108
62.4	-0.36169	0.73867	-0.0113	0.63628	-0.47871	-0.79519	-0.1363	-0.09907	-0.07845	-0.6682	-0.0359
62.45	-0.05651	0.4335	-0.31648	0.63628	0.13164	-0.18483	-0.44147	-0.09907	-0.38363	-0.6682	-0.34108
62.5	-0.05651	0.4335	-0.0113	0.33111	0.13164	-0.79519	0.16888	-0.40424	-0.07845	-0.6682	-0.34108
62.55	31.9869	32.1718	31.727	31.459	30.6492	-0.79519	-24.2452	-23.9028	-22.9666	-22.6409	-22.0086
62.6	389.653	389.533	390.003	387.904	368.174	-0.79519	-348.342	-365.394	-365.374	-365.048	-365.026
62.65	1515.45	1516.24	1518.24	1499.66	1219	-0.49001	-1155.23	-1433.81	-1449.66	-1450.25	-1451.15
62.7	3547.31	3549.93	3538.2	3285.85	2277.05	-0.49001	-2153.46	-3126.63	-3383.56	-3402.46	-3403.66
62.75	6295.11	6276.68	6031.79	5115.69	3162.67	-0.49001	-2986.59	-4842.02	-5735.86	-6007.44	-6033.67
62.8	9359.99	9080.33	8204.03	6425.5	3657.97	-0.79519	-3448.93	-6055.09	-7750.93	-8635.31	-8948.4
62.85	-10000.1	-9999.87	9486.38	6961.09	3719	-0.49001	-3503.55	-6540.02	-8913.04	-9999.45	-9999.43
62.9	-10000.1	-9999.87	9714.34	6753.57	3425.73	0.12034	-3225.54	-6330.06	-9087.6	-9999.45	-9999.43
62.95	-10000.1	-9999.87	9037.46	5996.42	2907.54	0.12034	-2737.26	-5609.84	-8423.85	-9999.45	-9999.43
63	-10000.1	-9999.87	7759.69	4935.94	2297.49	0.42552	-2162.61	-4611.31	-7211.69	-9807.19	-9999.43
63.05	-10000.1	8792.55	6206.65	3793.67	1697.52	0.12034	-1598.04	-3540.44	-5754.78	-8136.35	-9999.43
63.1	9217.78	6851.02	4649.65	2731.65	1173.84	-0.18483	-1106.7	-2548.32	-4302.14	-6318.42	-8491.86
63.15	7006.17	5010.2	3267.51	1842.37	758.493	-0.18483	-716.384	-1718.85	-3019.49	-4608.21	-6429.48
63.2	5008.18	3441.6	2150.87	1158.47	454.538	0.12034	-431.044	-1082.25	-1986.47	-3158.32	-4581.03
63.25	3366.95	2215.4	1320.18	674.77	249.155	-0.18483	-237.563	-631.813	-1219.87	-2030.39	-3071.02
63.3	2123.05	1330.39	748.89	359.523	123.117	-0.18483	-119.155	-338.844	-694.964	-1219.24	-1933.02
63.35	1249.03	739.569	389.088	172.145	53.8426	-0.49001	-53.8472	-164.589	-364.153	-679.99	-1138.34
63.4	683.232	378.546	183.399	74.794	21.4939	-0.49001	-23.3297	-73.9516	-176.47	-352.841	-626.867
63.45	348.759	181.098	82.6913	33.5953	10.8128	0.12034	-13.2589	-36.1098	-84.9173	-175.534	-326.269
63.5	173.894	89.5448	44.8495	23.8296	12.0335	0.12034	-13.564	-27.2597	-50.1273	-93.4416	-170.629
63.55	98.5153	60.2479	40.2719	28.4073	16.9163	-0.18483	-18.1417	-31.8373	-46.4652	-67.5017	-105.322
63.6	79.8995	61.4687	49.4272	38.1729	22.4095	0.12034	-23.3297	-40.3823	-54.7049	-69.3327	-88.8421
63.65	85.6979	73.9809	61.9394	46.1075	26.6819	-0.49001	-26.0762	-48.0117	-65.6912	-80.9294	-94.6404
63.7	99.736	87.7138	71.3998	51.6006	27.9026	-0.49001	-28.2125	-52.8945	-73.931	-91.9158	-106.847
63.75	112.859	97.1742	76.2826	54.6524	28.513	-0.18483	-28.2125	-54.1152	-78.2035	-99.5452	-117.834
63.8	120.183	100.836	78.1137	53.7369	27.2923	-0.18483	-26.9918	-53.81	-78.2035	-102.292	-123.632
63.85	122.014	100.531	75.9775	51.2955	26.0716	-0.18483	-25.7711	-51.0634	-76.3724	-101.071	-123.937
63.9	119.878	96.869	72.3154	48.2437	23.6302	-0.18483	-23.94	-48.3168	-72.4051	-97.4089	-121.191
63.95	115.3	91.6811	68.3481	44.5816	21.7991	-0.18483	-22.109	-44.9599	-68.1327	-92.2209	-115.698
64	107.976	86.1879	63.4653	41.5298	20.2732	-0.18483	-21.1934	-41.9081	-64.1654	-87.0329	-108.984
64.05	102.177	80.6947	59.1928	39.0884	18.7474	-0.18483	-19.9727	-39.1616	-60.1981	-81.2346	-102.575
64.1	95.7687	75.8119	55.8359	37.2574	18.137	-0.18483	-18.4468	-37.3305	-56.8411	-76.657	-96.7766
64.15	90.5807	71.5395	52.7841	35.1211	16.9163	-0.18483	-17.8365	-35.4995	-53.7894	-72.6897	-91.2835
64.2	85.6979	67.5722	50.9531	33.5953	15.6956	0.12034	-17.5313	-33.9736	-51.348	-68.4172	-86.7058
64.25	82.0358	65.4359	48.5116	32.0694	15.0853	0.42552	-16.3106	-32.4477	-49.8221	-66.281	-83.3489
64.3	78.6788	62.9945	46.9858	31.459	15.0853	-0.49001	-15.3951	-31.8373	-47.6859	-63.5344	-79.992
64.35	75.6271	60.8583	45.1547	30.5435	14.4749	-0.18483	-15.3951	-30.9218	-46.4652	-61.3982	-77.2454
64.4	73.796	59.0272	43.934	29.3228	14.1697	0.12034	-14.4796	-29.7011	-44.9393	-59.8723	-74.4988
64.45	71.6598	57.5014	42.7133	28.7125	13.8646	-0.49001	-14.1744	-29.3959	-43.4134	-57.7361	-72.6677
64.5	69.8287	55.9755	42.103	28.1021	13.2542	0.12034	-13.8692	-28.4804	-42.4979	-56.2102	-70.2263
64.55	68.3029	55.06	40.2719	27.1866	13.2542	0.12034	-13.8692	-27.5649	-41.2772	-54.9895	-68.7005
64.6	66.4718	53.2289	39.6615	26.5762	13.2542	-0.18483	-13.2589	-26.6494	-39.7513	-53.7688	-66.5642
64.65	64.9459	51.703	38.4408	25.9659	12.0335	0.12034	-12.6485	-25.7338	-38.8358	-51.9377	-64.7332
64.7	63.42	50.4823	37.8305	25.0503	12.3387	-0.18483	-12.6485	-25.1235	-37.9202	-50.717	-63.5125
64.75	61.589	49.5668	36.6098	24.7452	12.3387	0.12034	-12.0382	-24.8183	-37.0047	-49.8015	-61.9866
64.8	59.7579	48.0409	35.9994	23.8296	11.7283	-0.18483	-11.733	-24.208	-36.3944	-47.9704	-60.4607
64.85	58.5372	46.8202	35.0839	23.5245	11.118	-0.18483	-11.4278	-23.2924	-35.4788	-47.6653	-58.9348
64.9	57.3165	45.5995	34.4736	22.9141	11.118	-0.18483	-11.4278	-23.5976	-34.5633	-46.7497	-57.409
64.95	56.0958	44.3788	33.8632	22.6089	10.5076	-0.49001	-10.8175	-22.9872	-33.953	-45.2239	-56.4934
65	54.8751	43.7685	33.2529	22.3038	9.89727	-0.18483	-10.8175	-22.0717	-33.3426	-44.3083	-54.9675
65.05	53.9596	43.1581	32.3373	21.6934	9.89727	-0.18483	-10.8175	-21.7665	-33.0374	-43.3928	-54.052
65.1	52.7389	42.2426	31.727	21.3882	10.2024	-0.18483	-10.5123	-21.7665	-31.8167	-42.4773	-52.8313
65.15	52.4337	41.327	31.1166	21.0831	9.89727	-0.18483	-10.5123	-21.1562	-31.5116	-42.1721	-52.221
65.2	51.213	41.327	30.2011	20.7779	9.59209	0.12034	-10.2071	-20.5458	-30.596	-41.5617	-51.0003
65.25	50.2975	40.4115	29.5907	19.8624	9.59209	-0.18483	-9.90192	-20.5458	-30.2909	-40.6462	-50.3899
65.3	49.6871	39.496	28.9804	19.5572	9.28692	0.12034	-9.90192	-19.6303	-29.6805	-39.7307	-49.4744
65.35	49.0768	38.8856	28.6752	19.5572	9.28692	0.42552	-9.59675	-19.3251	-29.0702	-39.4255	-48.864
65.4	48.4664	38.5805	28.6752	19.5572	9.59209	0.12034	-9.59675	-18.7148	-28.4598	-38.8152	-48.2537
65.45	48.1613	37.6649	28.0649	18.6417	9.59209	0.12034	-9.29157	-18.7148	-28.1546	-37.8996	-47.6433
65.5	47.5509	37.0546	27.4545	18.6417	9.28692	0.42552	-9.29157	-18.4096	-28.1546	-37.8996	-46.7278
65.55	46.3302	36.1391	26.8442	18.0313	9.59209	-0.18483	-9.29157	-18.1044	-27.5443	-36.9841	-46.1174
65.6	45.4147	36.1391	26.539	17.7261	9.28692	-0.18483	-8.68122	-18.1044	-27.2391	-36.3738	-45.2019
65.65	45.1095	35.8339	26.2338	18.3365	9.28692	-0.18483	-8.9864	-17.7993	-26.9339	-36.3738	-44.5916
65.7	44.194	35.5287	26.2338	17.1158	8.98174	-0.79519	-8.37604	-17.7993	-26.9339	-35.7634	-44.5916
65.75	43.8888	34.9184	25.6235	17.4209	8.37139	-0.79519	-8.07087	-17.7993	-26.0184	-35.4582	-43.676
65.8	43.5836	34.6132	25.3183	17.1158	8.06621	-0.49001	-8.37604	-17.1889	-25.7132	-35.1531	-43.0657
65.85	42.6681	34.308	25.3183	17.1158	7.45586	-0.49001	-8.37604	-16.8837	-25.408	-34.5427	-42.7605
65.9	42.0577	33.6977	25.0131	16.8106	7.76104	-0.49001	-8.07087	-16.8837	-25.1029	-33.9324	-42.4553
65.95	41.7526	33.0873	24.4028	16.5054	7.15069	-0.18483	-8.07087	-16.2734	-25.1029	-33.6272	-41.5398
66	40.837	33.0873	25.0131	16.8106	7.76104	-0.49001	-7.76569	-15.9682	-25.408	-33.0168	-40.9295
66.05	40.2267	32.477	24.0976	16.5054	7.76104	-0.18483	-7.76569	-16.2734	-24.7977	-32.7117	-40.6243
66.1	40.2267	32.1718	23.7924	16.2002	7.45586	-0.49001	-7.76569	-16.2734	-25.1029	-32.4065	-40.3191
66.15	39.6163	31.8666	24.0976	15.5899	7.76104	-0.18483	-7.76569	-15.9682	-24.4925	-31.7961	-39.7088
66.2	39.6163	31.5614	23.7924	15.5899	8.06621	-0.18483	-7.15534	-16.2734	-24.1873	-31.7961	-39.4036
66.25	39.3112	30.6459	23.1821	15.5899	7.76104	-0.49001	-7.76569	-15.0527	-24.1873	-31.4909	-38.7932
66.3	39.006	30.9511	23.4872	15.5899	7.45586	-0.49001	-8.07087	-15.0527	-23.2718	-30.8806	-38.7932
66.35	38.3956	30.6459	23.1821	14.9795	7.76104	-0.18483	-7.46052	-15.9682	-23.2718	-30.8806	-38.1829
66.4	38.7008	30.3407	22.5717	15.5899	7.45586	-0.18483	-8.07087	-15.0527	-22.6615	-30.5754	-37.8777
66.45	37.7853	30.6459	22.5717	15.2847	7.15069	0.42552	-8.37604	-15.0527	-23.2718	-30.8806	-37.5725
66.5	37.7853	29.7304	22.8769	14.6744	7.15069	0.42552	-7.76569	-15.3579	-22.6615	-30.2702	-37.8777
66.55	37.4801	29.7304	21.9614	14.6744	7.45586	-0.18483	-7.76569	-14.4423	-22.6615	-30.2702	-37.5725
66.6	36.8698	29.4252	21.9614	14.6744	7.15069	0.12034	-7.76569	-14.7475	-22.3563	-29.9651	-36.9622
66.65	36.8698	29.4252	21.6562	14.3692	7.45586	0.12034	-7.15534	-14.7475	-22.3563	-29.6599	-37.2673
66.7	36.5646	29.12	21.9614	14.3692	6.84551	-0.18483	-7.15534	-14.7475	-21.7459	-29.3547	-36.657
66.75	36.2594	28.8148	21.351	14.3692	6.84551	0.12034	-6.85017	-14.4423	-21.7459	-28.7444	-36.0466
66.8	36.5646	28.8148	21.6562	14.6744	7.45586	0.12034	-6.85017	-14.4423	-21.7459	-28.4392	-36.0466
66.85	36.2594	28.8148	21.351	14.3692	7.15069	-0.49001	-7.15534	-14.1372	-21.7459	-28.7444	-35.4363
66.9	35.6491	28.2045	21.0458	14.064	7.15069	-0.49001	-7.15534	-14.1372	-21.1356	-28.4392	-35.4363
66.95	35.6491	28.5097	21.6562	14.064	7.15069	-0.49001	-7.15534	-14.4423	-21.4408	-28.4392	-35.4363
67	35.0387	28.2045	21.0458	13.7588	7.45586	-0.18483	-6.54499	-13.832	-20.5252	-28.134	-35.4363
67.05	35.0387	27.8993	20.7407	13.7588	7.15069	0.12034	-7.15534	-13.832	-21.1356	-27.8288	-35.1311
67.1	34.7335	27.5941	20.4355	13.7588	7.45586	0.12034	-7.15534	-13.832	-20.8304	-28.134	-35.1311
67.15	34.1232	27.5941	20.7407	13.4537	7.45586	0.12034	-6.85017	-13.5268	-20.8304	-27.8288	-34.8259
67.2	33.818	26.6786	19.8251	13.1485	7.45586	0.42552	-7.15534	-14.1372	-20.8304	-27.8288	-34.5208
67.25	34.1232	26.6786	19.8251	13.7588	6.84551	0.42552	-7.15534	-13.5268	-20.8304	-27.2185	-34.2156
67.3	33.5128	26.3734	19.5199	13.7588	6.84551	0.12034	-6.85017	-13.2216	-21.1356	-27.2185	-34.5208
67.35	33.2076	26.3734	19.8251	13.7588	6.23516	0.42552	-6.85017	-13.2216	-20.8304	-26.9133	-33.9104
67.4	33.2076	25.7631	19.8251	13.4537	6.54034	0.12034	-6.85017	-13.2216	-20.8304	-26.9133	-33.9104
67.45	33.2076	25.7631	19.8251	13.4537	6.23516	-0.18483	-6.85017	-13.5268	-20.5252	-26.9133	-33.3001
67.5	33.2076	25.7631	19.8251	13.4537	6.23516	0.12034	-6.85017	-13.2216	-20.2201	-26.303	-32.6897
67.55	33.2076	25.7631	19.8251	13.1485	6.23516	0.12034	-6.54499	-12.6113	-20.2201	-25.9978	-32.3845
67.6	31.9869	25.7631	19.8251	12.8433	6.54034	-0.49001	-6.85017	-12.9164	-19.6097	-25.9978	-32.9949
67.65	31.9869	25.4579	19.8251	12.5381	6.23516	-0.79519	-6.54499	-12.9164	-19.3045	-25.9978	-32.0794
67.7	31.9869	25.4579	19.2148	12.5381	5.92998	-0.18483	-6.23981	-12.6113	-19.3045	-25.6926	-32.3845
67.75	31.9869	25.4579	18.9096	12.5381	5.92998	0.12034	-6.23981	-12.9164	-19.3045	-25.6926	-32.0794
67.8	31.6818	24.5424	18.9096	12.233	5.62481	0.42552	-6.23981	-12.6113	-18.9994	-25.0823	-32.6897
67.85	31.9869	24.8476	18.9096	12.5381	5.62481	0.42552	-6.85017	-12.3061	-18.6942	-25.0823	-32.3845
67.9	31.6818	24.8476	18.9096	12.5381	5.92998	0.12034	-5.93464	-12.3061	-18.6942	-25.3874	-32.3845
67.95	31.6818	25.1527	18.6044	12.233	6.23516	0.42552	-6.23981	-12.6113	-18.389	-24.7771	-32.3845
68	31.3766	24.8476	18.6044	12.5381	5.92998	0.12034	-6.23981	-12.6113	-18.389	-24.7771	-31.7742
68.05	31.3766	24.8476	18.9096	12.233	5.92998	0.42552	-6.85017	-12.3061	-18.9994	-24.7771	-31.7742
68.1	30.7662	24.8476	18.9096	12.5381	5.92998	0.12034	-6.23981	-12.0009	-18.389	-24.7771	-31.469
68.15	30.4611	24.8476	18.6044	12.233	5.92998	0.12034	-5.93464	-12.3061	-18.389	-24.4719	-30.8587
68.2	30.1559	24.5424	18.6044	12.233	5.92998	0.12034	-6.54499	-12.0009	-18.0838	-24.4719	-30.8587
68.25	30.4611	24.5424	18.6044	12.5381	5.31963	0.42552	-5.93464	-11.6957	-17.7787	-24.4719	-30.8587
68.3	30.1559	24.2372	18.6044	12.233	5.62481	-0.18483	-5.93464	-12.3061	-18.0838	-24.4719	-30.5535
68.35	29.8507	24.2372	18.6044	12.233	5.92998	0.42552	-5.62946	-12.0009	-17.7787	-24.4719	-30.8587
68.4	30.1559	24.2372	18.6044	11.9278	5.92998	0.42552	-5.93464	-12.3061	-18.0838	-24.4719	-30.8587
68.45	29.5455	24.2372	18.2992	11.6226	5.92998	0.12034	-5.93464	-12.6113	-17.4735	-24.1667	-30.5535
68.5	30.1559	23.6269	17.9941	11.6226	5.62481	0.42552	-5.93464	-12.3061	-17.7787	-24.1667	-30.2483
68.55	29.8507	23.932	17.9941	11.3174	5.92998	0.12034	-5.62946	-11.6957	-17.7787	-24.4719	-30.2483
68.6	30.1559	23.6269	17.6889	11.3174	5.92998	-0.18483	-5.93464	-12.3061	-17.7787	-23.5564	-29.9431
68.65	29.5455	23.932	17.3837	11.3174	5.01446	0.12034	-6.23981	-12.0009	-17.7787	-23.5564	-29.638
68.7	29.8507	23.6269	17.6889	11.3174	5.92998	-0.18483	-5.93464	-11.6957	-17.7787	-23.5564	-29.9431
68.75	29.5455	23.6269	17.6889	11.9278	5.31963	-0.18483	-5.93464	-11.6957	-17.7787	-23.2512	-29.9431
68.8	29.5455	23.0165	17.6889	11.3174	5.92998	0.12034	-5.93464	-11.6957	-17.7787	-23.2512	-29.3328
68.85	28.9352	23.3217	17.3837	11.3174	5.31963	0.12034	-6.85017	-11.6957	-18.0838	-22.946	-29.638
68.9	28.9352	23.0165	17.6889	11.3174	5.31963	-0.18483	-6.23981	-11.3906	-18.0838	-22.946	-29.638
68.95	28.9352	22.7113	17.3837	11.0123	5.31963	-0.49001	-5.93464	-11.3906	-17.7787	-22.946	-29.3328
69	29.2404	22.7113	17.3837	11.3174	5.31963	-0.18483	-5.93464	-11.6957	-17.7787	-22.946	-29.0276
69.05	28.9352	22.4062	17.3837	11.0123	5.31963	0.42552	-5.62946	-11.3906	-17.4735	-22.946	-29.0276
69.1	28.3248	22.4062	17.3837	10.7071	5.31963	0.42552	-5.93464	-11.0854	-17.1683	-22.946	-28.7224
69.15	28.63	22.4062	17.3837	11.3174	5.31963	0.42552	-5.93464	-11.0854	-17.4735	-23.2512	-28.4173
69.2	28.63	22.4062	17.0785	11.3174	5.62481	0.12034	-5.62946	-11.3906	-17.1683	-22.946	-28.7224
69.25	28.0197	23.0165	16.7734	11.0123	5.92998	0.12034	-5.32429	-11.6957	-17.1683	-22.6409	-28.1121
69.3	27.7145	22.7113	17.0785	11.3174	5.31963	0.12034	-5.32429	-11.0854	-17.4735	-22.6409	-27.8069
69.35	28.0197	22.7113	16.7734	11.0123	5.31963	-0.49001	-5.32429	-11.3906	-17.7787	-22.3357	-27.8069
69.4	28.3248	22.101	16.7734	11.3174	5.31963	-0.49001	-5.32429	-11.3906	-17.1683	-22.3357	-27.8069
69.45	28.0197	22.101	16.163	11.3174	5.01446	-0.49001	-5.62946	-11.0854	-17.1683	-22.3357	-27.5017
69.5	27.7145	22.4062	16.163	11.3174	5.01446	-0.18483	-5.01911	-11.0854	-17.1683	-22.3357	-27.5017
69.55	27.1041	21.7958	16.163	11.3174	5.31963	-0.18483	-5.01911	-11.0854	-16.8631	-22.0305	-27.1965
69.6	27.1041	22.101	16.163	11.3174	5.01446	-0.18483	-5.32429	-11.0854	-16.8631	-21.7253	-26.5862
69.65	27.1041	21.7958	16.163	11.0123	5.01446	-0.18483	-5.62946	-10.7802	-17.4735	-21.7253	-27.1965
69.7	26.799	21.7958	16.163	11.0123	5.62481	-0.49001	-5.01911	-11.0854	-16.8631	-21.7253	-27.5017
69.75	27.1041	21.4906	15.5527	11.0123	5.31963	-0.18483	-5.32429	-10.475	-16.2528	-21.4201	-27.5017
69.8	27.4093	21.4906	16.163	11.3174	5.31963	-0.18483	-5.62946	-10.7802	-16.5579	-22.0305	-27.8069
69.85	27.1041	21.7958	16.4682	11.3174	5.62481	0.12034	-5.32429	-10.7802	-16.8631	-21.7253	-27.5017
69.9	27.4093	21.1854	16.163	10.7071	5.31963	-0.18483	-5.32429	-10.475	-16.2528	-22.3357	-27.5017
69.95	27.1041	22.101	16.163	10.7071	5.31963	0.12034	-5.62946	-10.475	-16.5579	-22.6409	-27.1965
70	27.4093	22.4062	16.7734	11.0123	5.62481	0.12034	-5.32429	-10.7802	-15.9476	-22.6409	-27.1965
70.05	26.799	22.101	15.5527	10.7071	5.31963	0.12034	-5.32429	-10.7802	-15.9476	-22.3357	-27.1965
70.1	26.799	22.101	16.4682	11.0123	5.62481	0.42552	-5.62946	-10.475	-15.9476	-22.0305	-26.8914
70.15	26.799	21.4906	16.163	11.0123	5.31963	0.42552	-5.01911	-10.7802	-15.9476	-22.3357	-26.8914
70.2	26.799	21.7958	16.163	10.4019	5.31963	0.12034	-5.32429	-10.475	-15.9476	-22.0305	-26.8914
70.25	26.799	21.1854	15.5527	10.7071	4.70928	0.73069	-5.32429	-10.475	-16.2528	-21.7253	-26.5862
70.3	26.799	21.1854	15.5527	10.7071	5.01446	0.42552	-5.01911	-10.475	-15.9476	-21.7253	-26.5862
70.35	26.1886	21.1854	15.5527	10.7071	5.01446	0.12034	-5.01911	-10.1699	-15.3372	-20.8098	-26.281
70.4	26.4938	21.1854	15.5527	10.7071	4.70928	0.12034	-5.62946	-10.1699	-15.9476	-21.115	-26.5862
70.45	26.799	20.8803	14.9423	10.0967	5.01446	0.42552	-5.62946	-10.1699	-16.2528	-21.7253	-26.281
70.5	26.1886	20.8803	14.9423	9.79156	5.01446	0.12034	-5.62946	-10.1699	-15.9476	-21.115	-26.5862
70.55	25.8834	20.5751	14.9423	10.0967	5.01446	0.12034	-5.62946	-10.1699	-15.3372	-21.115	-26.5862
70.6	26.4938	20.8803	15.2475	10.0967	5.01446	0.42552	-5.62946	-10.1699	-15.3372	-20.8098	-26.281
70.65	26.1886	20.2699	14.9423	9.48638	4.70928	0.12034	-5.62946	-10.475	-15.3372	-21.115	-26.281
70.7	25.8834	20.2699	14.9423	10.0967	5.01446	0.42552	-5.32429	-10.475	-15.0321	-20.8098	-26.281
70.75	26.1886	20.2699	14.6371	10.0967	4.70928	0.42552	-5.01911	-10.475	-15.3372	-20.8098	-25.9758
70.8	25.8834	20.8803	15.2475	9.79156	4.70928	0.12034	-5.32429	-10.7802	-15.0321	-20.8098	-25.9758
70.85	25.2731	20.5751	14.9423	9.79156	4.70928	0.12034	-5.32429	-10.475	-15.0321	-20.8098	-25.9758
70.9	25.5783	20.5751	15.2475	9.79156	4.70928	0.12034	-5.32429	-10.475	-14.7269	-20.8098	-25.9758
70.95	25.8834	20.2699	15.5527	10.0967	5.01446	0.12034	-5.01911	-10.1699	-14.7269	-20.8098	-26.281
71	25.5783	20.5751	16.163	9.48638	4.70928	-0.18483	-5.01911	-10.7802	-14.7269	-20.8098	-25.3655
71.05	25.8834	20.5751	15.2475	9.79156	4.70928	-0.49001	-5.01911	-9.86469	-15.0321	-20.5046	-25.0603
71.1	25.5783	20.5751	15.5527	10.0967	4.70928	-0.49001	-5.01911	-10.1699	-15.3372	-20.8098	-25.3655
71.15	25.5783	19.9647	15.2475	9.48638	5.01446	-0.49001	-5.01911	-10.1699	-14.7269	-20.1994	-25.0603
71.2	25.5783	20.2699	14.9423	9.79156	4.70928	0.12034	-4.71394	-9.55951	-15.0321	-20.5046	-25.3655
71.25	25.8834	20.2699	14.9423	9.79156	4.70928	-0.18483	-4.40876	-10.1699	-14.7269	-20.5046	-25.3655
71.3	25.5783	19.9647	15.2475	9.79156	4.70928	-0.18483	-4.71394	-9.86469	-15.0321	-20.1994	-25.3655
71.35	25.5783	20.2699	14.9423	9.48638	5.01446	0.12034	-5.01911	-9.86469	-14.7269	-20.1994	-25.0603
71.4	25.5783	19.9647	14.9423	9.48638	4.70928	0.12034	-4.71394	-9.86469	-15.0321	-19.8943	-25.0603
71.45	25.2731	19.9647	14.6371	9.48638	4.70928	-0.18483	-4.71394	-9.86469	-14.7269	-19.5891	-25.3655
71.5	24.9679	19.9647	14.332	10.0967	5.01446	0.12034	-5.01911	-9.86469	-15.0321	-19.5891	-25.3655
71.55	25.5783	19.6596	14.6371	9.48638	4.70928	0.42552	-5.01911	-10.475	-15.0321	-19.5891	-24.7551
71.6	25.2731	19.9647	14.6371	9.79156	5.01446	0.12034	-5.01911	-10.1699	-15.0321	-20.1994	-25.0603
71.65	24.6627	19.9647	14.6371	9.79156	4.70928	-0.18483	-5.01911	-10.475	-15.0321	-19.8943	-24.7551
71.7	24.9679	19.9647	14.6371	9.79156	5.01446	0.12034	-5.01911	-10.1699	-14.7269	-19.8943	-24.7551
71.75	24.6627	19.6596	14.9423	10.0967	5.01446	-0.18483	-5.01911	-10.1699	-15.0321	-19.5891	-25.0603
71.8	24.6627	19.9647	14.332	9.79156	5.01446	0.12034	-5.01911	-10.1699	-14.4217	-19.8943	-24.7551
71.85	24.0524	19.6596	14.332	10.4019	4.09893	-0.18483	-4.71394	-10.1699	-15.0321	-19.8943	-24.7551
71.9	24.3575	19.6596	14.9423	9.79156	4.70928	-0.18483	-5.01911	-9.86469	-15.0321	-19.8943	-25.0603
71.95	24.3575	19.6596	14.0268	9.48638	4.70928	0.12034	-5.01911	-10.1699	-14.7269	-19.5891	-25.3655
72	23.7472	19.6596	14.6371	9.48638	5.01446	0.12034	-5.32429	-9.55951	-14.7269	-19.5891	-24.45
72.05	24.3575	19.9647	14.332	9.48638	4.70928	0.12034	-4.71394	-10.1699	-14.7269	-19.5891	-24.45
72.1	24.0524	19.6596	14.332	9.48638	4.70928	-0.18483	-5.01911	-9.55951	-14.7269	-19.5891	-24.45
72.15	24.0524	19.3544	14.332	9.79156	4.70928	-0.18483	-4.71394	-9.55951	-14.1165	-19.5891	-24.1448
72.2	24.3575	19.0492	14.0268	9.1812	4.70928	-0.18483	-4.71394	-9.86469	-13.8114	-19.8943	-24.1448
72.25	23.7472	19.0492	13.7216	9.1812	4.40411	0.12034	-4.71394	-9.86469	-14.1165	-19.5891	-23.8396
72.3	24.3575	19.3544	14.332	9.48638	5.01446	-0.18483	-5.01911	-9.55951	-14.1165	-19.5891	-24.1448
72.35	23.7472	19.0492	14.0268	9.48638	4.70928	-0.18483	-5.01911	-9.86469	-14.1165	-19.5891	-23.5344
72.4	24.3575	19.0492	14.332	9.48638	4.40411	0.12034	-4.40876	-9.55951	-14.4217	-19.2839	-24.1448
72.45	24.3575	19.3544	13.7216	9.48638	4.40411	0.12034	-5.01911	-9.25434	-14.1165	-18.6736	-24.45
72.5	24.3575	19.0492	14.332	9.1812	4.40411	0.12034	-4.71394	-9.86469	-14.4217	-18.9787	-24.1448
72.55	23.7472	19.3544	14.0268	9.48638	5.01446	-0.18483	-4.40876	-9.55951	-14.1165	-19.2839	-24.1448
72.6	24.0524	18.744	13.7216	9.48638	4.40411	-0.18483	-4.71394	-9.86469	-14.1165	-18.9787	-24.1448
72.65	24.3575	18.744	14.0268	9.79156	4.70928	-0.18483	-5.01911	-9.55951	-14.1165	-19.2839	-23.8396
72.7	24.3575	19.0492	14.0268	9.48638	4.70928	-0.18483	-4.71394	-9.55951	-14.4217	-19.2839	-23.5344
72.75	23.7472	19.0492	14.0268	9.79156	5.01446	0.12034	-4.40876	-9.55951	-14.1165	-18.6736	-23.8396
72.8	23.7472	19.3544	13.4164	9.79156	4.70928	0.42552	-4.71394	-8.94916	-14.4217	-18.9787	-23.5344
72.85	23.442	19.3544	13.7216	9.79156	4.40411	0.12034	-5.01911	-9.25434	-14.4217	-19.2839	-23.5344
72.9	24.0524	19.0492	13.7216	9.79156	4.40411	-0.18483	-4.40876	-8.64399	-13.8114	-19.2839	-23.8396
72.95	24.0524	19.3544	13.7216	9.79156	4.40411	-0.18483	-4.71394	-8.64399	-14.1165	-18.6736	-23.2293
73	23.7472	19.0492	14.0268	9.79156	4.40411	-0.18483	-4.40876	-8.94916	-14.1165	-19.2839	-23.2293
73.05	24.0524	18.4389	14.0268	9.1812	4.40411	-0.49001	-4.71394	-8.64399	-14.1165	-19.2839	-23.5344
73.1	24.0524	18.744	13.7216	9.1812	4.40411	-0.18483	-4.71394	-8.64399	-14.1165	-18.9787	-23.2293
73.15	23.7472	18.744	14.0268	8.87603	4.09893	-0.49001	-4.71394	-8.64399	-14.4217	-18.9787	-23.5344
73.2	23.7472	18.744	14.0268	8.87603	4.70928	-0.18483	-5.01911	-8.94916	-14.1165	-18.9787	-23.5344
73.25	23.442	18.4389	14.0268	8.87603	3.79375	-0.49001	-4.71394	-8.64399	-14.1165	-18.6736	-23.5344
73.3	23.442	18.4389	14.0268	8.87603	4.09893	-0.18483	-5.01911	-8.64399	-14.1165	-18.6736	-23.5344
73.35	23.7472	18.1337	14.332	9.1812	4.09893	-0.18483	-4.40876	-8.94916	-14.1165	-18.3684	-23.8396
73.4	23.442	18.1337	13.4164	8.87603	4.09893	0.12034	-4.71394	-9.25434	-13.8114	-18.3684	-23.2293
73.45	23.1368	18.1337	14.0268	9.48638	4.09893	0.12034	-4.71394	-9.55951	-14.1165	-18.3684	-23.2293
73.5	22.8317	18.1337	14.0268	9.1812	4.40411	-0.18483	-4.40876	-9.25434	-14.1165	-18.6736	-23.2293
73.55	22.8317	18.1337	14.0268	8.87603	4.40411	-0.18483	-4.40876	-8.94916	-13.5062	-18.3684	-23.2293
73.6	22.5265	18.4389	13.4164	9.48638	4.09893	0.12034	-4.40876	-8.94916	-13.5062	-18.3684	-22.6189
73.65	23.442	18.744	13.4164	9.1812	4.09893	0.12034	-4.10358	-9.55951	-13.5062	-18.6736	-22.6189
73.7	22.8317	18.4389	12.5009	8.87603	4.40411	-0.18483	-4.40876	-9.25434	-13.201	-18.3684	-22.9241
73.75	22.8317	18.744	13.4164	8.87603	4.09893	0.12034	-4.71394	-9.25434	-13.201	-18.3684	-22.6189
73.8	22.8317	18.4389	13.4164	9.1812	4.09893	0.12034	-4.71394	-9.25434	-13.201	-18.3684	-22.6189
73.85	23.442	18.744	12.5009	8.57085	3.79375	0.12034	-4.40876	-9.25434	-13.5062	-18.3684	-22.9241
73.9	22.8317	18.1337	13.4164	8.87603	4.09893	0.12034	-5.01911	-8.94916	-13.201	-17.758	-22.3137
73.95	22.8317	18.1337	13.4164	8.57085	4.09893	0.42552	-4.71394	-9.25434	-14.1165	-18.0632	-22.6189
74	22.8317	17.8285	13.1113	8.57085	4.09893	0.12034	-4.40876	-9.55951	-13.5062	-18.3684	-22.6189
74.05	21.9161	18.1337	12.5009	8.87603	3.79375	-0.18483	-4.10358	-9.25434	-13.201	-18.0632	-22.6189
74.1	21.9161	17.8285	13.4164	8.87603	3.79375	0.12034	-4.71394	-9.25434	-13.5062	-18.3684	-22.3137
74.15	22.2213	18.1337	13.1113	8.87603	4.70928	-0.18483	-4.40876	-9.25434	-12.8958	-18.3684	-22.6189
74.2	22.2213	18.1337	13.4164	9.1812	4.40411	0.42552	-4.40876	-9.25434	-13.5062	-18.3684	-22.6189
74.25	22.8317	18.1337	13.7216	9.48638	4.40411	0.42552	-5.01911	-8.94916	-13.5062	-18.0632	-22.3137
74.3	22.8317	18.1337	13.4164	9.1812	4.40411	0.42552	-4.71394	-9.25434	-13.201	-18.0632	-22.6189
74.35	22.2213	18.1337	13.1113	8.87603	4.40411	0.42552	-4.71394	-9.55951	-13.201	-18.3684	-22.3137
74.4	23.1368	18.4389	13.4164	9.1812	4.40411	0.12034	-5.01911	-9.55951	-13.5062	-18.0632	-22.3137
74.45	22.8317	18.1337	13.4164	9.1812	4.09893	0.73069	-4.40876	-9.25434	-13.201	-18.3684	-22.3137
74.5	23.1368	18.1337	13.7216	8.87603	4.40411	0.42552	-4.10358	-9.25434	-13.5062	-18.3684	-22.3137
74.55	22.8317	17.8285	13.4164	9.1812	4.70928	0.73069	-4.71394	-8.64399	-13.201	-18.3684	-22.3137
74.6	22.8317	18.1337	14.0268	8.87603	4.70928	0.12034	-4.71394	-9.25434	-13.8114	-18.3684	-22.3137
74.65	22.8317	18.1337	13.7216	8.57085	4.70928	0.12034	-4.40876	-8.64399	-13.201	-18.3684	-22.0086
74.7	22.8317	17.8285	13.7216	8.57085	4.70928	0.12034	-4.10358	-8.64399	-14.1165	-18.0632	-22.0086
74.75	22.8317	18.1337	13.4164	8.87603	4.40411	0.12034	-4.71394	-8.33881	-13.201	-17.758	-22.0086
74.8	22.5265	18.1337	13.1113	8.57085	4.70928	-0.18483	-4.40876	-8.64399	-13.5062	-17.758	-22.0086
74.85	22.2213	17.8285	13.4164	8.57085	4.40411	-0.18483	-4.40876	-8.03364	-13.201	-18.0632	-21.7034
74.9	22.8317	17.8285	13.1113	8.26568	4.40411	-0.18483	-4.71394	-8.33881	-13.201	-17.4529	-21.7034
74.95	22.2213	18.1337	13.1113	8.57085	4.40411	-0.49001	-4.40876	-8.64399	-12.5907	-17.758	-21.3982
75	22.2213	17.8285	12.8061	8.26568	4.40411	-0.18483	-4.71394	-8.33881	-12.8958	-17.4529	-21.3982
75.05	22.2213	17.2182	13.1113	8.26568	3.79375	0.12034	-4.71394	-8.33881	-13.201	-17.1477	-21.7034
75.1	22.2213	17.5233	12.5009	8.26568	4.09893	-0.49001	-4.40876	-8.94916	-13.201	-17.4529	-22.0086
75.15	21.9161	17.5233	12.8061	8.57085	3.79375	0.12034	-4.40876	-8.64399	-12.8958	-17.1477	-21.7034
75.2	22.2213	17.8285	12.8061	8.57085	3.48858	0.12034	-4.71394	-8.64399	-12.8958	-17.4529	-21.7034
75.25	22.5265	17.5233	13.1113	8.26568	3.79375	-0.18483	-4.40876	-8.94916	-13.201	-17.4529	-22.0086
75.3	22.5265	17.5233	12.8061	8.57085	3.79375	0.42552	-4.40876	-8.64399	-13.201	-17.4529	-22.0086
75.35	22.2213	17.8285	13.4164	8.57085	3.79375	0.12034	-4.71394	-8.64399	-13.5062	-17.1477	-21.7034
75.4	21.9161	17.5233	12.8061	8.57085	3.79375	0.12034	-4.40876	-8.64399	-13.8114	-17.1477	-21.7034
75.45	21.611	17.5233	12.5009	8.26568	4.09893	-0.18483	-4.40876	-8.64399	-13.8114	-17.4529	-21.7034
75.5	21.611	17.8285	12.5009	8.26568	4.09893	-0.18483	-4.71394	-8.64399	-14.1165	-17.1477	-22.0086
75.55	21.611	17.8285	12.8061	8.57085	3.79375	-0.18483	-3.79841	-8.64399	-13.5062	-17.1477	-21.7034
75.6	21.611	17.5233	12.1957	8.26568	3.48858	-0.49001	-4.40876	-8.64399	-13.201	-17.758	-22.0086
75.65	21.3058	17.8285	12.5009	8.57085	3.79375	-0.18483	-4.71394	-8.33881	-13.5062	-17.4529	-22.0086
75.7	21.3058	17.8285	12.5009	8.57085	3.48858	0.12034	-4.40876	-8.64399	-13.201	-17.4529	-22.0086
75.75	21.3058	17.2182	12.8061	8.26568	4.09893	0.12034	-4.40876	-8.94916	-12.8958	-17.758	-21.7034
75.8	21.611	17.5233	12.5009	8.57085	3.79375	-0.49001	-4.71394	-8.64399	-12.8958	-17.758	-22.0086
75.85	21.3058	17.2182	12.5009	8.57085	3.79375	-0.18483	-5.01911	-8.64399	-12.5907	-17.4529	-22.3137
75.9	21.611	17.2182	12.8061	8.57085	4.09893	-0.18483	-4.40876	-9.25434	-12.2855	-17.4529	-22.0086
75.95	21.0006	17.2182	12.5009	8.57085	4.09893	-0.18483	-4.10358	-8.64399	-12.2855	-17.758	-21.7034
76	21.3058	17.2182	13.1113	8.26568	4.09893	0.12034	-4.71394	-8.94916	-12.5907	-17.1477	-21.7034
76.05	21.611	16.913	12.5009	7.9605	4.09893	-0.49001	-4.40876	-8.94916	-12.5907	-17.4529	-21.7034
76.1	21.3058	16.913	12.8061	8.26568	4.70928	-0.18483	-4.10358	-8.64399	-12.5907	-16.8425	-21.7034
76.15	21.611	16.913	13.1113	8.57085	4.09893	-0.18483	-4.40876	-8.64399	-12.8958	-16.8425	-21.093
76.2	21.9161	16.6078	12.8061	7.9605	4.09893	-0.49001	-4.71394	-8.33881	-12.8958	-16.8425	-21.7034
76.25	21.611	16.913	12.1957	7.9605	4.09893	-0.18483	-4.10358	-8.03364	-12.5907	-16.8425	-21.7034
76.3	21.9161	16.913	12.1957	8.26568	4.09893	0.12034	-3.79841	-8.33881	-12.5907	-17.1477	-21.093
76.35	21.9161	16.913	12.5009	7.9605	3.79375	-0.49001	-4.71394	-8.64399	-12.5907	-16.5373	-21.093
76.4	21.9161	16.6078	12.1957	7.9605	3.79375	-0.49001	-3.79841	-8.64399	-12.2855	-17.1477	-21.093
76.45	21.9161	17.2182	12.1957	8.87603	3.79375	-0.49001	-4.10358	-8.33881	-12.5907	-16.8425	-21.3982
76.5	21.9161	17.5233	12.5009	8.26568	3.79375	-0.18483	-3.79841	-8.64399	-12.2855	-16.8425	-21.093
76.55	21.611	17.2182	12.5009	8.26568	3.79375	-0.18483	-3.79841	-8.33881	-12.2855	-16.8425	-21.7034
76.6	21.611	17.8285	12.5009	8.26568	4.09893	-0.49001	-3.79841	-8.33881	-12.2855	-16.5373	-21.093
76.65	21.3058	17.5233	12.8061	7.9605	4.09893	-0.18483	-3.79841	-8.03364	-12.2855	-16.2322	-20.7879
76.7	21.3058	17.2182	12.5009	8.26568	3.79375	-0.49001	-3.79841	-8.03364	-12.5907	-16.5373	-20.7879
76.75	20.6954	17.2182	12.8061	8.57085	4.40411	-0.18483	-3.79841	-7.42328	-12.2855	-16.8425	-20.7879
76.8	21.0006	16.913	12.5009	8.26568	4.09893	-0.18483	-4.10358	-8.03364	-12.8958	-17.1477	-20.7879
76.85	21.0006	16.6078	12.1957	7.9605	4.40411	-0.49001	-3.79841	-8.03364	-12.5907	-17.1477	-20.4827
76.9	20.6954	16.913	12.1957	8.26568	4.70928	-0.49001	-4.40876	-8.03364	-12.8958	-17.4529	-20.4827
76.95	20.6954	16.913	12.1957	7.65532	4.09893	-0.49001	-4.71394	-8.33881	-12.5907	-17.4529	-20.4827
77	21.0006	16.913	12.5009	7.65532	3.79375	-0.49001	-4.10358	-8.33881	-13.201	-17.758	-20.7879
77.05	20.6954	16.913	12.1957	7.65532	3.79375	-0.18483	-3.79841	-8.64399	-12.5907	-17.758	-20.4827
77.1	20.3903	16.913	12.5009	7.65532	4.09893	-0.49001	-3.79841	-8.94916	-12.5907	-17.758	-20.7879
77.15	20.6954	16.913	12.8061	7.65532	3.79375	-0.18483	-3.79841	-8.94916	-12.5907	-17.4529	-20.4827
77.2	21.0006	16.6078	12.1957	7.65532	4.40411	-0.49001	-3.79841	-8.64399	-12.2855	-17.4529	-20.7879
77.25	21.0006	16.913	12.8061	7.65532	4.40411	-0.18483	-3.49323	-8.33881	-12.5907	-17.1477	-20.7879
77.3	20.6954	16.6078	12.1957	7.65532	4.40411	-0.18483	-3.79841	-8.33881	-12.2855	-16.8425	-21.093
77.35	21.0006	16.6078	12.1957	7.35015	4.40411	-0.18483	-3.79841	-8.33881	-12.2855	-17.1477	-20.7879
77.4	21.0006	16.6078	12.5009	7.65532	4.70928	-0.18483	-3.79841	-8.33881	-11.9803	-16.5373	-20.4827
77.45	21.0006	16.6078	12.5009	7.65532	4.09893	-0.18483	-4.10358	-8.33881	-12.2855	-16.8425	-20.7879
77.5	21.0006	15.9975	12.1957	7.65532	4.09893	0.12034	-3.79841	-8.03364	-12.2855	-16.5373	-20.7879
77.55	20.6954	16.6078	11.8906	7.65532	4.40411	0.12034	-4.40876	-8.33881	-11.9803	-16.8425	-20.7879
77.6	21.0006	17.2182	12.1957	8.26568	4.40411	-0.18483	-4.40876	-8.03364	-12.2855	-16.5373	-20.1775
77.65	21.3058	16.3026	11.8906	7.65532	3.79375	0.12034	-4.10358	-8.64399	-12.2855	-16.8425	-20.4827
77.7	21.3058	16.6078	12.5009	7.65532	4.40411	0.42552	-4.10358	-8.33881	-11.9803	-16.8425	-20.4827
77.75	21.0006	16.913	12.1957	8.26568	4.40411	0.12034	-4.40876	-8.33881	-11.9803	-16.2322	-20.1775
77.8	21.0006	16.6078	12.5009	8.26568	4.09893	0.12034	-4.10358	-8.94916	-12.2855	-16.8425	-20.4827
77.85	21.0006	16.6078	12.5009	8.26568	4.40411	0.12034	-4.40876	-8.64399	-11.6751	-16.8425	-20.1775
77.9	21.0006	16.3026	12.1957	8.57085	4.40411	0.12034	-4.40876	-8.33881	-11.6751	-16.8425	-20.1775
77.95	20.6954	16.3026	12.1957	7.9605	4.40411	-0.18483	-4.71394	-8.33881	-11.9803	-16.8425	-20.4827
78	20.6954	16.3026	12.1957	8.26568	4.70928	-0.18483	-4.40876	-8.03364	-11.9803	-16.2322	-20.4827
78.05	20.3903	16.6078	12.5009	7.9605	4.09893	0.12034	-4.40876	-8.03364	-11.9803	-16.2322	-20.7879
78.1	21.0006	15.9975	12.5009	7.65532	4.09893	-0.18483	-4.40876	-8.03364	-12.2855	-16.2322	-20.4827
78.15	20.6954	16.3026	12.1957	7.9605	3.79375	-0.18483	-4.40876	-7.72846	-12.2855	-15.927	-20.4827
78.2	20.3903	15.9975	12.1957	7.65532	3.79375	0.42552	-4.71394	-7.72846	-12.2855	-16.2322	-20.7879
78.25	21.3058	16.3026	12.8061	7.65532	3.48858	0.12034	-4.40876	-8.03364	-12.5907	-16.2322	-20.4827
78.3	21.0006	15.9975	11.8906	7.65532	3.79375	0.42552	-3.79841	-8.33881	-12.8958	-16.2322	-20.4827
78.35	21.0006	15.3871	12.1957	7.65532	3.79375	0.42552	-4.10358	-8.03364	-12.8958	-16.5373	-19.8723
78.4	21.0006	16.6078	12.1957	7.35015	3.79375	0.42552	-3.79841	-8.03364	-12.5907	-16.5373	-20.1775
78.45	20.3903	16.3026	12.1957	7.65532	3.48858	-0.18483	-3.79841	-8.33881	-12.5907	-16.8425	-20.1775
78.5	20.6954	16.3026	11.8906	7.04497	3.79375	0.12034	-3.79841	-8.03364	-12.5907	-16.8425	-20.1775
78.55	20.3903	16.6078	11.8906	7.65532	4.09893	-0.18483	-4.10358	-8.03364	-12.5907	-16.8425	-20.1775
78.6	20.3903	16.6078	12.1957	7.35015	3.79375	-0.18483	-3.79841	-8.33881	-12.2855	-16.5373	-20.1775
78.65	20.6954	16.6078	11.5854	7.35015	3.79375	0.12034	-4.10358	-8.03364	-12.5907	-17.1477	-20.1775
78.7	20.3903	15.9975	11.8906	7.65532	3.79375	-0.49001	-4.10358	-8.33881	-12.5907	-17.1477	-20.4827
78.75	20.6954	16.3026	11.5854	7.35015	4.09893	-0.18483	-4.10358	-7.72846	-12.5907	-16.5373	-20.1775
78.8	20.6954	15.9975	11.5854	7.65532	4.40411	-0.18483	-3.79841	-8.03364	-12.2855	-17.1477	-20.7879
78.85	20.6954	16.3026	11.5854	7.9605	4.40411	0.12034	-3.79841	-7.42328	-12.5907	-17.1477	-20.1775
78.9	20.0851	15.3871	11.5854	8.26568	3.79375	-0.18483	-3.79841	-7.72846	-12.8958	-16.8425	-20.1775
78.95	20.3903	15.3871	11.2802	8.26568	3.79375	-0.18483	-3.49323	-7.72846	-12.5907	-16.8425	-20.1775
79	20.3903	15.9975	11.8906	8.26568	3.79375	0.12034	-3.79841	-7.42328	-12.5907	-16.8425	-20.1775
79.05	20.6954	15.9975	11.5854	7.65532	3.79375	0.12034	-3.79841	-7.72846	-12.2855	-16.5373	-20.4827
79.1	20.6954	15.9975	11.5854	7.65532	3.48858	0.42552	-3.79841	-8.03364	-12.2855	-16.8425	-20.4827
79.15	20.3903	16.3026	11.5854	7.65532	3.79375	0.12034	-3.79841	-7.72846	-12.2855	-16.2322	-19.8723
79.2	20.6954	16.3026	11.2802	7.65532	3.79375	-0.18483	-4.40876	-7.72846	-11.9803	-16.2322	-19.8723
79.25	20.6954	15.9975	11.2802	7.35015	3.79375	0.12034	-3.79841	-8.03364	-11.9803	-16.5373	-20.1775
79.3	20.0851	15.9975	11.2802	7.04497	3.79375	0.12034	-4.40876	-8.33881	-11.9803	-15.3166	-20.1775
79.35	20.6954	15.9975	11.2802	7.04497	3.48858	0.12034	-4.71394	-8.33881	-11.6751	-15.927	-19.5672
79.4	20.3903	15.9975	11.5854	7.35015	3.48858	-0.18483	-4.10358	-8.64399	-11.6751	-15.927	-19.8723
79.45	19.7799	16.3026	11.5854	7.35015	3.79375	-0.49001	-4.10358	-8.03364	-11.6751	-16.2322	-19.8723
79.5	20.3903	15.9975	11.5854	7.35015	3.79375	-0.18483	-4.40876	-8.03364	-11.37	-16.2322	-19.8723
79.55	20.3903	15.3871	11.2802	7.35015	4.09893	-0.18483	-4.40876	-8.33881	-11.0648	-15.927	-19.8723
79.6	20.3903	15.0819	11.2802	7.35015	4.09893	0.12034	-3.79841	-8.03364	-11.37	-16.5373	-19.8723
79.65	20.0851	15.3871	11.5854	7.9605	3.79375	0.42552	-4.10358	-8.03364	-11.37	-15.927	-19.8723
79.7	20.0851	15.0819	11.5854	7.65532	4.09893	0.12034	-3.79841	-7.72846	-11.6751	-15.927	-19.8723
79.75	19.4747	15.3871	11.8906	7.65532	3.79375	0.12034	-4.10358	-8.03364	-11.6751	-16.2322	-20.1775
79.8	19.4747	15.3871	11.8906	7.9605	4.40411	0.42552	-3.79841	-7.42328	-11.37	-15.927	-19.8723
79.85	19.7799	15.3871	11.8906	8.26568	4.09893	0.12034	-4.10358	-7.72846	-11.9803	-15.927	-20.1775
79.9	19.4747	15.0819	11.8906	7.65532	4.09893	0.12034	-3.49323	-7.42328	-11.37	-16.2322	-20.1775
79.95	19.4747	14.7768	11.5854	7.35015	3.79375	0.12034	-3.79841	-7.42328	-11.6751	-15.927	-19.8723
80	19.7799	14.7768	11.5854	7.65532	3.79375	0.12034	-3.79841	-7.72846	-11.9803	-15.3166	-20.1775
80.05	19.4747	14.4716	11.5854	7.65532	4.40411	-0.49001	-3.18806	-8.03364	-11.37	-15.927	-19.8723
80.1	20.0851	15.0819	11.8906	7.65532	3.79375	-0.18483	-3.79841	-7.72846	-11.9803	-16.2322	-20.1775
80.15	20.0851	15.3871	11.5854	7.35015	4.09893	-0.18483	-3.79841	-7.72846	-11.6751	-15.927	-20.1775
80.2	19.7799	15.0819	11.5854	7.65532	3.48858	-0.49001	-3.79841	-8.03364	-11.6751	-16.2322	-20.4827
80.25	19.7799	15.9975	11.8906	7.65532	3.79375	-0.18483	-3.79841	-8.03364	-11.6751	-15.927	-20.1775
80.3	19.4747	15.9975	11.2802	7.35015	4.09893	-0.18483	-3.79841	-7.72846	-11.9803	-15.3166	-20.1775
80.35	19.7799	15.9975	11.5854	7.65532	4.09893	0.12034	-3.79841	-8.03364	-11.6751	-15.3166	-19.8723
80.4	19.1696	16.3026	11.2802	7.65532	3.79375	-0.18483	-3.79841	-7.72846	-12.2855	-15.3166	-19.8723
80.45	19.1696	16.3026	11.2802	7.35015	3.79375	0.12034	-3.79841	-7.72846	-11.9803	-15.927	-19.5672
80.5	19.7799	15.9975	11.2802	7.35015	3.79375	0.12034	-3.79841	-7.11811	-12.2855	-15.3166	-19.5672
80.55	19.4747	15.9975	11.2802	7.9605	3.79375	0.12034	-3.79841	-7.42328	-12.2855	-16.2322	-19.262
80.6	19.7799	15.9975	11.5854	7.65532	3.79375	0.42552	-3.79841	-7.11811	-11.9803	-15.3166	-19.8723
80.65	19.4747	15.0819	10.975	7.9605	3.48858	0.42552	-3.49323	-7.11811	-11.6751	-15.3166	-19.262
80.7	19.4747	15.3871	10.975	7.9605	3.79375	0.73069	-3.79841	-7.72846	-11.6751	-15.927	-19.5672
80.75	19.1696	15.0819	10.975	7.35015	3.79375	0.42552	-4.10358	-7.72846	-11.6751	-15.3166	-19.5672
80.8	20.0851	15.3871	11.2802	7.9605	3.48858	0.42552	-4.10358	-7.42328	-11.9803	-15.3166	-19.5672
80.85	19.7799	15.0819	11.2802	7.65532	3.48858	0.73069	-4.10358	-7.72846	-11.6751	-15.3166	-19.5672
80.9	20.3903	15.9975	11.2802	8.26568	3.48858	0.42552	-4.40876	-7.42328	-11.37	-15.927	-19.8723
80.95	19.7799	15.9975	11.5854	7.65532	3.48858	0.12034	-4.40876	-7.72846	-11.0648	-15.3166	-19.5672
81	20.0851	15.3871	11.2802	7.04497	3.48858	0.12034	-4.40876	-8.03364	-11.6751	-15.927	-19.262
81.05	20.0851	15.3871	10.975	7.65532	3.1834	0.12034	-4.40876	-7.72846	-11.0648	-16.2322	-19.5672
81.1	20.3903	15.9975	11.2802	7.9605	3.48858	-0.18483	-4.10358	-7.72846	-11.9803	-15.927	-19.8723
81.15	20.3903	15.9975	10.975	7.65532	3.48858	-0.18483	-4.10358	-7.72846	-11.0648	-15.927	-19.262
81.2	20.6954	15.3871	10.975	7.65532	3.48858	0.12034	-3.49323	-7.72846	-11.0648	-16.2322	-19.262
81.25	20.3903	15.3871	11.2802	7.65532	3.79375	0.12034	-3.79841	-7.11811	-11.0648	-15.927	-19.262
81.3	19.7799	15.3871	10.975	7.65532	3.79375	-0.18483	-3.49323	-7.11811	-11.0648	-15.3166	-19.5672
81.35	20.0851	14.7768	11.2802	7.65532	3.79375	-0.49001	-3.49323	-7.42328	-11.37	-15.927	-18.9568
81.4	19.7799	15.9975	11.2802	7.35015	4.09893	-0.18483	-3.79841	-7.11811	-11.0648	-15.0115	-19.262
81.45	19.7799	15.0819	11.5854	7.35015	3.79375	-0.49001	-4.10358	-7.11811	-11.6751	-15.0115	-19.5672
81.5	19.7799	15.3871	11.2802	7.65532	3.48858	-0.49001	-3.79841	-7.42328	-11.6751	-14.7063	-19.262
81.55	19.7799	15.9975	11.5854	7.65532	4.09893	-0.49001	-4.40876	-7.11811	-11.6751	-15.3166	-19.5672
81.6	19.4747	15.9975	11.2802	7.65532	3.48858	-0.49001	-4.40876	-7.11811	-11.6751	-15.0115	-19.5672
81.65	19.4747	15.0819	10.975	7.35015	4.40411	-0.49001	-4.40876	-7.11811	-11.6751	-15.0115	-19.5672
81.7	19.7799	15.3871	11.5854	7.65532	3.79375	-0.49001	-4.10358	-7.11811	-11.6751	-15.3166	-19.5672
81.75	19.7799	14.7768	10.975	7.35015	3.48858	-0.79519	-3.79841	-7.72846	-11.6751	-15.0115	-18.9568
81.8	19.7799	14.7768	10.975	7.35015	3.48858	-0.79519	-4.10358	-7.72846	-11.0648	-15.3166	-19.262
81.85	19.7799	15.0819	10.6698	7.35015	3.48858	-0.79519	-4.10358	-7.72846	-11.0648	-15.3166	-19.5672
81.9	19.7799	15.0819	11.2802	7.35015	3.48858	-0.49001	-4.40876	-8.03364	-11.0648	-15.3166	-19.262
81.95	20.3903	15.0819	10.975	7.04497	3.48858	-0.49001	-4.10358	-8.03364	-11.6751	-15.3166	-19.5672
82	19.7799	15.0819	11.2802	7.04497	3.79375	-0.18483	-4.40876	-7.72846	-11.37	-15.927	-19.5672
82.05	19.1696	15.0819	11.2802	7.35015	3.48858	-0.18483	-4.40876	-7.42328	-11.37	-15.3166	-19.262
82.1	19.4747	14.7768	11.2802	7.04497	3.1834	-0.79519	-3.79841	-7.72846	-11.9803	-15.3166	-19.8723
82.15	18.8644	15.3871	11.5854	7.35015	3.79375	-0.18483	-3.49323	-7.42328	-11.37	-15.3166	-19.8723
82.2	18.8644	15.3871	11.5854	7.35015	3.79375	-0.49001	-3.79841	-7.72846	-11.6751	-15.3166	-19.5672
82.25	19.1696	14.7768	11.8906	7.04497	3.79375	-0.49001	-3.79841	-7.72846	-11.37	-15.0115	-19.5672
82.3	18.8644	14.7768	11.8906	7.35015	3.79375	-0.49001	-3.49323	-7.72846	-11.6751	-15.3166	-19.8723
82.35	18.8644	15.0819	11.8906	7.04497	3.48858	-0.79519	-4.10358	-7.72846	-11.37	-15.0115	-19.262
82.4	18.8644	15.0819	11.2802	7.04497	3.48858	-0.18483	-3.79841	-7.72846	-11.37	-15.3166	-19.5672
82.45	18.5592	14.7768	11.5854	7.35015	3.79375	-0.18483	-3.18806	-7.72846	-11.0648	-15.3166	-19.262
82.5	18.5592	15.3871	11.5854	7.35015	3.79375	-0.18483	-3.49323	-7.42328	-11.0648	-15.3166	-18.6516
82.55	18.8644	15.3871	11.5854	7.65532	3.79375	-0.18483	-3.49323	-7.42328	-11.6751	-15.0115	-18.6516
82.6	19.1696	14.4716	11.2802	7.04497	3.48858	-0.49001	-3.18806	-7.42328	-11.6751	-14.7063	-18.9568
82.65	19.1696	15.9975	11.5854	7.35015	3.48858	-0.49001	-3.49323	-7.11811	-11.0648	-15.3166	-18.6516
82.7	19.4747	15.0819	10.975	7.35015	3.48858	-0.18483	-3.18806	-7.42328	-11.6751	-15.0115	-18.6516
82.75	19.4747	15.3871	11.2802	7.35015	3.48858	0.12034	-3.49323	-7.42328	-11.6751	-14.7063	-19.262
82.8	19.4747	15.0819	11.2802	7.35015	3.79375	0.12034	-3.79841	-7.11811	-10.7596	-14.7063	-18.9568
82.85	19.4747	14.7768	11.2802	7.35015	3.48858	-0.18483	-3.79841	-7.42328	-11.0648	-14.7063	-19.262
82.9	19.7799	15.0819	11.2802	6.7398	3.48858	0.12034	-4.40876	-7.42328	-11.0648	-14.7063	-19.262
82.95	19.7799	14.7768	10.975	7.04497	3.79375	0.12034	-4.40876	-7.11811	-10.7596	-15.0115	-19.5672
83	19.4747	14.7768	11.2802	7.35015	3.48858	0.12034	-4.40876	-7.11811	-10.7596	-15.0115	-19.262
83.05	19.4747	14.7768	11.2802	7.04497	3.79375	0.12034	-4.10358	-7.42328	-11.0648	-14.7063	-19.262
83.1	19.4747	14.7768	10.975	7.35015	3.79375	-0.49001	-4.10358	-6.81293	-11.0648	-15.3166	-19.5672
83.15	19.7799	15.0819	11.2802	7.35015	3.48858	-0.18483	-3.79841	-7.11811	-11.37	-15.0115	-18.9568
83.2	19.4747	14.7768	10.975	6.7398	3.48858	-0.18483	-3.79841	-6.50776	-11.6751	-14.7063	-18.9568
83.25	19.4747	15.3871	10.975	7.35015	3.48858	0.12034	-3.18806	-7.11811	-11.0648	-15.3166	-18.9568
83.3	19.4747	15.9975	11.2802	7.04497	3.48858	-0.18483	-3.49323	-6.81293	-11.37	-15.0115	-18.6516
83.35	19.4747	14.7768	10.975	7.35015	3.48858	0.12034	-3.79841	-7.11811	-11.6751	-15.0115	-18.0413
83.4	19.4747	15.3871	10.6698	7.35015	3.1834	0.12034	-3.18806	-7.42328	-11.37	-14.7063	-18.3465
83.45	19.1696	15.3871	10.6698	7.65532	3.48858	0.12034	-3.79841	-7.42328	-10.7596	-15.0115	-18.6516
83.5	18.8644	15.3871	10.975	7.35015	3.48858	0.12034	-3.79841	-7.42328	-11.37	-14.7063	-18.3465
83.55	18.5592	14.7768	10.6698	7.65532	3.1834	0.12034	-3.49323	-7.42328	-11.0648	-14.7063	-18.9568
83.6	18.5592	14.7768	10.975	7.65532	3.48858	0.12034	-3.49323	-7.42328	-11.37	-14.4011	-18.6516
83.65	18.254	14.1664	10.975	7.35015	3.48858	0.12034	-3.79841	-7.11811	-11.0648	-14.7063	-18.6516
83.7	18.5592	14.4716	10.6698	7.35015	3.79375	0.12034	-3.49323	-7.11811	-11.6751	-15.0115	-18.6516
83.75	18.5592	14.7768	10.3647	7.35015	3.79375	0.42552	-3.18806	-7.11811	-11.37	-14.7063	-19.262
83.8	18.8644	14.4716	10.975	7.35015	4.09893	0.12034	-3.79841	-7.42328	-11.0648	-14.7063	-18.9568
83.85	18.8644	14.4716	10.975	7.35015	4.09893	-0.18483	-3.79841	-7.72846	-11.6751	-14.7063	-18.9568
83.9	18.5592	14.7768	11.2802	7.35015	4.09893	0.42552	-3.49323	-7.72846	-11.0648	-14.7063	-18.9568
83.95	18.8644	14.4716	11.2802	7.65532	3.48858	0.12034	-3.49323	-7.42328	-11.0648	-14.7063	-19.262
84	18.8644	14.7768	11.2802	7.04497	3.48858	0.42552	-3.18806	-7.42328	-11.0648	-14.7063	-18.6516
84.05	18.8644	14.4716	11.5854	7.35015	3.79375	0.42552	-3.49323	-7.72846	-11.37	-15.0115	-18.6516
84.1	18.5592	14.4716	11.5854	7.04497	3.1834	0.42552	-3.79841	-7.11811	-11.0648	-14.4011	-18.6516
84.15	18.5592	14.1664	10.975	7.35015	3.1834	0.12034	-3.79841	-7.42328	-11.0648	-14.4011	-18.6516
84.2	18.5592	14.1664	11.2802	7.65532	3.48858	0.12034	-3.49323	-7.42328	-11.37	-14.4011	-18.9568
84.25	18.8644	14.7768	10.975	7.65532	3.1834	0.12034	-3.79841	-6.81293	-11.37	-14.4011	-18.9568
84.3	19.1696	14.4716	10.6698	7.35015	3.48858	0.12034	-3.79841	-7.42328	-11.0648	-14.4011	-18.9568
84.35	18.5592	14.7768	11.2802	7.9605	3.48858	0.12034	-3.49323	-7.42328	-11.0648	-14.7063	-18.9568
84.4	18.5592	14.7768	11.2802	7.65532	3.1834	0.12034	-3.79841	-7.11811	-10.7596	-14.4011	-18.9568
84.45	18.5592	15.0819	11.5854	7.35015	3.1834	0.12034	-3.79841	-7.42328	-11.37	-14.4011	-18.3465
84.5	18.5592	14.7768	10.975	7.65532	3.1834	-0.18483	-3.49323	-7.42328	-11.37	-14.7063	-18.6516
84.55	18.8644	15.3871	11.2802	7.65532	3.48858	0.12034	-3.79841	-7.42328	-11.37	-15.0115	-18.6516
84.6	19.1696	15.0819	10.975	7.35015	3.48858	0.12034	-3.49323	-7.42328	-11.0648	-14.7063	-18.6516
84.65	19.1696	15.0819	11.2802	7.35015	3.1834	-0.49001	-3.18806	-7.72846	-11.37	-15.0115	-18.9568
84.7	18.8644	14.7768	10.975	7.35015	3.48858	-0.18483	-3.49323	-7.72846	-11.37	-15.0115	-18.6516
84.75	18.8644	14.7768	11.2802	7.04497	3.48858	-0.18483	-3.79841	-7.42328	-11.0648	-14.4011	-18.6516
84.8	18.8644	14.7768	10.6698	7.04497	3.48858	-0.49001	-3.49323	-7.72846	-11.37	-14.0959	-18.3465
84.85	18.8644	14.7768	10.975	7.04497	3.79375	-0.18483	-3.49323	-7.72846	-11.0648	-14.0959	-18.3465
84.9	18.8644	14.7768	10.975	6.7398	3.48858	-0.18483	-3.79841	-7.11811	-10.7596	-14.0959	-18.0413
84.95	18.5592	14.1664	10.975	6.7398	3.48858	0.12034	-3.79841	-7.11811	-10.7596	-14.0959	-18.3465
85	18.5592	15.0819	10.6698	7.04497	3.48858	0.12034	-3.49323	-7.11811	-11.0648	-14.0959	-18.6516
85.05	18.5592	14.7768	10.975	6.7398	3.79375	0.12034	-3.79841	-7.11811	-10.7596	-14.0959	-18.0413
85.1	18.5592	14.7768	10.6698	6.7398	3.79375	0.42552	-4.10358	-7.42328	-11.0648	-14.4011	-17.7361
85.15	18.254	15.0819	10.975	7.04497	3.79375	0.42552	-4.10358	-7.11811	-10.7596	-14.7063	-18.0413
85.2	18.254	15.0819	11.2802	7.04497	3.79375	0.42552	-4.10358	-7.42328	-11.0648	-14.7063	-18.3465
85.25	18.5592	14.7768	11.2802	7.04497	3.79375	-0.18483	-4.40876	-7.11811	-11.0648	-14.4011	-18.3465
85.3	18.254	14.1664	10.975	7.35015	3.48858	-0.18483	-3.79841	-7.42328	-11.0648	-14.7063	-18.6516
85.35	18.5592	14.1664	10.975	7.04497	3.79375	-0.18483	-4.10358	-7.42328	-11.0648	-14.7063	-18.9568
85.4	18.8644	14.4716	10.975	6.7398	3.48858	0.12034	-4.40876	-7.11811	-11.0648	-15.0115	-18.6516
85.45	18.5592	14.1664	10.6698	6.7398	3.48858	-0.49001	-3.79841	-7.42328	-11.0648	-14.7063	-18.6516
85.5	18.254	14.4716	11.2802	7.04497	3.48858	0.12034	-3.79841	-7.42328	-11.0648	-14.7063	-18.6516
85.55	18.8644	14.4716	10.975	6.7398	3.48858	0.12034	-3.79841	-6.81293	-11.37	-14.7063	-18.6516
85.6	18.5592	14.4716	10.975	7.04497	3.48858	0.12034	-3.79841	-7.11811	-11.0648	-14.7063	-18.6516
85.65	18.8644	14.1664	10.6698	7.04497	3.48858	0.42552	-3.79841	-7.11811	-10.4544	-15.0115	-18.6516
85.7	18.5592	14.1664	10.975	7.04497	3.48858	0.12034	-4.10358	-6.81293	-10.4544	-14.7063	-18.6516
85.75	18.254	14.1664	10.975	6.7398	3.48858	0.12034	-4.10358	-7.11811	-10.4544	-15.0115	-18.3465
85.8	17.9489	14.1664	10.975	7.04497	3.48858	-0.18483	-4.10358	-7.11811	-10.7596	-15.3166	-18.3465
85.85	18.254	14.4716	10.6698	6.7398	3.79375	0.42552	-4.10358	-6.81293	-10.4544	-15.3166	-18.0413
85.9	18.254	14.1664	10.975	7.04497	3.48858	0.42552	-4.10358	-7.42328	-10.7596	-15.0115	-18.3465
85.95	18.254	13.8612	10.975	6.7398	3.79375	0.12034	-3.79841	-7.72846	-10.7596	-15.0115	-18.3465
86	18.254	14.4716	11.2802	7.04497	3.79375	0.12034	-4.10358	-8.03364	-10.4544	-15.927	-18.3465
86.05	18.254	14.1664	10.6698	7.35015	3.79375	0.42552	-3.79841	-7.72846	-10.7596	-15.0115	-18.3465
86.1	18.254	14.1664	10.975	7.04497	3.79375	-0.18483	-3.79841	-7.72846	-10.7596	-14.7063	-18.3465
86.15	18.5592	14.4716	10.975	7.65532	3.79375	0.12034	-3.79841	-7.72846	-10.4544	-15.0115	-18.6516
86.2	18.8644	14.4716	10.6698	7.35015	3.79375	-0.18483	-4.10358	-7.72846	-11.0648	-14.4011	-18.3465
86.25	18.8644	14.7768	10.975	7.35015	4.09893	0.12034	-3.18806	-7.72846	-10.7596	-14.4011	-18.3465
86.3	19.1696	15.0819	10.6698	7.65532	3.79375	0.42552	-3.49323	-7.42328	-11.37	-14.4011	-18.3465
86.35	18.5592	14.7768	10.3647	7.35015	3.79375	-0.18483	-3.79841	-7.11811	-10.7596	-14.4011	-18.3465
86.4	18.5592	14.7768	10.3647	7.35015	3.48858	-0.18483	-3.79841	-7.11811	-11.0648	-14.0959	-18.0413
86.45	18.8644	14.7768	10.3647	7.35015	3.79375	0.42552	-3.49323	-7.11811	-10.7596	-14.7063	-18.3465
86.5	18.8644	14.7768	10.6698	7.35015	3.48858	-0.18483	-3.79841	-7.11811	-10.4544	-14.4011	-17.7361
86.55	18.5592	14.4716	10.3647	7.04497	3.48858	-0.18483	-3.18806	-6.81293	-10.7596	-14.4011	-17.7361
86.6	18.5592	14.7768	10.6698	7.35015	3.79375	-0.49001	-3.49323	-6.81293	-10.7596	-14.4011	-18.0413
86.65	18.5592	14.4716	10.975	7.04497	3.79375	-0.18483	-3.79841	-7.11811	-10.4544	-14.7063	-18.0413
86.7	18.8644	14.1664	10.975	7.35015	3.79375	-0.18483	-3.49323	-6.81293	-10.4544	-14.7063	-18.0413
86.75	18.254	14.1664	10.975	7.04497	3.79375	-0.18483	-3.49323	-6.81293	-10.4544	-14.7063	-18.0413
86.8	18.254	14.1664	10.975	6.7398	4.09893	0.12034	-3.49323	-6.81293	-10.4544	-14.7063	-18.0413
86.85	18.254	14.1664	11.2802	6.7398	4.09893	-0.18483	-3.49323	-7.11811	-11.0648	-15.0115	-18.0413
86.9	18.254	14.7768	10.6698	7.04497	3.48858	-0.79519	-3.18806	-7.42328	-10.4544	-14.7063	-18.0413
86.95	18.254	14.7768	10.975	7.04497	3.48858	-0.18483	-3.18806	-7.11811	-10.7596	-14.7063	-18.0413
87	18.5592	14.4716	10.975	6.7398	3.48858	-0.18483	-3.49323	-7.11811	-10.4544	-15.0115	-18.0413
87.05	18.5592	14.7768	10.6698	6.7398	3.1834	-0.49001	-3.18806	-7.42328	-10.7596	-14.4011	-18.0413
87.1	18.5592	14.7768	11.2802	6.7398	3.48858	0.12034	-3.49323	-7.42328	-10.7596	-14.4011	-18.0413
87.15	18.8644	14.4716	10.6698	6.43462	3.1834	0.12034	-3.49323	-7.72846	-10.7596	-13.7908	-18.0413
87.2	18.254	14.1664	10.6698	6.7398	2.87823	-0.18483	-3.18806	-7.42328	-11.0648	-14.0959	-17.4309
87.25	18.5592	14.1664	10.6698	6.43462	3.48858	-0.18483	-3.49323	-7.42328	-10.7596	-14.0959	-17.7361
87.3	18.5592	13.5561	10.6698	6.43462	3.1834	0.12034	-3.79841	-7.42328	-10.7596	-14.0959	-17.4309
87.35	18.254	13.8612	10.3647	6.7398	3.1834	-0.18483	-3.79841	-7.42328	-10.7596	-14.0959	-17.7361
87.4	17.9489	14.1664	10.6698	6.7398	3.1834	0.42552	-3.49323	-7.72846	-10.7596	-14.4011	-17.7361
87.45	18.254	14.1664	10.6698	6.7398	2.87823	0.12034	-4.40876	-6.81293	-10.7596	-14.0959	-17.7361
87.5	18.254	14.1664	10.0595	6.43462	2.87823	0.12034	-3.79841	-6.81293	-10.7596	-14.0959	-17.7361
87.55	18.254	14.1664	10.6698	6.7398	3.1834	0.12034	-3.49323	-6.81293	-10.7596	-14.0959	-17.7361
87.6	18.254	14.7768	10.3647	6.7398	3.1834	0.12034	-3.79841	-6.81293	-11.0648	-14.0959	-17.7361
87.65	17.9489	14.1664	10.6698	6.43462	2.57305	0.12034	-3.79841	-6.81293	-10.7596	-14.0959	-17.7361
87.7	17.9489	14.1664	10.6698	6.7398	3.1834	0.12034	-3.79841	-7.11811	-10.7596	-14.4011	-18.0413
87.75	17.9489	14.1664	10.3647	6.43462	3.48858	0.42552	-3.79841	-6.81293	-10.4544	-14.7063	-17.7361
87.8	18.254	14.1664	10.0595	6.43462	3.48858	0.42552	-3.79841	-6.81293	-10.7596	-14.0959	-17.7361
87.85	17.6437	13.8612	10.6698	6.7398	3.1834	0.42552	-3.79841	-7.42328	-10.4544	-13.7908	-18.0413
87.9	17.9489	14.1664	10.3647	6.7398	3.48858	0.12034	-4.10358	-7.11811	-10.1493	-14.0959	-18.0413
87.95	18.254	14.1664	10.6698	6.43462	3.48858	0.12034	-3.49323	-7.11811	-10.7596	-14.0959	-18.0413
88	17.9489	14.4716	10.6698	6.7398	3.48858	-0.18483	-3.49323	-7.42328	-11.0648	-14.4011	-18.3465
88.05	18.254	14.1664	10.975	7.35015	3.48858	0.12034	-3.79841	-7.11811	-10.7596	-14.4011	-18.3465
88.1	18.254	14.1664	10.975	6.7398	3.79375	-0.18483	-3.49323	-7.11811	-10.4544	-14.4011	-18.0413
88.15	17.9489	13.5561	10.6698	7.04497	3.79375	-0.18483	-3.18806	-7.11811	-10.7596	-14.0959	-18.0413
88.2	18.254	13.8612	10.6698	6.7398	3.79375	0.42552	-3.18806	-7.11811	-10.4544	-14.0959	-18.0413
88.25	17.9489	13.8612	10.6698	6.7398	4.09893	-0.49001	-3.49323	-6.81293	-10.1493	-14.4011	-17.7361
88.3	18.254	13.8612	10.6698	7.04497	3.79375	0.12034	-3.79841	-7.11811	-10.7596	-14.0959	-18.0413
88.35	18.254	13.8612	10.6698	6.7398	4.09893	0.12034	-3.49323	-7.11811	-10.4544	-13.7908	-18.0413
88.4	18.254	13.8612	10.6698	6.43462	4.09893	0.12034	-3.49323	-7.11811	-10.4544	-14.0959	-17.4309
88.45	18.254	13.8612	10.3647	7.04497	3.48858	0.12034	-3.49323	-6.81293	-10.7596	-13.4856	-17.4309
88.5	17.9489	13.8612	10.0595	6.7398	3.48858	-0.18483	-3.49323	-7.11811	-10.7596	-13.4856	-17.7361
88.55	17.9489	13.5561	10.0595	6.7398	3.48858	0.12034	-3.49323	-6.50776	-10.4544	-13.7908	-17.4309
88.6	18.254	13.5561	10.0595	6.43462	3.48858	0.12034	-3.79841	-6.81293	-10.4544	-13.7908	-17.7361
88.65	18.254	13.8612	10.0595	7.04497	3.48858	-0.18483	-3.49323	-7.11811	-10.4544	-14.0959	-18.0413
88.7	18.254	13.8612	10.0595	7.04497	3.48858	0.42552	-3.49323	-7.11811	-10.1493	-13.7908	-18.3465
88.75	17.9489	13.8612	10.0595	6.43462	3.79375	-0.18483	-3.18806	-6.81293	-10.1493	-14.0959	-18.0413
88.8	18.254	13.8612	10.3647	7.04497	3.79375	-0.18483	-3.18806	-6.81293	-10.4544	-13.1804	-18.3465
88.85	18.254	13.8612	10.3647	6.7398	3.79375	-0.18483	-3.49323	-6.81293	-10.1493	-13.4856	-18.0413
88.9	17.9489	13.8612	10.0595	7.04497	3.79375	-0.49001	-3.79841	-6.81293	-10.1493	-13.7908	-18.0413
88.95	18.254	13.8612	10.0595	6.43462	3.48858	-0.49001	-4.10358	-6.81293	-10.4544	-12.8752	-18.3465
89	17.9489	13.8612	10.6698	6.7398	3.48858	-0.49001	-3.79841	-7.11811	-10.1493	-13.7908	-18.0413
89.05	18.254	13.8612	10.0595	6.7398	3.48858	-0.18483	-4.40876	-7.11811	-10.4544	-13.7908	-17.7361
89.1	17.9489	13.5561	10.3647	7.04497	3.48858	-0.79519	-3.79841	-7.42328	-10.7596	-13.4856	-17.7361
89.15	17.9489	13.8612	10.0595	7.04497	3.48858	-0.18483	-3.79841	-7.11811	-10.7596	-14.0959	-17.7361
89.2	17.9489	14.1664	10.3647	6.7398	3.48858	-0.18483	-3.79841	-7.11811	-10.4544	-13.7908	-17.7361
89.25	17.9489	13.8612	10.0595	6.7398	3.48858	-0.18483	-4.10358	-7.11811	-10.1493	-14.0959	-17.7361
89.3	17.9489	14.1664	10.0595	6.7398	3.48858	-0.18483	-3.79841	-6.81293	-10.7596	-14.0959	-18.0413
89.35	17.9489	14.1664	10.3647	6.7398	3.79375	0.12034	-3.79841	-7.11811	-10.1493	-14.4011	-17.7361
89.4	18.254	13.8612	9.75432	6.43462	3.48858	0.12034	-3.49323	-7.42328	-10.7596	-13.7908	-17.4309
89.45	17.3385	14.1664	10.0595	6.43462	3.48858	0.12034	-3.79841	-7.42328	-10.7596	-14.0959	-18.0413
89.5	17.9489	13.8612	10.0595	6.43462	3.79375	0.12034	-3.49323	-7.42328	-10.7596	-14.0959	-17.4309
89.55	17.9489	13.8612	10.3647	6.43462	3.79375	0.12034	-3.49323	-7.11811	-10.7596	-13.7908	-17.1257
89.6	17.9489	13.8612	10.6698	6.7398	3.48858	0.12034	-3.18806	-7.42328	-10.4544	-13.7908	-17.7361
89.65	17.9489	14.1664	10.6698	6.7398	3.48858	0.42552	-2.88288	-7.72846	-10.7596	-14.0959	-17.4309
89.7	17.9489	13.8612	10.6698	6.43462	3.48858	0.12034	-3.79841	-7.42328	-10.7596	-13.7908	-17.1257
89.75	17.6437	13.8612	10.3647	7.04497	3.48858	0.42552	-3.18806	-7.42328	-11.0648	-13.7908	-17.7361
89.8	17.6437	13.8612	10.3647	6.7398	3.48858	1.03587	-3.18806	-7.11811	-10.7596	-13.7908	-17.4309
89.85	17.9489	14.1664	10.0595	7.04497	3.48858	1.03587	-3.18806	-7.11811	-10.1493	-14.4011	-17.4309
89.9	17.6437	13.5561	10.6698	7.04497	3.48858	0.42552	-3.49323	-6.81293	-10.4544	-14.4011	-17.7361
89.95	17.9489	14.1664	10.3647	7.04497	3.48858	0.42552	-3.18806	-7.11811	-9.84408	-14.4011	-17.4309
90	17.9489	14.1664	10.6698	7.04497	3.48858	0.42552	-3.49323	-7.42328	-10.1493	-14.4011	-17.7361
90.05	18.254	13.5561	10.3647	7.35015	3.48858	0.12034	-3.49323	-7.11811	-10.4544	-14.4011	-17.7361
90.1	17.9489	14.1664	10.6698	7.04497	3.1834	0.73069	-3.18806	-7.11811	-10.7596	-14.4011	-17.7361
90.15	17.9489	13.8612	10.3647	7.04497	3.48858	0.42552	-3.49323	-7.11811	-10.4544	-13.7908	-17.7361
90.2	17.9489	13.8612	10.0595	7.04497	3.48858	0.42552	-3.79841	-6.81293	-10.4544	-14.0959	-17.4309
90.25	17.6437	13.8612	10.0595	7.04497	3.1834	0.42552	-3.49323	-6.81293	-10.4544	-14.4011	-18.0413
90.3	17.9489	13.8612	9.75432	7.35015	3.1834	0.42552	-4.10358	-7.11811	-10.4544	-14.0959	-17.7361
90.35	18.254	13.8612	9.75432	6.7398	3.48858	0.12034	-3.79841	-7.11811	-10.4544	-14.0959	-18.0413
90.4	17.6437	13.8612	9.75432	6.7398	3.48858	0.12034	-3.49323	-6.81293	-10.4544	-14.0959	-17.7361
90.45	17.9489	13.8612	10.0595	7.04497	3.79375	0.42552	-3.49323	-6.81293	-10.4544	-14.4011	-18.0413
90.5	18.254	13.8612	10.0595	6.7398	3.48858	-0.18483	-3.79841	-6.81293	-10.4544	-14.0959	-17.4309
90.55	17.9489	13.5561	10.6698	7.35015	3.48858	0.12034	-3.49323	-7.11811	-10.4544	-14.0959	-17.7361
90.6	17.9489	13.8612	10.975	6.7398	4.40411	0.42552	-3.49323	-6.81293	-10.4544	-14.0959	-17.7361
90.65	18.254	13.5561	10.6698	7.04497	4.09893	0.42552	-3.49323	-6.50776	-9.84408	-13.7908	-17.4309
90.7	18.254	13.2509	10.6698	6.7398	4.40411	0.12034	-3.18806	-6.81293	-10.4544	-13.7908	-17.7361
90.75	17.6437	13.2509	10.6698	6.43462	3.79375	-0.18483	-3.18806	-6.81293	-10.1493	-14.0959	-18.0413
90.8	17.6437	13.5561	10.975	6.12945	3.79375	-0.49001	-3.49323	-6.81293	-9.84408	-14.0959	-17.4309
90.85	17.9489	13.2509	10.0595	7.04497	3.48858	0.12034	-3.79841	-6.81293	-10.4544	-13.7908	-17.7361
90.9	17.6437	13.2509	10.6698	6.43462	3.79375	-0.18483	-3.18806	-6.81293	-11.0648	-14.0959	-18.0413
90.95	17.6437	13.5561	10.6698	6.7398	3.48858	0.12034	-3.18806	-6.81293	-10.1493	-14.0959	-17.1257
91	17.9489	13.5561	10.6698	6.7398	3.48858	0.12034	-3.18806	-6.81293	-10.7596	-14.4011	-17.1257
91.05	17.3385	13.8612	10.0595	7.04497	3.1834	-0.18483	-3.18806	-7.11811	-11.0648	-14.7063	-17.4309
91.1	17.6437	14.1664	10.0595	6.43462	3.48858	0.12034	-3.18806	-7.11811	-10.4544	-14.4011	-17.1257
91.15	17.9489	14.1664	10.0595	6.7398	3.1834	-0.18483	-3.18806	-6.81293	-10.4544	-13.4856	-17.4309
91.2	17.6437	13.8612	9.75432	6.7398	2.87823	-0.49001	-3.49323	-7.11811	-10.4544	-13.4856	-17.7361
91.25	17.3385	14.1664	10.0595	6.7398	3.48858	0.12034	-3.18806	-7.11811	-10.7596	-13.4856	-17.7361
91.3	17.3385	13.8612	10.0595	6.43462	2.87823	-0.49001	-3.18806	-6.81293	-10.4544	-13.1804	-17.7361
91.35	17.6437	13.5561	9.75432	6.43462	3.1834	-0.49001	-3.49323	-6.81293	-10.4544	-14.0959	-18.3465
91.4	17.3385	13.5561	9.75432	6.7398	2.87823	-0.18483	-3.49323	-6.50776	-10.4544	-13.7908	-18.0413
91.45	17.3385	13.5561	10.0595	7.04497	3.48858	-0.18483	-3.18806	-6.50776	-10.7596	-14.0959	-17.4309
91.5	17.9489	13.2509	9.75432	7.04497	3.1834	-0.18483	-3.49323	-5.89741	-10.4544	-13.7908	-18.0413
91.55	17.9489	13.5561	10.3647	7.04497	3.48858	0.12034	-2.88288	-6.20258	-10.4544	-13.7908	-17.7361
91.6	17.6437	13.8612	10.0595	7.35015	3.1834	0.12034	-3.18806	-6.20258	-10.4544	-13.7908	-17.4309
91.65	17.6437	13.2509	10.6698	7.35015	3.79375	-0.49001	-3.18806	-6.81293	-10.7596	-13.7908	-17.7361
91.7	17.3385	13.5561	10.3647	7.35015	3.48858	0.42552	-2.88288	-7.42328	-10.7596	-14.4011	-17.7361
91.75	17.9489	13.8612	10.6698	7.04497	3.48858	0.12034	-2.88288	-6.81293	-10.7596	-13.7908	-17.4309
91.8	17.6437	13.5561	10.3647	7.04497	3.48858	0.12034	-3.18806	-7.11811	-10.4544	-14.0959	-17.4309
91.85	17.3385	13.5561	10.6698	7.04497	3.48858	0.42552	-2.88288	-6.81293	-11.0648	-14.0959	-17.7361
91.9	17.6437	13.5561	10.975	6.7398	3.48858	0.12034	-3.49323	-6.81293	-10.1493	-14.4011	-17.4309
91.95	17.9489	13.2509	10.0595	7.04497	3.48858	0.12034	-3.49323	-7.11811	-10.1493	-14.0959	-17.7361
92	17.9489	13.8612	10.6698	7.35015	3.48858	0.12034	-3.18806	-7.11811	-10.7596	-13.7908	-17.7361
92.05	17.6437	13.8612	10.6698	7.04497	3.48858	0.12034	-3.18806	-6.81293	-10.1493	-14.4011	-17.4309
92.1	17.6437	13.8612	10.975	6.7398	3.48858	0.12034	-2.5777	-6.81293	-10.1493	-14.0959	-17.4309
92.15	17.3385	13.8612	10.975	7.04497	3.1834	-0.18483	-2.5777	-7.11811	-10.7596	-13.7908	-17.1257
92.2	17.0333	14.1664	10.6698	6.7398	3.48858	-0.49001	-3.18806	-7.11811	-10.1493	-13.4856	-17.4309
92.25	17.0333	13.8612	10.3647	6.43462	3.1834	-0.49001	-3.18806	-7.11811	-10.4544	-13.4856	-17.1257
92.3	17.3385	13.5561	10.0595	7.04497	3.79375	-0.18483	-3.49323	-7.11811	-10.4544	-13.4856	-17.7361
92.35	17.3385	13.5561	9.75432	6.43462	3.79375	-0.18483	-3.79841	-7.11811	-10.4544	-13.1804	-17.7361
92.4	17.3385	13.5561	10.0595	6.43462	4.09893	-0.79519	-3.79841	-7.42328	-10.4544	-13.4856	-17.4309
92.45	17.9489	13.2509	10.0595	6.43462	3.48858	-0.49001	-3.49323	-7.11811	-10.4544	-13.4856	-17.4309
92.5	17.3385	13.2509	10.0595	6.43462	3.48858	-0.18483	-3.18806	-7.11811	-10.4544	-13.4856	-17.4309
92.55	17.6437	13.2509	10.6698	6.7398	3.48858	0.12034	-3.49323	-7.42328	-10.4544	-13.4856	-17.1257
92.6	17.9489	12.9457	10.0595	6.43462	3.1834	-0.18483	-3.49323	-7.42328	-10.4544	-13.4856	-17.7361
92.65	17.6437	13.2509	10.0595	6.43462	3.48858	-0.18483	-3.49323	-7.42328	-10.4544	-13.1804	-17.4309
92.7	17.3385	13.5561	10.3647	6.12945	3.1834	-0.18483	-3.79841	-7.11811	-10.1493	-13.4856	-17.4309
92.75	17.6437	13.5561	10.0595	6.43462	3.1834	-0.49001	-3.18806	-6.81293	-10.1493	-13.4856	-17.4309
92.8	17.6437	13.5561	10.0595	6.43462	2.87823	0.12034	-3.18806	-7.42328	-10.4544	-13.4856	-17.4309
92.85	17.6437	13.5561	10.6698	6.7398	3.1834	0.42552	-3.49323	-7.11811	-10.1493	-14.0959	-17.4309
92.9	17.6437	13.5561	10.3647	6.43462	2.87823	0.12034	-3.49323	-7.11811	-10.1493	-13.1804	-17.1257
92.95	17.6437	13.5561	10.0595	6.12945	3.1834	-0.49001	-3.18806	-7.11811	-9.84408	-13.4856	-17.4309
93	17.6437	14.1664	10.6698	6.43462	3.48858	0.12034	-3.49323	-6.50776	-10.1493	-13.7908	-17.4309
93.05	17.3385	13.8612	10.3647	6.7398	3.48858	0.42552	-3.18806	-6.81293	-9.84408	-13.4856	-17.1257
93.1	17.3385	14.1664	10.3647	6.7398	3.48858	0.42552	-3.49323	-6.81293	-10.1493	-13.4856	-17.4309
93.15	17.0333	14.1664	10.3647	6.12945	3.1834	0.42552	-3.49323	-7.11811	-10.1493	-13.4856	-17.1257
93.2	17.9489	13.8612	10.3647	6.43462	3.48858	0.12034	-3.79841	-6.81293	-9.5389	-13.4856	-17.4309
93.25	17.6437	13.8612	10.0595	6.43462	3.1834	-0.18483	-3.49323	-6.81293	-9.84408	-13.4856	-17.4309
93.3	17.9489	13.8612	10.6698	6.7398	2.87823	-0.18483	-3.18806	-7.11811	-9.84408	-13.4856	-17.7361
93.35	18.254	13.5561	10.3647	6.43462	3.48858	-0.18483	-3.49323	-6.50776	-9.84408	-13.4856	-18.0413
93.4	17.9489	13.8612	10.0595	6.7398	3.79375	-0.18483	-3.49323	-6.50776	-9.84408	-13.4856	-17.7361
93.45	17.3385	13.5561	10.0595	7.04497	3.1834	-0.18483	-3.49323	-6.81293	-9.84408	-13.4856	-18.0413
93.5	17.9489	13.2509	10.0595	7.04497	3.48858	0.12034	-3.49323	-6.81293	-9.84408	-13.7908	-17.7361
93.55	17.9489	13.5561	10.0595	6.7398	3.1834	-0.49001	-3.49323	-6.81293	-10.1493	-13.4856	-18.0413
93.6	17.3385	13.2509	10.0595	7.04497	3.48858	-0.18483	-3.49323	-7.11811	-10.1493	-13.7908	-17.7361
93.65	17.9489	13.5561	10.3647	7.04497	3.48858	-0.49001	-3.79841	-7.42328	-10.1493	-13.4856	-17.7361
93.7	17.6437	13.2509	10.0595	6.43462	3.1834	0.12034	-3.49323	-7.42328	-10.4544	-13.1804	-17.7361
93.75	17.3385	13.2509	10.0595	7.35015	3.48858	0.12034	-3.18806	-7.42328	-10.1493	-13.4856	-17.4309
93.8	17.3385	13.5561	10.3647	6.7398	3.48858	0.12034	-3.18806	-7.11811	-10.4544	-13.1804	-17.4309
93.85	17.3385	12.9457	10.3647	6.43462	3.79375	-0.18483	-3.49323	-6.81293	-10.1493	-13.1804	-17.4309
93.9	17.0333	13.5561	10.0595	6.43462	3.1834	0.12034	-2.88288	-7.11811	-10.4544	-13.1804	-17.4309
93.95	17.0333	13.8612	10.6698	6.43462	3.48858	0.12034	-3.18806	-6.81293	-10.1493	-13.1804	-17.4309
94	16.423	13.5561	10.6698	6.43462	3.48858	0.12034	-3.18806	-6.20258	-10.1493	-13.4856	-17.1257
94.05	16.1178	13.5561	10.6698	6.7398	3.48858	-0.18483	-3.18806	-6.50776	-10.4544	-13.4856	-17.4309
94.1	16.7282	13.2509	10.3647	6.12945	3.1834	0.12034	-3.18806	-6.50776	-10.1493	-13.4856	-17.4309
94.15	16.7282	13.8612	10.6698	6.7398	3.48858	-0.49001	-3.49323	-6.81293	-10.4544	-13.4856	-17.4309
94.2	16.7282	13.2509	10.3647	6.43462	3.48858	-0.49001	-3.18806	-6.50776	-10.4544	-13.1804	-17.7361
94.25	17.0333	13.8612	10.6698	6.43462	3.48858	-0.18483	-2.88288	-6.81293	-10.4544	-13.4856	-17.4309
94.3	17.3385	13.8612	9.75432	6.7398	3.48858	-0.18483	-3.49323	-7.11811	-10.7596	-13.4856	-17.4309
94.35	17.3385	13.5561	9.75432	6.43462	3.48858	-0.49001	-3.18806	-7.11811	-10.4544	-12.8752	-17.4309
94.4	17.6437	13.5561	9.44915	6.43462	3.1834	0.12034	-3.18806	-7.11811	-10.4544	-13.4856	-17.1257
94.45	17.9489	13.5561	9.75432	6.43462	3.48858	0.12034	-3.18806	-7.11811	-10.1493	-13.1804	-17.1257
94.5	17.9489	13.5561	9.44915	6.43462	3.48858	0.42552	-3.18806	-7.11811	-10.4544	-13.1804	-16.8206
94.55	17.9489	13.8612	9.75432	6.43462	3.1834	0.12034	-3.49323	-6.81293	-10.1493	-13.4856	-16.8206
94.6	17.9489	13.5561	9.44915	6.12945	3.48858	0.12034	-3.49323	-6.50776	-10.1493	-13.1804	-16.8206
94.65	17.6437	13.8612	9.44915	5.82427	3.48858	0.12034	-3.79841	-6.81293	-10.1493	-13.7908	-17.1257
94.7	17.6437	13.5561	10.3647	6.12945	3.1834	0.12034	-3.79841	-6.20258	-10.1493	-13.4856	-17.1257
94.75	17.0333	13.5561	10.3647	6.12945	3.79375	0.12034	-3.79841	-6.81293	-10.1493	-13.4856	-16.2102
94.8	17.3385	13.5561	9.75432	6.43462	3.48858	-0.49001	-3.49323	-6.20258	-9.84408	-13.4856	-16.5154
94.85	17.3385	13.2509	10.0595	6.7398	3.48858	-0.18483	-3.49323	-6.20258	-10.1493	-14.0959	-16.8206
94.9	17.0333	13.2509	10.0595	6.7398	3.1834	-0.18483	-3.49323	-6.81293	-9.84408	-14.0959	-17.1257
94.95	16.7282	13.2509	10.0595	6.43462	3.1834	-0.18483	-3.49323	-6.50776	-9.84408	-13.4856	-16.5154
95	16.7282	13.2509	10.0595	7.04497	3.48858	-0.79519	-3.49323	-6.50776	-10.1493	-13.4856	-16.5154
95.05	16.7282	13.8612	9.75432	6.7398	2.87823	-0.49001	-3.49323	-6.81293	-10.1493	-13.1804	-16.8206
95.1	17.0333	13.5561	10.6698	6.7398	2.87823	-0.18483	-3.79841	-6.81293	-10.1493	-13.1804	-16.8206
95.15	16.7282	13.2509	10.0595	7.04497	2.57305	-0.49001	-3.18806	-7.11811	-10.1493	-13.4856	-16.5154
95.2	16.7282	13.5561	10.3647	6.43462	2.87823	-0.18483	-3.49323	-7.11811	-10.1493	-12.8752	-16.8206
95.25	16.423	13.2509	10.0595	6.43462	3.48858	-0.49001	-3.49323	-7.11811	-9.84408	-13.1804	-17.1257
95.3	16.7282	13.8612	10.0595	6.7398	3.1834	-0.49001	-3.49323	-7.11811	-9.84408	-12.5701	-16.8206
95.35	16.423	13.8612	10.3647	6.43462	2.87823	-0.18483	-3.18806	-6.81293	-10.4544	-12.8752	-17.4309
95.4	17.0333	13.8612	10.0595	6.43462	3.48858	-0.18483	-3.49323	-7.11811	-10.1493	-13.1804	-17.1257
95.45	17.3385	13.5561	10.0595	6.7398	3.48858	-0.18483	-2.88288	-7.42328	-10.1493	-13.1804	-16.8206
95.5	16.7282	13.5561	10.3647	6.43462	3.1834	-0.18483	-2.5777	-6.81293	-10.4544	-13.1804	-16.8206
95.55	17.6437	13.8612	10.6698	6.43462	3.48858	-0.18483	-3.49323	-7.42328	-10.1493	-13.1804	-16.8206
95.6	17.3385	13.2509	10.3647	6.43462	3.48858	-0.18483	-3.49323	-6.20258	-10.4544	-13.4856	-16.8206
95.65	17.0333	13.5561	9.75432	6.43462	3.48858	-0.18483	-2.88288	-6.81293	-10.4544	-13.4856	-16.8206
95.7	17.0333	13.2509	10.0595	6.12945	3.48858	0.42552	-3.18806	-6.81293	-10.1493	-14.0959	-16.8206
95.75	17.0333	12.9457	9.75432	6.43462	3.48858	-0.49001	-3.79841	-6.20258	-10.1493	-14.0959	-17.1257
95.8	16.423	12.6405	10.0595	6.7398	3.1834	0.12034	-3.18806	-7.11811	-10.1493	-13.4856	-17.1257
95.85	16.1178	12.9457	9.75432	6.43462	3.79375	-0.18483	-3.18806	-6.81293	-9.84408	-13.7908	-17.1257
95.9	16.423	12.3354	10.0595	6.43462	2.87823	-0.18483	-3.79841	-6.81293	-9.23373	-13.7908	-17.1257
95.95	16.423	12.9457	9.44915	6.7398	3.48858	-0.18483	-3.79841	-6.50776	-9.84408	-13.4856	-17.4309
96	16.7282	13.2509	10.0595	5.82427	3.1834	-0.18483	-3.79841	-6.50776	-9.5389	-13.4856	-17.1257
96.05	16.7282	13.2509	9.75432	5.82427	2.87823	-0.18483	-3.49323	-7.11811	-9.5389	-13.7908	-17.1257
96.1	17.0333	13.2509	9.75432	5.82427	3.48858	-0.18483	-3.49323	-6.50776	-9.84408	-13.1804	-17.4309
96.15	17.3385	13.5561	9.75432	5.51909	3.1834	-0.18483	-3.49323	-6.81293	-10.1493	-13.1804	-17.1257
96.2	16.7282	13.2509	10.0595	6.12945	3.1834	-0.18483	-3.49323	-6.81293	-10.1493	-13.1804	-16.5154
96.25	17.0333	13.2509	10.0595	5.82427	3.48858	-0.18483	-3.79841	-7.11811	-10.1493	-12.5701	-17.1257
96.3	16.7282	13.5561	9.75432	6.43462	3.48858	0.12034	-3.18806	-7.11811	-10.1493	-13.1804	-16.8206
96.35	17.3385	13.2509	10.0595	6.12945	3.48858	-0.49001	-3.49323	-6.81293	-9.84408	-13.4856	-17.1257
96.4	16.423	13.2509	9.75432	6.43462	3.48858	-0.18483	-3.18806	-6.50776	-9.84408	-12.8752	-17.1257
96.45	17.0333	12.9457	10.0595	6.43462	3.1834	-0.49001	-3.18806	-7.11811	-10.4544	-13.1804	-17.1257
96.5	17.3385	13.5561	10.0595	6.43462	3.48858	-0.79519	-3.18806	-6.81293	-10.4544	-13.4856	-17.1257
96.55	17.3385	13.2509	10.0595	6.43462	3.1834	-0.79519	-3.18806	-7.11811	-9.84408	-13.1804	-17.4309
96.6	16.7282	13.2509	9.75432	6.7398	3.1834	-0.79519	-2.88288	-7.11811	-10.1493	-13.1804	-17.4309
96.65	17.0333	13.5561	10.3647	6.12945	3.1834	-0.18483	-3.18806	-7.11811	-10.1493	-13.1804	-17.1257
96.7	17.0333	12.9457	10.0595	6.43462	3.1834	-0.18483	-3.18806	-7.42328	-9.84408	-13.1804	-17.4309
96.75	16.7282	13.2509	10.0595	6.43462	3.48858	-0.18483	-2.88288	-6.20258	-9.84408	-12.8752	-16.8206
96.8	16.7282	12.9457	10.0595	6.43462	3.48858	0.42552	-3.18806	-6.81293	-9.84408	-12.8752	-16.8206
96.85	17.0333	12.9457	10.0595	6.12945	3.1834	0.12034	-3.79841	-6.81293	-9.5389	-12.8752	-17.1257
96.9	16.423	12.9457	9.75432	6.43462	2.87823	0.12034	-3.49323	-6.50776	-8.92855	-13.1804	-17.1257
96.95	16.7282	12.9457	10.0595	6.12945	2.87823	0.12034	-3.79841	-6.81293	-9.84408	-13.1804	-16.8206
97	17.0333	12.6405	9.75432	6.43462	3.48858	0.42552	-3.49323	-6.50776	-9.5389	-13.1804	-17.1257
97.05	16.423	12.6405	9.75432	6.12945	3.48858	-0.18483	-3.79841	-6.81293	-9.5389	-13.4856	-17.4309
97.1	16.7282	13.2509	10.0595	6.43462	3.48858	-0.18483	-3.49323	-6.50776	-10.1493	-13.4856	-17.1257
97.15	16.7282	13.2509	9.75432	6.43462	3.1834	-0.18483	-3.49323	-6.20258	-9.84408	-13.7908	-17.1257
97.2	16.7282	13.2509	9.75432	7.04497	3.79375	-0.18483	-3.49323	-5.89741	-9.84408	-13.7908	-17.1257
97.25	16.423	13.2509	9.75432	6.7398	3.1834	-0.18483	-3.18806	-5.89741	-10.1493	-13.4856	-17.1257
97.3	17.3385	13.2509	9.75432	7.04497	3.48858	0.12034	-3.49323	-5.89741	-10.1493	-13.7908	-17.1257
97.35	16.7282	13.2509	9.75432	6.7398	3.48858	-0.18483	-3.49323	-5.89741	-10.1493	-13.7908	-17.1257
97.4	17.0333	13.5561	9.75432	6.7398	2.87823	0.12034	-3.49323	-6.20258	-9.84408	-13.1804	-17.1257
97.45	17.0333	13.2509	9.75432	6.43462	2.87823	0.73069	-3.49323	-6.20258	-10.1493	-13.4856	-16.8206
97.5	17.0333	13.5561	9.75432	6.7398	3.1834	0.42552	-3.49323	-6.50776	-9.84408	-12.8752	-16.2102
97.55	16.7282	13.2509	10.0595	6.7398	3.48858	0.12034	-3.18806	-6.50776	-9.5389	-13.1804	-16.5154
97.6	16.423	13.2509	9.75432	6.12945	2.87823	-0.18483	-3.18806	-6.81293	-9.5389	-13.4856	-16.5154
97.65	16.423	12.9457	9.75432	6.7398	3.1834	-0.18483	-3.18806	-6.20258	-9.84408	-13.4856	-16.5154
97.7	16.423	12.9457	9.75432	6.7398	3.48858	-0.18483	-3.49323	-6.81293	-9.84408	-13.1804	-16.8206
97.75	16.423	12.9457	10.3647	6.7398	2.87823	-0.18483	-3.49323	-7.11811	-10.1493	-13.1804	-16.5154
97.8	17.0333	12.9457	10.6698	6.7398	3.48858	-0.18483	-3.49323	-6.81293	-9.5389	-12.8752	-16.2102
97.85	16.7282	12.9457	10.0595	6.7398	2.87823	-0.18483	-3.18806	-6.81293	-9.84408	-13.4856	-16.8206
97.9	16.7282	12.9457	9.75432	6.43462	3.1834	-0.18483	-3.18806	-6.81293	-9.84408	-13.1804	-17.1257
97.95	17.0333	12.9457	10.0595	6.43462	3.48858	0.12034	-3.49323	-6.81293	-9.84408	-13.1804	-16.8206
98	16.423	12.9457	9.75432	6.43462	3.1834	-0.18483	-3.18806	-6.20258	-9.84408	-12.8752	-17.4309
98.05	16.7282	13.5561	9.75432	6.12945	3.1834	0.42552	-3.49323	-6.81293	-9.84408	-12.8752	-17.1257
98.1	17.0333	13.5561	10.0595	6.43462	3.48858	0.12034	-3.49323	-6.81293	-10.1493	-13.4856	-17.1257
98.15	17.0333	13.5561	10.0595	6.12945	4.09893	0.12034	-3.18806	-6.81293	-9.84408	-12.8752	-16.8206
98.2	17.0333	13.5561	10.0595	6.12945	3.48858	0.12034	-2.88288	-5.89741	-10.4544	-12.8752	-16.8206
98.25	17.3385	13.5561	10.0595	6.43462	3.48858	0.12034	-3.49323	-6.50776	-9.84408	-13.1804	-16.2102
98.3	17.0333	13.2509	10.0595	6.12945	3.79375	-0.18483	-3.18806	-6.50776	-9.84408	-12.8752	-16.8206
98.35	17.0333	13.2509	10.0595	6.12945	3.1834	0.12034	-3.18806	-6.81293	-9.5389	-12.8752	-16.8206
98.4	17.3385	13.5561	9.75432	6.12945	3.1834	-0.18483	-3.18806	-7.11811	-9.84408	-13.1804	-16.8206
98.45	17.0333	13.2509	9.75432	6.43462	2.87823	-0.18483	-3.18806	-6.81293	-9.84408	-13.1804	-16.2102
98.5	17.0333	13.2509	9.44915	6.43462	2.87823	-0.49001	-3.49323	-7.42328	-9.84408	-13.1804	-16.8206
98.55	17.0333	13.2509	10.0595	6.12945	2.87823	-0.49001	-3.18806	-7.42328	-10.1493	-12.8752	-16.5154
98.6	17.0333	12.9457	9.75432	6.12945	2.87823	-0.49001	-3.18806	-7.11811	-9.84408	-12.8752	-16.2102
98.65	16.7282	13.2509	9.75432	6.43462	2.57305	-0.18483	-2.88288	-6.20258	-10.1493	-12.5701	-16.8206
98.7	17.0333	12.9457	9.75432	6.12945	2.57305	-0.18483	-3.18806	-6.81293	-10.1493	-12.8752	-16.5154
98.75	17.3385	12.9457	9.75432	6.43462	2.57305	0.12034	-3.18806	-7.11811	-9.84408	-12.8752	-16.8206
98.8	17.3385	12.9457	10.0595	6.7398	2.87823	-0.49001	-3.18806	-6.50776	-9.84408	-12.8752	-16.8206
98.85	17.0333	13.2509	10.0595	6.43462	2.87823	-0.18483	-3.49323	-6.50776	-9.5389	-13.1804	-16.8206
98.9	17.0333	12.9457	10.3647	6.43462	2.87823	-0.18483	-3.79841	-6.81293	-9.84408	-13.1804	-16.2102
98.95	16.7282	12.9457	10.3647	6.12945	2.87823	-0.18483	-3.79841	-6.20258	-9.84408	-13.4856	-16.8206
99	16.7282	12.9457	10.0595	6.43462	3.1834	0.12034	-3.49323	-6.20258	-9.84408	-14.0959	-16.5154
99.05	16.7282	13.2509	9.75432	6.12945	2.87823	0.42552	-3.18806	-6.50776	-9.84408	-13.1804	-16.2102
99.1	16.423	12.9457	9.75432	6.12945	3.1834	0.12034	-3.18806	-6.81293	-9.84408	-13.1804	-16.2102
99.15	16.423	12.9457	9.44915	6.43462	2.57305	0.12034	-2.88288	-6.81293	-10.1493	-12.8752	-16.2102
99.2	16.423	13.5561	10.0595	6.12945	2.87823	0.42552	-3.18806	-7.11811	-9.84408	-12.8752	-16.5154
99.25	16.7282	13.2509	10.0595	6.43462	3.1834	0.12034	-3.18806	-7.11811	-9.84408	-12.8752	-16.2102
99.3	16.423	13.5561	9.75432	6.43462	2.87823	-0.18483	-3.18806	-6.81293	-9.84408	-12.2649	-16.5154
99.35	16.7282	13.2509	10.0595	6.12945	2.87823	-0.18483	-3.49323	-7.11811	-9.84408	-12.5701	-16.2102
99.4	16.7282	13.8612	9.44915	6.12945	2.87823	0.12034	-3.18806	-7.11811	-9.5389	-12.8752	-16.5154
99.45	17.0333	13.8612	9.75432	6.43462	3.1834	-0.18483	-3.49323	-6.20258	-10.1493	-12.8752	-16.8206
99.5	17.0333	13.8612	10.0595	6.43462	2.87823	0.42552	-3.18806	-7.11811	-10.1493	-12.8752	-16.8206
99.55	16.7282	13.8612	9.75432	6.43462	3.48858	-0.49001	-3.18806	-6.50776	-9.5389	-12.8752	-17.1257
99.6	17.0333	13.2509	9.75432	6.43462	3.48858	-0.18483	-3.18806	-6.20258	-10.1493	-12.8752	-17.4309
99.65	16.7282	13.5561	9.75432	6.43462	3.48858	0.12034	-2.88288	-6.50776	-10.1493	-12.8752	-16.5154
99.7	16.7282	12.9457	9.44915	6.12945	3.48858	0.12034	-3.49323	-6.20258	-10.1493	-12.8752	-17.1257
99.75	16.423	13.2509	9.44915	6.43462	3.48858	-0.18483	-3.49323	-6.20258	-9.5389	-12.5701	-17.1257
99.8	16.423	13.2509	9.75432	6.43462	3.1834	0.12034	-3.49323	-6.20258	-10.1493	-12.8752	-16.8206
99.85	16.7282	13.2509	9.14397	6.12945	3.1834	-0.18483	-3.49323	-6.20258	-9.84408	-12.8752	-16.5154
[truncated: 14,002 more rows]

## Sheet: Fig_S2_b
Time (ms)	Current (pA)
	Current_1000mV (pA)	Current_800mV (pA)	Current_600mV (pA)	Current_400mV (pA)	Current_200mV (pA)	Current_0mV (pA)	Current_-200mV (pA)	Current_-400mV (pA)	Current_-600mV (pA)	Current_-800mV (pA)	Current_-1000mV (pA)
0	-0.35981	-0.13045	0.00895	-0.08995	0.76953	-0.19168	-0.235	-0.27786	0.0584	-0.32072	-0.32025
0.05	-0.66498	0.17472	0.31412	-0.08995	0.15918	-0.19168	0.07017	-0.58304	0.66875	-0.01554	-0.01507
0.1	-0.35981	-0.13045	0.31412	-0.08995	-0.146	-0.19168	-0.235	-0.27786	0.0584	-0.01554	-0.01507
0.15	-0.35981	0.17472	0.00895	-0.39513	-0.146	0.1135	-0.235	-0.58304	0.36357	0.28963	-0.01507
0.2	-0.35981	0.17472	0.31412	-0.39513	-0.45117	0.1135	-0.235	0.02732	0.36357	0.28963	-0.01507
0.25	-0.35981	0.17472	0.00895	-0.08995	-0.146	-0.19168	0.07017	0.02732	0.36357	0.28963	-0.32025
0.3	-0.05463	0.17472	-0.29623	-0.39513	-0.146	0.1135	0.07017	-0.27786	0.36357	-0.01554	-0.01507
0.35	-0.05463	-0.13045	-0.29623	-0.39513	-0.146	0.1135	0.07017	0.33249	0.66875	-0.01554	-0.32025
0.4	-0.05463	-0.13045	0.00895	-0.08995	-0.45117	-0.19168	-0.235	-0.27786	0.66875	-0.01554	-0.32025
0.45	0.25055	0.17472	-0.29623	-0.08995	-0.146	0.1135	-0.235	0.02732	-0.24678	0.28963	-0.01507
0.5	-0.05463	0.17472	-0.29623	-0.08995	-0.45117	0.1135	-0.54018	0.33249	0.0584	-0.01554	0.2901
0.55	0.55572	0.17472	-0.29623	0.21522	-0.45117	-0.19168	0.07017	0.33249	0.0584	-0.32072	-0.01507
0.6	0.25055	0.4799	-0.29623	-0.08995	-0.45117	0.41868	-0.235	0.33249	0.36357	-0.32072	-0.01507
0.65	0.55572	0.17472	-0.6014	-0.7003	-0.45117	0.1135	0.07017	0.63767	0.36357	-0.62589	-0.01507
0.7	0.55572	0.17472	0.00895	-0.08995	-0.45117	0.1135	-0.235	0.02732	0.66875	-0.62589	0.2901
0.75	0.25055	0.4799	-0.29623	-0.39513	-0.45117	0.41868	0.07017	0.02732	0.36357	-0.32072	-0.32025
0.8	-0.05463	0.17472	0.00895	-0.7003	-1.06152	0.41868	0.37535	0.63767	0.97392	-0.62589	-0.01507
0.85	-0.05463	0.17472	0.31412	-0.39513	-0.45117	0.1135	0.07017	0.02732	0.36357	-0.32072	-0.01507
0.9	0.55572	-0.13045	0.00895	-0.08995	-0.146	0.1135	0.68052	0.02732	0.36357	-0.01554	0.2901
0.95	-0.05463	-0.13045	0.31412	-0.08995	0.15918	0.41868	0.68052	0.33249	0.36357	-0.32072	0.2901
1	-0.05463	-0.13045	0.00895	-0.39513	-0.146	-0.19168	0.37535	0.02732	0.0584	-0.01554	0.59528
1.05	-0.35981	-0.13045	0.00895	-0.39513	-0.146	-0.19168	0.37535	-0.27786	-0.24678	-0.01554	-0.01507
1.1	-0.05463	0.17472	0.00895	-0.39513	-0.45117	-0.19168	0.37535	0.33249	-0.24678	-0.01554	0.2901
1.15	0.25055	0.17472	0.31412	-0.08995	0.15918	-0.49685	-0.235	0.02732	-0.24678	0.28963	-0.01507
1.2	-0.05463	0.17472	0.00895	0.21522	0.15918	-0.49685	0.37535	0.02732	-0.55195	-0.01554	-0.01507
1.25	-0.05463	0.17472	0.00895	-0.08995	0.15918	-0.49685	0.07017	0.02732	0.0584	-0.01554	0.2901
1.3	-0.35981	-0.13045	0.00895	-0.39513	0.15918	-0.49685	0.37535	0.33249	-0.55195	0.28963	-0.01507
1.35	-0.05463	-0.13045	0.00895	-0.39513	0.15918	-0.49685	0.37535	0.02732	-0.24678	0.28963	-0.01507
1.4	0.25055	0.17472	-0.29623	0.21522	-0.146	-0.19168	0.37535	-0.27786	0.0584	0.59481	-0.01507
1.45	-0.05463	0.17472	0.31412	-0.08995	-0.146	0.1135	0.37535	0.33249	-0.24678	0.59481	-0.01507
1.5	0.25055	-0.13045	0.6193	0.21522	-0.146	-0.80203	-0.235	0.02732	-0.24678	0.59481	-0.62542
1.55	-0.05463	0.17472	0.00895	0.21522	-0.146	0.41868	0.07017	0.33249	-0.24678	0.28963	-0.01507
1.6	0.8609	-0.7408	0.31412	-0.08995	-0.146	0.1135	0.07017	0.33249	0.0584	0.28963	0.2901
1.65	0.25055	-0.43563	0.00895	0.21522	-0.146	0.1135	-0.235	0.02732	0.0584	-0.01554	0.2901
1.7	0.25055	-0.43563	-0.29623	0.21522	0.15918	0.1135	0.07017	0.63767	0.36357	0.28963	-0.01507
1.75	-0.05463	-0.7408	0.00895	-0.08995	-0.146	0.41868	-0.235	0.33249	0.66875	-0.01554	-0.32025
1.8	0.25055	-0.13045	0.31412	-0.08995	-0.146	0.72385	0.07017	0.33249	0.66875	-0.01554	-0.32025
1.85	-0.05463	-0.13045	-0.29623	-0.39513	0.15918	0.41868	-0.235	0.02732	0.36357	0.28963	-0.01507
1.9	0.25055	0.17472	-0.29623	-0.08995	0.15918	0.41868	0.07017	0.02732	0.0584	0.28963	-0.01507
1.95	0.25055	-0.7408	0.00895	-0.08995	0.46436	0.1135	0.07017	-0.27786	0.36357	0.28963	-0.01507
2	0.25055	-0.43563	-0.29623	0.21522	0.15918	-0.19168	0.07017	-0.27786	0.0584	0.28963	-0.01507
2.05	-0.05463	-0.13045	-0.29623	0.21522	0.15918	0.1135	0.07017	0.02732	0.36357	-0.01554	-0.01507
2.1	-0.05463	-0.13045	-0.29623	-0.08995	0.15918	0.1135	0.07017	-0.27786	0.36357	-0.01554	-0.01507
2.15	0.25055	0.17472	-0.29623	-0.08995	0.15918	-0.19168	0.07017	-0.58304	-0.24678	0.28963	-0.01507
2.2	0.55572	-0.13045	-0.29623	0.21522	0.15918	0.1135	0.37535	-0.88821	0.36357	-0.01554	0.2901
2.25	0.55572	-0.13045	0.00895	-0.08995	0.15918	0.1135	0.07017	-0.27786	0.66875	-0.01554	0.2901
2.3	-0.05463	0.17472	0.00895	-0.08995	0.46436	0.1135	0.07017	-0.58304	0.0584	-0.01554	0.2901
2.35	-0.05463	0.17472	-0.29623	0.21522	0.15918	-0.19168	0.07017	-0.58304	-0.24678	-0.32072	-0.32025
2.4	-0.05463	-0.13045	0.00895	-0.08995	0.46436	0.1135	0.07017	-0.27786	0.36357	-0.62589	0.2901
2.45	0.25055	0.17472	0.00895	0.21522	0.15918	0.1135	-0.235	-0.27786	-0.24678	-0.01554	-0.01507
2.5	0.25055	0.78507	0.00895	-0.08995	0.46436	-0.19168	-0.235	-0.58304	-0.24678	-0.32072	-0.01507
2.55	0.55572	0.4799	0.00895	-0.08995	0.46436	0.1135	-0.54018	0.02732	0.36357	-0.01554	0.2901
2.6	0.55572	0.17472	0.00895	0.21522	0.15918	-0.19168	-0.54018	-0.58304	0.0584	-0.01554	-0.32025
2.65	-0.05463	0.78507	0.00895	0.21522	-0.146	-0.19168	-0.54018	-0.27786	0.0584	-0.01554	0.2901
2.7	-0.05463	0.17472	-0.29623	-0.08995	0.15918	-0.19168	-0.235	0.02732	0.0584	-0.32072	0.2901
2.75	0.55572	-0.13045	-0.6014	-0.08995	0.15918	0.1135	-0.235	-0.27786	0.0584	-0.01554	0.2901
2.8	-0.05463	0.17472	-0.6014	-0.39513	-0.146	-0.49685	0.37535	0.02732	-0.24678	0.28963	-0.01507
2.85	0.55572	0.17472	-0.29623	-0.39513	-0.146	0.1135	-0.235	0.02732	0.0584	-0.01554	0.2901
2.9	-0.05463	-0.13045	0.00895	-0.08995	-0.146	-0.19168	-0.235	-0.27786	0.0584	0.28963	-0.01507
2.95	0.25055	-0.43563	-0.29623	-0.39513	-0.146	-0.19168	-0.235	-0.27786	0.0584	-0.01554	-0.01507
3	0.25055	-0.13045	-0.29623	-0.08995	-0.146	0.1135	0.37535	0.02732	0.0584	0.28963	0.2901
3.05	0.55572	-0.13045	0.00895	-0.08995	-0.146	0.1135	0.07017	0.02732	0.0584	-0.32072	0.2901
3.1	-0.05463	-0.13045	0.00895	-0.39513	-0.45117	-0.49685	0.07017	0.33249	0.0584	-0.01554	-0.01507
3.15	-0.05463	0.17472	0.00895	-0.08995	-0.146	-0.49685	-0.235	0.33249	0.36357	-0.32072	-0.32025
3.2	-0.05463	-0.13045	0.6193	-0.08995	-0.146	-0.19168	0.07017	0.33249	0.66875	-0.32072	-0.01507
3.25	-0.35981	0.17472	0.31412	0.21522	-0.146	-0.19168	-0.235	0.02732	0.36357	-0.01554	0.2901
3.3	-0.05463	0.17472	0.00895	-0.08995	-0.146	-0.19168	-0.235	0.02732	0.36357	-0.01554	0.2901
3.35	0.25055	-0.13045	0.31412	-0.08995	0.15918	-0.19168	0.07017	0.02732	0.0584	-0.01554	0.2901
3.4	0.25055	-0.13045	0.6193	-0.08995	-0.146	-0.19168	-0.235	-0.27786	0.0584	-0.01554	-0.01507
3.45	-0.05463	0.17472	0.00895	-0.08995	0.15918	-0.19168	-0.235	-0.27786	0.0584	-0.01554	-0.32025
3.5	0.55572	0.17472	0.6193	-0.7003	-0.146	0.1135	0.07017	-0.27786	0.0584	-0.32072	-0.32025
3.55	0.55572	0.17472	0.6193	-0.39513	-0.146	0.1135	0.07017	-0.27786	-0.24678	-0.01554	0.2901
3.6	0.55572	0.17472	0.00895	-0.08995	-0.146	-0.19168	0.07017	0.02732	-0.55195	-0.01554	-0.32025
3.65	0.55572	-0.13045	0.00895	-0.08995	0.15918	0.41868	0.37535	-0.27786	0.0584	0.28963	-0.01507
3.7	0.55572	-0.13045	-0.29623	0.21522	-0.146	0.41868	0.07017	0.02732	-0.24678	0.28963	-0.32025
3.75	0.55572	0.17472	0.00895	0.21522	-0.146	0.1135	-0.54018	-0.58304	0.0584	0.28963	-0.32025
3.8	-0.05463	0.17472	0.00895	0.21522	0.15918	0.1135	-0.54018	0.02732	0.36357	0.28963	-0.01507
3.85	0.55572	0.17472	-0.29623	0.21522	-0.146	-0.49685	-0.54018	0.33249	0.0584	0.28963	-0.32025
3.9	-0.05463	0.4799	-0.6014	0.21522	0.15918	-0.49685	-0.235	-0.27786	0.0584	0.28963	0.2901
3.95	-0.05463	0.17472	0.00895	0.21522	0.46436	-0.19168	0.07017	0.02732	0.36357	-0.01554	-0.01507
4	0.25055	-0.43563	0.00895	0.21522	0.15918	-0.19168	-0.235	0.02732	0.36357	-0.01554	0.59528
4.05	0.25055	0.17472	0.00895	0.21522	0.46436	-0.19168	0.07017	0.02732	-0.24678	0.28963	0.2901
4.1	0.25055	0.17472	0.31412	-0.39513	0.15918	-0.19168	0.07017	-0.27786	0.0584	0.28963	0.59528
4.15	-0.05463	0.17472	0.31412	-0.39513	0.15918	-0.19168	0.07017	-0.27786	-0.24678	-0.01554	0.2901
4.2	0.25055	0.17472	0.00895	-0.39513	0.15918	-0.19168	0.07017	-0.27786	-0.24678	-0.01554	0.2901
4.25	-0.05463	0.17472	0.00895	-0.39513	0.15918	0.41868	0.37535	-0.27786	-0.24678	-0.01554	-0.01507
4.3	-0.05463	-0.13045	0.31412	-0.39513	0.15918	0.1135	0.07017	-0.27786	-0.24678	0.28963	-0.01507
4.35	-0.05463	-0.13045	0.31412	-0.08995	-0.146	0.1135	0.07017	-0.58304	-0.24678	0.59481	-0.01507
4.4	-0.35981	-0.13045	0.6193	-0.08995	-0.146	0.72385	-0.235	-0.27786	-0.24678	0.28963	-0.32025
4.45	0.25055	-0.13045	0.31412	-0.08995	-0.45117	0.41868	0.07017	-0.88821	-0.55195	0.28963	-0.01507
4.5	0.25055	-0.7408	0.00895	-0.08995	-0.146	0.1135	-0.235	-1.19339	-0.24678	0.28963	-0.01507
4.55	0.25055	-0.13045	0.00895	0.21522	-0.45117	-0.19168	0.07017	-0.58304	-0.24678	-0.01554	-0.32025
4.6	0.25055	-0.13045	0.00895	-0.08995	-0.146	0.1135	0.37535	-0.58304	0.0584	-0.01554	-0.01507
4.65	0.25055	-0.43563	0.00895	0.21522	-0.45117	0.1135	-0.235	-0.27786	0.0584	-0.01554	0.2901
4.7	-0.05463	0.17472	-0.29623	0.5204	-0.146	0.1135	0.07017	-1.19339	-0.55195	0.28963	-0.01507
4.75	0.25055	-0.13045	-0.29623	-0.08995	-0.146	0.1135	0.37535	-0.27786	0.36357	0.28963	0.2901
4.8	0.55572	-0.13045	0.00895	0.21522	-0.146	-0.19168	0.07017	-0.27786	-0.24678	-0.32072	-0.32025
4.85	-0.05463	-0.43563	0.31412	-0.08995	0.15918	-0.49685	0.07017	-0.27786	0.0584	-0.01554	-0.01507
4.9	0.25055	-0.13045	0.31412	-0.08995	-0.146	-0.19168	0.68052	0.02732	0.0584	-0.01554	-0.01507
4.95	0.55572	-0.43563	0.31412	-0.08995	-0.146	-0.49685	0.07017	0.02732	0.0584	-0.01554	-0.01507
5	0.55572	-0.13045	0.00895	-0.08995	-0.146	-0.49685	0.07017	-0.27786	0.0584	-0.01554	-0.32025
5.05	0.25055	0.17472	0.00895	-0.08995	-0.146	-0.19168	0.07017	0.33249	-0.24678	0.28963	-0.62542
5.1	-0.05463	0.17472	0.31412	-0.08995	-0.146	-0.19168	-0.235	0.02732	-0.24678	-0.01554	-0.32025
5.15	0.25055	0.17472	0.00895	0.21522	-0.45117	0.1135	0.07017	-0.27786	-0.24678	0.28963	-0.62542
5.2	0.55572	0.17472	0.00895	0.21522	0.15918	-0.19168	0.07017	0.02732	-0.24678	0.28963	-0.32025
5.25	0.8609	-0.13045	-0.29623	-0.08995	-0.146	-0.19168	0.07017	0.02732	0.0584	-0.32072	-0.01507
5.3	0.8609	0.17472	-0.6014	-0.08995	0.46436	0.1135	-0.54018	0.02732	0.0584	0.28963	-0.01507
5.35	0.8609	-0.13045	-0.29623	-0.08995	0.46436	0.1135	-0.235	0.33249	0.0584	0.28963	-0.62542
5.4	0.8609	0.17472	-0.29623	-0.08995	0.15918	-0.19168	-0.235	0.02732	0.0584	0.28963	0.2901
5.45	0.55572	0.17472	0.00895	-0.08995	0.15918	0.1135	0.07017	-0.27786	0.0584	-0.32072	-0.01507
5.5	0.55572	0.4799	-0.6014	0.21522	0.15918	0.1135	0.07017	0.02732	0.0584	0.28963	-0.01507
5.55	-0.05463	0.4799	-0.29623	-0.39513	0.15918	0.1135	-0.235	0.33249	0.36357	0.59481	0.59528
5.6	-0.05463	0.78507	-0.29623	0.21522	0.15918	-0.49685	-0.235	0.02732	0.66875	-0.01554	0.2901
5.65	-0.35981	0.17472	0.00895	0.21522	0.46436	-0.19168	-0.235	0.33249	-0.24678	0.28963	-0.01507
5.7	-0.05463	0.17472	0.31412	0.21522	0.46436	-0.19168	0.07017	0.63767	0.36357	0.28963	0.2901
5.75	-0.35981	0.17472	0.31412	0.21522	-0.146	-0.19168	-0.235	0.63767	0.0584	0.28963	0.2901
5.8	-0.35981	0.17472	-0.29623	0.21522	-0.146	-0.19168	0.07017	0.02732	-0.24678	0.28963	-0.01507
5.85	0.25055	0.17472	0.00895	0.21522	0.15918	0.41868	-0.235	0.33249	0.0584	0.28963	0.59528
5.9	-0.05463	0.17472	0.00895	-0.08995	-0.146	0.41868	0.07017	0.02732	-0.24678	-0.01554	0.2901
5.95	-0.05463	0.17472	-0.29623	0.5204	-0.146	0.1135	0.07017	0.02732	0.0584	-0.01554	0.2901
6	-0.35981	0.17472	0.31412	0.21522	-0.146	0.41868	0.07017	0.33249	0.66875	0.28963	0.2901
6.05	-0.35981	0.17472	0.31412	0.21522	-0.146	0.1135	0.07017	0.33249	0.0584	-0.01554	0.2901
6.1	-0.05463	-0.13045	0.00895	0.21522	-0.146	-0.19168	0.37535	0.02732	0.0584	0.28963	0.2901
6.15	-0.35981	-0.43563	0.31412	-0.08995	0.15918	0.41868	0.07017	0.02732	0.0584	-0.01554	-0.01507
6.2	-0.05463	-0.13045	0.31412	-0.08995	0.15918	0.1135	0.37535	0.02732	0.0584	0.28963	0.2901
6.25	-0.35981	-0.43563	0.31412	0.21522	0.15918	-0.19168	0.07017	-0.27786	-0.24678	0.59481	-0.01507
6.3	-0.66498	0.17472	0.31412	0.21522	0.76953	0.1135	0.07017	0.02732	0.0584	0.59481	-0.01507
6.35	-0.35981	-0.13045	0.31412	-0.08995	0.15918	-0.19168	0.07017	0.02732	0.0584	0.28963	-0.32025
6.4	-0.66498	-0.13045	0.31412	0.21522	0.15918	-0.19168	0.07017	0.33249	0.0584	-0.32072	-0.32025
6.45	-0.35981	0.17472	0.00895	-0.39513	0.46436	-0.19168	0.37535	0.02732	-0.24678	-0.01554	-0.62542
6.5	-0.05463	0.17472	0.00895	-0.39513	0.46436	0.41868	0.68052	0.33249	0.66875	-0.01554	-0.01507
6.55	0.55572	0.4799	0.31412	-0.08995	-0.146	-0.19168	0.07017	0.33249	0.0584	-0.32072	-0.01507
6.6	-0.05463	0.4799	0.00895	-0.39513	-0.146	-0.19168	0.07017	0.63767	0.0584	0.28963	-0.32025
6.65	-0.05463	0.4799	0.00895	-0.08995	-0.146	-0.19168	0.37535	0.02732	0.0584	-0.32072	-0.32025
6.7	0.25055	0.4799	0.00895	-0.39513	0.15918	0.1135	0.07017	0.02732	0.0584	-0.32072	-0.01507
6.75	-0.05463	-0.13045	-0.29623	0.21522	0.15918	-0.19168	0.07017	-0.27786	0.0584	-0.01554	-0.01507
6.8	-0.05463	0.17472	0.00895	-0.7003	0.15918	0.1135	0.37535	-0.27786	0.0584	-0.01554	-0.01507
6.85	0.25055	-0.13045	0.31412	-0.39513	0.15918	0.41868	-0.235	-0.27786	-0.24678	-0.01554	0.2901
6.9	-0.05463	-0.13045	0.31412	0.21522	-0.146	0.1135	0.07017	-0.27786	-0.24678	-0.01554	-0.01507
6.95	0.25055	0.17472	0.00895	-0.08995	0.15918	0.1135	-0.54018	0.02732	0.0584	-0.01554	-0.01507
7	0.25055	0.17472	0.31412	0.21522	-0.146	0.41868	-0.235	0.02732	0.0584	-0.01554	-0.01507
7.05	-0.05463	-0.13045	0.00895	0.21522	-0.146	0.1135	-0.54018	-0.27786	-0.24678	-0.32072	-0.01507
7.1	-0.05463	0.17472	-0.29623	-0.08995	-0.146	0.41868	-0.235	0.02732	-0.24678	0.28963	0.2901
7.15	-0.35981	-0.13045	0.00895	-0.08995	-0.45117	0.41868	0.07017	0.33249	-0.24678	-0.01554	0.2901
7.2	-0.05463	-0.43563	-0.29623	-0.08995	-0.45117	-0.19168	0.07017	0.02732	-0.55195	-0.01554	0.2901
7.25	-0.05463	0.17472	0.00895	-0.08995	-0.45117	0.1135	0.07017	0.02732	-0.24678	0.28963	-0.01507
7.3	-0.05463	-0.13045	0.00895	-0.08995	-0.45117	-0.19168	0.07017	0.33249	-0.24678	-0.01554	0.2901
7.35	0.25055	-0.13045	0.00895	-0.08995	-0.146	-0.19168	0.07017	0.02732	-0.24678	-0.32072	-0.01507
7.4	-0.05463	0.4799	0.31412	-0.39513	0.15918	-0.19168	0.37535	0.02732	0.0584	-0.01554	-0.32025
7.45	0.55572	0.17472	0.00895	-0.39513	-0.146	0.1135	0.37535	-0.27786	0.0584	-0.01554	-0.32025
7.5	-0.05463	0.17472	0.31412	-0.08995	0.15918	-0.19168	0.37535	-0.27786	-0.24678	-0.32072	-0.01507
7.55	0.55572	0.4799	0.31412	-0.08995	0.15918	0.1135	0.07017	-0.27786	-0.24678	-0.01554	-0.32025
7.6	0.25055	-0.13045	0.00895	-0.39513	0.15918	-0.19168	0.07017	0.02732	0.0584	0.28963	-0.32025
7.65	0.55572	-0.43563	0.31412	-0.08995	0.46436	-0.19168	0.37535	0.02732	0.0584	-0.01554	-0.01507
7.7	0.55572	-0.13045	0.00895	-1.00548	-0.45117	-0.49685	0.07017	-0.27786	0.0584	-0.01554	-0.01507
7.75	0.25055	-0.13045	0.00895	-0.39513	0.15918	-0.19168	0.07017	-0.27786	0.66875	0.28963	-0.32025
7.8	0.8609	-0.13045	0.31412	-0.08995	0.46436	-0.49685	-0.235	0.02732	0.36357	0.28963	-0.32025
7.85	0.25055	-0.13045	0.00895	-0.08995	0.15918	-0.19168	-0.54018	0.02732	-0.24678	0.28963	-0.32025
7.9	0.25055	0.17472	0.31412	-0.08995	0.15918	-0.19168	0.07017	0.02732	0.36357	0.59481	0.2901
7.95	0.55572	0.17472	0.31412	-0.08995	0.46436	-0.19168	-0.235	-0.58304	0.66875	0.28963	0.2901
8	0.55572	0.17472	0.31412	-0.08995	0.15918	0.41868	-0.235	-0.58304	0.0584	-0.01554	0.2901
8.05	0.25055	0.4799	0.00895	-0.08995	0.15918	0.41868	-0.235	-0.58304	0.66875	0.28963	-0.01507
8.1	0.55572	0.17472	-0.29623	0.21522	-0.146	0.41868	-0.235	-0.58304	0.66875	0.28963	-0.01507
8.15	0.25055	0.17472	0.00895	0.21522	-0.146	0.72385	-0.54018	-0.58304	0.0584	-0.32072	-0.01507
8.2	-0.05463	0.17472	-0.29623	0.21522	0.15918	0.1135	0.07017	-0.27786	0.36357	-0.01554	0.2901
8.25	0.25055	0.78507	0.00895	0.21522	0.15918	0.41868	0.07017	-0.88821	0.0584	-0.01554	-0.01507
8.3	0.25055	0.17472	-0.29623	0.5204	0.15918	0.41868	-0.235	-0.58304	0.0584	-0.01554	0.2901
8.35	0.25055	0.4799	0.00895	0.21522	0.46436	-0.19168	0.07017	-1.19339	0.0584	0.28963	0.2901
8.4	0.55572	0.17472	0.31412	0.21522	0.15918	0.1135	0.07017	-0.27786	0.0584	-0.01554	-0.32025
8.45	-0.05463	0.4799	-0.29623	-0.08995	0.46436	-0.19168	-0.235	-0.27786	0.0584	-0.32072	-0.32025
8.5	0.55572	0.17472	-0.29623	0.21522	0.15918	-0.19168	0.07017	-0.27786	0.0584	-0.01554	-0.32025
8.55	0.55572	-0.43563	0.00895	-0.08995	-0.146	-0.19168	0.07017	0.02732	0.36357	0.28963	-0.32025
8.6	-0.05463	-0.13045	0.31412	-0.08995	0.15918	0.1135	-0.235	0.33249	0.0584	0.28963	-0.01507
8.65	-0.05463	-0.13045	0.31412	-0.08995	-0.146	0.1135	0.07017	0.02732	0.0584	-0.01554	-0.01507
8.7	0.55572	-0.7408	0.6193	0.21522	0.15918	0.1135	-0.235	0.02732	0.36357	-0.01554	-0.01507
8.75	-0.35981	-0.13045	0.31412	-0.08995	-0.146	0.41868	-0.235	0.02732	0.0584	-0.62589	-0.32025
8.8	-0.05463	-0.43563	0.31412	0.21522	-0.146	0.41868	-0.235	0.02732	-0.24678	-0.32072	-0.32025
8.85	-0.05463	-0.43563	0.31412	0.21522	-0.146	0.41868	0.07017	0.33249	0.0584	-0.01554	-0.01507
8.9	-0.05463	-0.13045	0.31412	-0.08995	-0.146	0.41868	0.07017	0.02732	0.36357	-0.01554	-0.01507
8.95	-0.35981	-0.43563	0.31412	-0.08995	-0.45117	0.1135	-0.235	0.02732	0.36357	-0.01554	0.2901
9	-0.35981	-0.13045	0.31412	0.21522	-0.146	0.41868	0.07017	0.33249	0.36357	-0.32072	0.2901
9.05	-0.05463	0.17472	0.00895	-0.39513	-0.45117	0.41868	0.37535	0.02732	0.36357	-0.01554	-0.01507
9.1	-0.05463	-0.13045	0.31412	0.21522	-0.45117	0.41868	0.07017	0.02732	0.66875	-0.01554	-0.01507
9.15	-0.66498	0.17472	0.00895	0.21522	-0.45117	0.1135	0.07017	0.02732	0.36357	-0.01554	-0.01507
9.2	-0.05463	0.17472	0.00895	-0.39513	-0.45117	0.1135	0.37535	0.33249	0.36357	0.28963	-0.01507
9.25	-0.35981	-0.13045	0.00895	0.21522	-0.146	0.1135	0.07017	0.02732	0.36357	0.28963	-0.01507
9.3	-0.35981	-0.13045	0.00895	-0.08995	-0.146	0.41868	0.07017	0.33249	0.36357	-0.01554	-0.32025
9.35	-0.05463	-0.13045	0.00895	0.21522	0.15918	0.41868	0.07017	0.33249	0.66875	0.28963	-0.32025
9.4	0.25055	-0.13045	0.00895	0.5204	0.15918	0.41868	0.07017	0.33249	0.36357	-0.01554	-0.01507
9.45	-0.35981	-0.13045	-0.29623	0.5204	0.15918	0.1135	0.07017	0.02732	0.36357	-0.01554	-0.32025
9.5	0.25055	-0.13045	-0.29623	0.21522	0.15918	0.1135	0.37535	-0.27786	0.36357	-0.01554	-0.32025
9.55	-0.05463	-0.13045	-0.29623	-0.08995	-0.146	0.41868	0.07017	-0.27786	0.0584	-0.62589	-0.32025
9.6	0.25055	-0.13045	0.00895	0.5204	-0.146	0.1135	0.68052	-0.27786	0.0584	-0.32072	-0.01507
9.65	-0.05463	-0.13045	0.00895	0.21522	0.15918	0.41868	0.68052	-0.27786	0.0584	-0.32072	-0.01507
9.7	-0.05463	-0.13045	-0.29623	0.5204	0.15918	0.1135	0.37535	0.02732	0.0584	-0.01554	-0.32025
9.75	0.55572	0.17472	-0.29623	0.5204	0.15918	0.1135	0.07017	0.02732	-0.55195	-0.01554	-0.01507
9.8	0.25055	-0.13045	-0.29623	-0.08995	0.46436	-0.19168	0.37535	0.33249	-0.24678	0.28963	-0.01507
9.85	0.25055	0.17472	0.31412	0.21522	0.15918	-0.19168	-0.54018	0.63767	0.0584	0.28963	0.2901
9.9	0.25055	-0.43563	0.31412	0.5204	0.15918	-0.19168	-0.235	0.02732	-0.24678	-0.32072	0.2901
9.95	0.25055	-0.13045	0.00895	-0.08995	0.15918	-0.49685	0.37535	0.02732	0.0584	-0.01554	0.2901
10	0.25055	-0.13045	0.31412	0.21522	-0.146	-0.19168	0.07017	0.33249	0.0584	-0.01554	-0.01507
10.05	-0.05463	-0.13045	0.31412	-0.08995	0.15918	-0.80203	0.07017	0.02732	-0.24678	-0.32072	0.2901
10.1	-0.05463	-0.43563	-0.29623	0.21522	0.46436	-0.19168	0.07017	0.33249	-0.24678	-0.01554	-0.01507
10.15	-0.05463	0.17472	0.00895	-0.39513	0.15918	-0.19168	0.37535	0.02732	-0.24678	-0.32072	-0.01507
10.2	-0.05463	-0.43563	0.00895	0.21522	-0.146	-0.19168	-0.235	-0.27786	0.36357	-0.32072	-0.01507
10.25	-0.66498	-0.13045	0.00895	-0.08995	0.15918	-0.19168	-0.235	0.02732	0.0584	-0.01554	-0.32025
10.3	-0.05463	0.17472	0.00895	-0.39513	0.15918	0.1135	0.37535	-0.27786	0.0584	-0.01554	-0.32025
10.35	-0.35981	-0.7408	0.31412	0.21522	0.15918	-0.19168	0.37535	-0.58304	-0.24678	-0.01554	-0.01507
10.4	-0.05463	-0.13045	0.00895	0.21522	0.15918	0.1135	0.07017	-0.58304	0.0584	-0.01554	-0.01507
10.45	-0.66498	-0.43563	0.31412	-0.08995	-0.146	0.41868	0.37535	-0.58304	0.36357	-0.01554	-0.62542
10.5	-0.35981	-0.13045	0.6193	-0.08995	-0.146	0.1135	0.07017	0.02732	-0.24678	-0.01554	-0.32025
10.55	-0.35981	-0.13045	0.6193	0.21522	-0.146	0.1135	0.07017	0.02732	-0.24678	0.28963	-0.01507
10.6	-0.35981	0.4799	0.6193	0.21522	-0.146	0.1135	0.37535	0.33249	-0.24678	0.28963	-0.32025
10.65	-0.05463	0.17472	0.6193	0.21522	0.15918	-0.19168	0.68052	0.02732	-0.24678	0.28963	-0.32025
10.7	0.25055	-0.13045	0.6193	0.21522	0.15918	0.1135	0.68052	0.33249	-0.55195	-0.01554	-0.62542
10.75	0.25055	0.17472	0.31412	-0.08995	0.46436	-0.19168	0.68052	0.33249	-0.24678	-0.01554	-0.32025
10.8	0.55572	-0.43563	0.6193	-0.08995	0.15918	-0.19168	0.68052	0.33249	0.0584	-0.01554	-0.32025
10.85	0.55572	-0.13045	0.6193	-0.39513	0.15918	-0.49685	0.68052	-0.27786	0.0584	-0.01554	0.2901
10.9	-0.05463	-0.13045	0.6193	-0.08995	0.15918	0.41868	0.68052	0.02732	0.36357	-0.01554	0.2901
10.95	0.55572	-0.13045	0.6193	-0.39513	0.15918	-0.19168	0.37535	-0.27786	-0.24678	-0.32072	0.2901
11	-0.05463	-0.13045	0.31412	-0.08995	0.46436	-0.19168	0.07017	-0.27786	0.0584	-0.32072	0.90046
11.05	-0.66498	0.17472	-0.29623	-0.08995	0.46436	0.41868	0.07017	0.02732	0.0584	-0.01554	0.59528
11.1	-0.05463	0.17472	-0.29623	-0.08995	0.15918	-0.19168	-0.235	0.33249	-0.24678	-0.01554	0.2901
11.15	-0.35981	0.17472	0.00895	-0.08995	0.46436	-0.19168	-0.235	0.33249	-0.24678	-0.01554	0.2901
11.2	-0.66498	-0.13045	0.00895	0.21522	0.15918	-0.49685	-0.235	0.02732	-0.24678	-0.01554	-0.01507
11.25	-0.35981	0.17472	0.00895	0.21522	0.15918	-0.49685	-0.54018	0.02732	0.0584	-0.01554	0.2901
11.3	0.25055	0.17472	0.31412	0.5204	0.46436	-0.19168	-0.84536	0.33249	0.0584	-0.01554	-0.01507
11.35	-0.35981	0.17472	0.6193	0.21522	0.46436	0.1135	-0.54018	-0.27786	0.36357	-0.32072	-0.01507
11.4	-0.05463	0.17472	0.31412	0.21522	0.76953	0.41868	-0.235	0.02732	0.0584	-0.01554	-0.01507
11.45	-0.35981	-0.13045	0.00895	-0.08995	0.15918	0.1135	-0.54018	0.02732	0.36357	-0.01554	-0.32025
11.5	-0.66498	-0.43563	0.00895	0.21522	0.15918	0.41868	-0.54018	0.02732	0.66875	-0.01554	-0.32025
11.55	-0.05463	-0.13045	0.00895	0.5204	0.15918	0.41868	-0.235	0.02732	0.97392	-0.01554	-0.01507
11.6	-0.35981	-0.13045	0.00895	0.82558	0.15918	0.1135	-0.54018	-0.27786	0.66875	-0.01554	-0.01507
11.65	-0.05463	-0.13045	0.00895	0.21522	0.46436	0.1135	-0.54018	-0.27786	0.66875	0.28963	0.2901
11.7	-0.35981	0.17472	0.00895	0.21522	0.46436	0.1135	-0.235	0.33249	0.66875	-0.01554	-0.01507
11.75	-0.05463	0.17472	0.31412	-0.08995	0.76953	-0.19168	-0.235	0.33249	0.66875	0.28963	-0.01507
11.8	-0.35981	-0.13045	0.00895	0.21522	-0.146	-0.19168	0.07017	-0.27786	0.66875	0.59481	0.2901
11.85	-0.05463	0.17472	0.31412	-0.08995	0.46436	0.1135	0.37535	0.02732	0.97392	0.28963	-0.01507
11.9	-0.05463	0.17472	0.31412	-0.39513	0.46436	0.1135	0.07017	0.33249	0.66875	0.28963	-0.32025
11.95	-0.35981	-0.13045	0.6193	-0.08995	0.15918	0.1135	0.07017	0.02732	0.66875	-0.01554	-0.01507
12	-0.05463	0.4799	0.00895	-0.08995	0.15918	0.41868	0.37535	-0.27786	0.0584	-0.01554	-0.01507
12.05	-0.05463	0.17472	0.31412	-0.39513	0.15918	-0.19168	0.37535	0.02732	0.36357	-0.01554	-0.01507
12.1	0.55572	0.17472	0.31412	-0.39513	-0.146	0.1135	0.07017	0.33249	-0.24678	-0.32072	-0.32025
12.15	-0.35981	0.17472	0.31412	-0.39513	-0.146	0.1135	0.37535	0.02732	0.0584	-0.32072	0.2901
12.2	-0.35981	0.4799	0.00895	-0.39513	-0.146	0.41868	0.68052	0.02732	-0.24678	0.28963	-0.01507
12.25	-0.05463	0.17472	0.31412	-0.39513	-0.45117	0.1135	0.37535	0.02732	-0.55195	-0.32072	0.2901
12.3	-0.35981	0.17472	0.00895	-0.39513	-0.146	0.1135	0.07017	-0.27786	-0.24678	-0.32072	0.2901
12.35	-0.05463	0.17472	-0.29623	-0.08995	-0.146	0.41868	0.37535	-0.27786	-0.24678	-0.32072	-0.01507
12.4	-0.05463	0.4799	0.00895	-0.08995	-0.146	0.1135	0.07017	0.02732	-0.24678	-0.32072	-0.01507
12.45	0.25055	0.17472	-0.29623	0.21522	-0.146	0.1135	0.37535	0.02732	-0.24678	-0.01554	-0.01507
12.5	0.25055	0.4799	-0.29623	0.5204	0.15918	0.1135	0.07017	0.33249	0.0584	0.28963	0.2901
12.55	0.8609	0.17472	0.31412	0.21522	0.15918	0.1135	0.07017	0.02732	-0.24678	-0.01554	-0.01507
12.6	0.55572	-0.13045	-0.29623	-0.08995	-0.146	0.1135	-0.54018	0.33249	0.0584	-0.01554	-0.01507
12.65	0.55572	-0.13045	-0.29623	0.21522	0.46436	-0.19168	-0.235	0.02732	0.0584	-0.01554	-0.01507
12.7	0.55572	-0.43563	-0.29623	-0.08995	0.15918	-0.19168	-0.235	0.33249	0.36357	0.59481	-0.32025
12.75	0.55572	-0.43563	-0.29623	-0.08995	-0.146	0.1135	-0.235	0.33249	0.0584	-0.01554	-0.01507
12.8	0.8609	0.17472	-0.29623	0.21522	0.15918	0.1135	-0.235	0.33249	-0.24678	-0.01554	-0.01507
12.85	0.55572	-0.43563	-0.29623	-0.08995	0.46436	0.72385	0.37535	0.33249	-0.24678	0.59481	-0.32025
12.9	0.25055	-0.43563	-0.29623	-0.39513	-0.146	-0.19168	0.07017	0.02732	-0.24678	-0.01554	-0.32025
12.95	0.25055	-0.13045	-0.29623	-0.08995	0.46436	0.1135	0.07017	0.02732	0.0584	-0.01554	-0.01507
13	0.25055	-0.43563	0.00895	-0.39513	0.15918	0.1135	0.37535	0.02732	0.0584	0.28963	-0.62542
13.05	0.25055	-0.43563	0.00895	-0.39513	0.15918	0.1135	0.07017	0.02732	0.0584	0.28963	-0.32025
13.1	-0.05463	-0.43563	-0.29623	-0.08995	0.15918	0.1135	0.07017	0.02732	0.0584	-0.01554	-0.01507
13.15	-0.05463	-0.13045	-0.29623	-1.00548	0.46436	-0.19168	0.37535	-0.27786	0.0584	-0.01554	-0.01507
13.2	0.25055	-0.43563	-0.29623	-0.08995	-0.146	-0.19168	-0.235	-0.27786	0.36357	-0.01554	-0.01507
13.25	-0.05463	-0.43563	0.00895	-0.39513	-0.45117	0.1135	0.07017	-0.27786	0.36357	-0.01554	0.2901
13.3	-0.05463	-0.13045	0.00895	-0.39513	-0.146	0.1135	0.07017	-0.27786	0.36357	-0.32072	-0.01507
13.35	-0.05463	-0.13045	0.00895	-0.08995	-0.75635	-0.19168	-0.235	0.02732	0.36357	-0.32072	-0.01507
13.4	-0.35981	-0.13045	-0.6014	-0.08995	-0.146	-0.19168	0.07017	-0.27786	0.0584	-0.32072	-0.01507
13.45	-0.05463	-0.13045	-0.29623	-0.08995	-0.146	0.1135	0.07017	0.02732	0.0584	-0.32072	-0.32025
13.5	-0.05463	-0.13045	0.00895	-0.08995	-0.146	-0.19168	0.07017	0.02732	0.0584	-0.01554	-0.9306
13.55	0.25055	-0.43563	0.00895	0.21522	0.15918	-0.19168	-0.235	-0.27786	0.0584	-0.01554	-0.32025
13.6	-0.05463	-0.13045	0.00895	-0.08995	0.15918	-0.19168	-0.235	0.02732	0.0584	-0.01554	-0.32025
13.65	-0.05463	-0.13045	0.31412	-0.08995	0.15918	0.1135	0.07017	-0.27786	0.0584	-0.01554	-0.62542
13.7	-0.05463	0.17472	0.31412	-0.08995	0.15918	0.1135	0.37535	0.02732	0.0584	-0.01554	-0.01507
13.75	-0.35981	0.4799	0.00895	-0.08995	0.76953	0.41868	0.07017	0.02732	0.0584	-0.32072	-0.01507
13.8	0.25055	0.17472	0.31412	-0.39513	0.46436	0.1135	0.07017	0.02732	-0.24678	-0.01554	-0.32025
13.85	0.25055	0.17472	0.31412	-0.39513	0.15918	-0.19168	0.07017	-0.27786	-0.55195	-0.32072	0.2901
13.9	-0.35981	0.4799	0.31412	-0.08995	0.15918	0.1135	0.07017	0.02732	0.0584	-0.32072	0.59528
13.95	-0.05463	0.4799	0.00895	-0.39513	-0.146	0.1135	0.9857	0.02732	0.0584	-0.01554	0.59528
14	-0.05463	0.4799	0.00895	-0.39513	0.15918	-0.19168	0.68052	-0.58304	0.0584	-0.32072	0.59528
14.05	-0.05463	0.4799	0.31412	-0.08995	0.15918	-0.19168	0.37535	-0.27786	0.0584	-0.32072	0.2901
14.1	0.25055	0.4799	0.31412	-0.39513	0.15918	-0.19168	0.37535	0.02732	0.36357	-0.32072	0.2901
14.15	-0.05463	0.4799	0.31412	-0.08995	-0.146	0.1135	0.37535	0.02732	-0.24678	-0.32072	-0.01507
14.2	-0.35981	0.4799	0.00895	-0.08995	0.15918	-0.19168	0.07017	0.02732	-0.24678	-0.32072	0.2901
14.25	-0.05463	0.4799	0.31412	-0.08995	-0.146	0.41868	0.07017	0.02732	-0.24678	-0.32072	-0.01507
14.3	-0.05463	0.17472	0.00895	-0.39513	-0.45117	-0.19168	-0.235	0.02732	0.0584	-0.01554	-0.32025
14.35	-0.05463	0.17472	0.31412	0.21522	-0.146	0.41868	-0.235	-0.27786	0.0584	-0.32072	-0.01507
14.4	-0.35981	0.4799	0.00895	-0.08995	-0.146	-0.19168	-0.235	0.02732	0.0584	-0.01554	-0.32025
14.45	-0.05463	0.4799	0.31412	0.21522	-0.146	0.1135	-0.84536	0.02732	0.36357	0.28963	-0.32025
14.5	-0.35981	0.78507	0.31412	0.5204	-0.146	0.1135	-0.54018	0.33249	0.36357	-0.01554	-0.01507
14.55	-0.05463	0.4799	0.00895	0.21522	-0.146	-0.19168	0.07017	0.02732	0.36357	0.28963	-0.32025
14.6	0.25055	0.4799	-0.29623	-0.39513	0.15918	0.1135	0.07017	0.33249	0.36357	0.28963	-0.32025
14.65	-0.05463	0.17472	0.00895	-0.08995	0.15918	-0.19168	0.07017	0.02732	0.0584	-0.01554	-0.32025
14.7	0.25055	0.4799	0.00895	-0.39513	0.46436	-0.19168	0.07017	0.02732	0.0584	-0.32072	-0.01507
14.75	0.25055	0.17472	0.00895	-0.39513	0.46436	-0.49685	0.07017	0.33249	0.36357	-0.01554	-0.32025
14.8	0.55572	-0.13045	0.00895	-0.39513	-0.45117	-0.49685	0.07017	0.02732	0.36357	-0.01554	0.2901
14.85	-0.35981	-0.13045	-0.6014	-0.08995	-0.146	-0.19168	0.37535	-0.27786	0.36357	-0.01554	0.59528
14.9	0.55572	-0.13045	-0.29623	-0.39513	-0.146	0.1135	0.37535	0.33249	0.0584	0.28963	0.2901
14.95	0.25055	0.17472	0.00895	-0.7003	-0.146	-0.49685	0.07017	0.02732	-0.24678	0.28963	-0.01507
15	0.25055	0.17472	0.00895	-0.08995	-0.146	-0.19168	0.07017	0.33249	0.0584	-0.32072	-0.01507
15.05	-0.35981	0.4799	0.31412	-0.39513	0.15918	-0.19168	-0.235	0.02732	0.0584	-0.01554	0.2901
15.1	-0.05463	0.17472	0.31412	0.21522	-0.45117	-0.19168	0.07017	0.33249	0.36357	0.28963	-0.01507
15.15	0.25055	0.17472	0.00895	-0.08995	-0.146	0.41868	0.07017	-0.27786	0.36357	-0.01554	-0.01507
15.2	-0.35981	0.4799	0.00895	0.21522	-0.146	0.41868	0.07017	-0.27786	0.66875	-0.32072	0.2901
15.25	-0.35981	0.17472	0.00895	0.21522	-0.146	0.1135	-0.235	-0.27786	-0.24678	-0.01554	-0.01507
15.3	-0.35981	-0.13045	0.00895	-0.08995	0.15918	0.41868	-0.54018	-0.27786	0.36357	-0.32072	-0.01507
15.35	-0.66498	0.4799	0.00895	-0.08995	0.15918	0.41868	-0.235	0.02732	0.0584	-0.32072	0.2901
15.4	-0.05463	0.4799	0.00895	-0.08995	0.15918	-0.19168	-0.54018	0.02732	0.0584	-0.01554	0.2901
15.45	-0.05463	0.17472	0.00895	-0.08995	0.15918	-0.19168	-0.54018	0.02732	-0.24678	-0.32072	-0.32025
15.5	-0.35981	0.17472	-0.29623	0.21522	0.46436	0.1135	-0.235	0.33249	-0.24678	-0.01554	-0.01507
15.55	-0.05463	-0.13045	-0.29623	0.21522	0.46436	0.1135	-0.235	0.63767	-0.24678	-0.01554	-0.32025
15.6	-0.05463	-0.13045	-0.29623	0.21522	0.15918	0.1135	0.07017	0.94284	-0.85713	-0.32072	0.2901
15.65	-0.05463	-0.13045	0.00895	0.21522	0.46436	0.1135	0.07017	0.94284	-0.55195	-0.32072	-0.01507
15.7	0.25055	-0.13045	0.00895	-0.39513	0.15918	0.1135	0.37535	0.63767	-0.24678	-0.32072	0.2901
15.75	-0.05463	-0.13045	0.31412	0.21522	0.15918	-0.49685	-0.235	0.33249	0.0584	-0.32072	-0.32025
15.8	-0.35981	-0.13045	0.31412	0.21522	-0.146	0.1135	0.07017	0.33249	-0.24678	-0.32072	-0.01507
15.85	0.55572	-0.13045	0.00895	0.21522	-0.146	0.1135	0.07017	0.02732	-0.24678	-0.32072	-0.01507
15.9	-0.05463	-0.13045	-0.29623	0.21522	-0.45117	0.1135	0.07017	0.02732	-0.55195	-0.32072	-0.01507
15.95	-0.05463	0.17472	0.00895	0.21522	-0.75635	-0.19168	0.07017	0.02732	0.0584	-0.32072	-0.01507
16	-0.05463	0.17472	-0.29623	-0.08995	-0.146	0.1135	-0.235	-0.58304	0.0584	-0.01554	0.2901
16.05	-0.05463	0.17472	-0.29623	0.5204	-0.45117	-0.19168	-0.235	-0.27786	0.0584	-0.32072	-0.01507
16.1	-0.05463	0.17472	0.00895	0.21522	-0.146	-0.19168	-0.235	0.02732	0.0584	-0.32072	-0.01507
16.15	-0.05463	-0.13045	-0.29623	0.5204	0.15918	0.1135	-0.235	0.02732	0.36357	-0.32072	0.2901
16.2	-0.05463	0.17472	-0.6014	0.21522	-0.146	0.1135	0.07017	0.33249	-0.24678	-0.32072	0.2901
16.25	-0.05463	-0.13045	-0.29623	0.21522	-0.45117	-0.19168	0.07017	0.33249	0.0584	-0.01554	0.59528
16.3	0.25055	0.4799	-0.6014	0.21522	0.15918	0.1135	0.07017	0.33249	-0.24678	-0.01554	0.59528
16.35	0.55572	0.17472	0.00895	0.21522	0.15918	-0.19168	0.37535	0.02732	-0.24678	-0.01554	-0.01507
16.4	0.55572	-0.13045	0.00895	-0.08995	0.15918	-0.80203	0.07017	0.02732	-0.24678	-0.01554	-0.32025
16.45	-0.05463	0.17472	0.31412	0.21522	0.46436	-0.49685	0.68052	0.02732	-0.24678	-0.32072	-0.32025
16.5	0.55572	0.17472	-0.29623	-0.08995	-0.146	-0.19168	0.37535	0.33249	-0.24678	-0.32072	-0.62542
16.55	-0.35981	-0.13045	0.00895	-0.08995	-0.146	-0.80203	0.37535	0.02732	-0.24678	-0.01554	-0.32025
16.6	-0.35981	-0.13045	-0.29623	-0.39513	0.15918	-0.49685	0.37535	-0.27786	0.0584	-0.01554	-0.32025
16.65	-0.05463	-0.7408	0.31412	-0.39513	0.15918	-0.19168	0.37535	-0.27786	-0.24678	-0.01554	-0.32025
16.7	-0.05463	-0.13045	0.31412	-0.08995	0.15918	-1.1072	0.37535	-0.27786	-0.24678	-0.01554	-0.01507
16.75	-0.35981	-0.13045	0.00895	-0.08995	-0.45117	-0.49685	0.07017	0.02732	0.0584	0.28963	-0.01507
16.8	-0.35981	0.17472	-0.29623	-0.39513	-0.146	-0.19168	0.07017	0.33249	-0.24678	-0.62589	-0.01507
16.85	-0.05463	0.17472	0.00895	0.21522	-0.146	-0.49685	0.07017	-0.27786	-0.24678	-0.01554	-0.01507
16.9	-0.35981	0.4799	0.00895	0.5204	0.15918	-0.19168	-0.235	0.02732	0.0584	-0.01554	-0.01507
16.95	-0.05463	-0.13045	-0.6014	0.5204	0.15918	-0.19168	0.37535	0.02732	0.66875	0.28963	0.2901
17	-0.35981	-0.13045	0.00895	0.21522	0.15918	-0.19168	0.37535	-0.27786	0.0584	0.28963	-0.01507
17.05	-0.35981	-0.13045	0.00895	1.13075	0.15918	-0.49685	0.07017	0.02732	0.0584	0.28963	0.2901
17.1	-0.05463	-0.13045	0.00895	0.5204	0.46436	-0.19168	0.07017	0.02732	0.0584	0.28963	-0.01507
17.15	-0.05463	0.17472	0.00895	0.5204	0.46436	-0.19168	0.07017	0.02732	0.0584	0.59481	-0.01507
17.2	-0.35981	-0.13045	0.00895	0.21522	-0.146	0.1135	0.07017	0.02732	0.66875	-0.01554	0.2901
17.25	-0.66498	-0.13045	0.31412	0.21522	0.46436	0.41868	0.37535	0.02732	0.36357	-0.01554	0.2901
17.3	-0.05463	-0.13045	0.6193	0.21522	0.15918	0.1135	0.07017	0.02732	-0.24678	0.28963	-0.01507
17.35	-0.35981	-0.43563	0.31412	0.21522	0.15918	0.1135	-0.54018	0.02732	0.0584	0.28963	0.59528
17.4	-0.35981	-0.43563	0.00895	0.21522	0.46436	-0.19168	0.07017	0.33249	0.0584	0.28963	0.59528
17.45	-0.05463	-0.13045	0.31412	-0.08995	0.15918	-0.49685	-0.54018	0.02732	-0.55195	0.28963	-0.01507
17.5	-0.05463	-0.7408	0.31412	-0.08995	-0.146	-0.49685	-0.235	0.33249	-0.24678	0.28963	-0.01507
17.55	-0.35981	-0.13045	-0.6014	-0.08995	0.15918	0.1135	-0.235	0.33249	0.0584	-0.32072	0.2901
17.6	-0.35981	-0.13045	-0.90658	-0.08995	0.15918	-0.19168	-0.54018	0.63767	-0.24678	-0.01554	0.2901
17.65	-0.05463	-0.13045	-0.29623	-0.08995	-0.146	-0.19168	0.07017	0.33249	0.0584	0.59481	0.59528
17.7	-0.35981	-0.13045	-0.29623	0.21522	0.15918	0.1135	0.37535	0.33249	0.0584	0.28963	-0.01507
17.75	-0.05463	-0.13045	0.00895	0.21522	0.15918	0.1135	0.68052	0.63767	0.36357	0.28963	-0.01507
17.8	-0.05463	0.17472	0.31412	-0.08995	0.15918	0.1135	0.07017	0.02732	0.36357	0.28963	-0.32025
17.85	-0.35981	0.17472	0.6193	-0.08995	0.15918	0.41868	0.07017	0.02732	0.36357	-0.32072	-0.62542
17.9	-0.35981	0.17472	0.6193	0.21522	0.15918	0.72385	0.37535	-0.27786	0.36357	-0.32072	-0.01507
17.95	-0.05463	-0.13045	0.31412	0.21522	-0.146	0.41868	0.37535	-0.58304	0.0584	-0.32072	-0.32025
18	-0.05463	-0.13045	0.00895	0.21522	-0.146	-0.19168	0.07017	-0.27786	0.0584	-0.01554	-0.01507
18.05	-0.35981	-0.13045	-0.29623	0.21522	-0.146	-0.19168	0.07017	0.33249	0.0584	-0.01554	-0.01507
18.1	-0.05463	-0.13045	0.31412	-0.08995	-0.146	0.1135	-0.235	0.02732	-0.24678	-0.32072	-0.32025
18.15	-0.05463	-0.13045	-0.29623	0.21522	-0.45117	0.1135	0.07017	0.02732	0.0584	0.28963	-0.01507
18.2	-0.05463	-0.13045	0.00895	0.21522	-0.45117	0.1135	0.37535	0.02732	0.0584	-0.32072	-0.01507
18.25	0.25055	-0.13045	-0.29623	0.21522	-0.45117	0.1135	-0.235	0.02732	0.0584	-0.32072	-0.32025
18.3	-0.05463	-0.43563	-0.29623	0.21522	-0.45117	-0.19168	0.07017	0.02732	0.0584	0.28963	-0.01507
18.35	-0.35981	-0.43563	0.00895	0.21522	-0.146	-0.49685	0.37535	0.02732	0.36357	-0.01554	-0.01507
18.4	-0.35981	-0.7408	0.00895	0.21522	-0.146	0.1135	0.37535	0.33249	0.36357	-0.01554	-0.01507
18.45	-0.05463	-0.7408	0.00895	0.5204	0.15918	0.1135	-0.235	0.33249	0.36357	-0.01554	-0.32025
18.5	-0.35981	-0.13045	0.00895	0.5204	0.15918	0.72385	0.07017	0.02732	0.36357	-0.62589	-0.32025
18.55	-0.05463	-0.7408	0.00895	-0.08995	0.46436	0.72385	-0.54018	0.02732	-0.24678	-0.62589	-0.01507
18.6	-0.05463	-0.7408	0.31412	-0.08995	-0.75635	0.41868	0.07017	0.02732	-0.24678	-0.01554	-0.32025
18.65	-0.35981	0.17472	0.6193	0.21522	0.15918	0.1135	-0.235	0.02732	0.0584	-0.01554	-0.01507
18.7	0.25055	-0.43563	0.00895	-0.08995	-0.146	0.1135	0.07017	0.33249	-0.55195	-0.32072	-0.32025
18.75	0.55572	-0.13045	0.00895	-0.7003	0.15918	0.41868	-0.235	0.33249	-0.55195	-0.01554	-0.32025
18.8	0.25055	-0.13045	0.00895	-0.08995	0.15918	0.72385	-0.235	0.33249	-0.55195	0.28963	-0.01507
18.85	-0.05463	0.17472	0.00895	-0.39513	0.15918	0.72385	0.37535	-0.27786	-0.55195	-0.01554	-0.01507
18.9	0.55572	-0.13045	0.31412	-0.39513	0.15918	0.72385	0.07017	0.02732	-0.55195	-0.01554	-0.01507
18.95	-0.05463	-0.13045	0.00895	-0.08995	-0.146	0.72385	-0.235	0.02732	-0.24678	0.59481	-0.62542
19	0.25055	-0.13045	0.00895	-0.08995	-0.146	0.41868	0.37535	0.02732	-0.24678	0.28963	-0.32025
19.05	0.55572	-0.13045	0.31412	-0.39513	-0.146	0.72385	0.07017	0.02732	-0.24678	-0.01554	-0.01507
19.1	0.55572	-0.43563	0.00895	-0.08995	-0.146	0.1135	0.07017	0.02732	0.0584	-0.01554	-0.32025
19.15	0.55572	-0.13045	0.00895	-0.08995	-0.146	0.41868	0.68052	0.02732	0.0584	-0.01554	-0.32025
19.2	0.55572	0.17472	0.00895	-0.08995	-0.45117	0.1135	0.07017	0.02732	-0.24678	0.28963	-0.32025
19.25	0.8609	0.17472	0.00895	0.21522	-0.45117	0.1135	0.07017	0.02732	0.0584	0.28963	-0.01507
19.3	-0.05463	0.17472	-0.29623	-0.39513	-0.75635	0.1135	-0.235	0.33249	0.36357	-0.01554	0.2901
19.35	0.55572	0.4799	-0.29623	-0.39513	0.15918	-0.19168	0.07017	0.63767	0.0584	-0.01554	-0.01507
19.4	-0.05463	0.17472	0.31412	-0.39513	-0.146	-0.49685	-0.235	0.33249	0.0584	-0.01554	-0.32025
19.45	-0.35981	0.17472	0.00895	-0.39513	0.15918	-0.49685	0.07017	0.02732	0.36357	-0.32072	-0.01507
19.5	-0.05463	0.17472	-0.29623	-0.39513	0.15918	-0.19168	0.07017	0.63767	0.0584	-0.32072	-0.01507
19.55	-0.05463	0.17472	-0.90658	-1.00548	0.15918	-0.49685	-0.54018	0.33249	0.0584	0.28963	-0.32025
19.6	-0.35981	0.17472	-0.29623	-0.7003	0.46436	-0.49685	-0.235	0.63767	0.0584	-0.01554	0.2901
19.65	-0.35981	0.17472	-0.29623	-0.39513	-0.146	-0.19168	0.07017	0.33249	0.0584	-0.01554	-0.01507
19.7	-0.05463	0.17472	-0.29623	-0.7003	0.15918	-0.49685	-0.235	0.02732	0.0584	-0.32072	-0.01507
19.75	-0.05463	-0.7408	0.31412	-0.7003	0.15918	-0.49685	-0.235	0.02732	0.0584	-0.32072	-0.01507
19.8	0.25055	0.17472	0.31412	-0.39513	0.15918	-0.19168	0.07017	0.63767	0.0584	-0.32072	-0.32025
19.85	0.25055	-0.43563	0.31412	-0.39513	0.15918	-0.80203	0.37535	0.02732	0.0584	-0.01554	-0.32025
19.9	-0.05463	-0.7408	0.31412	-0.08995	-0.146	-0.19168	0.07017	0.02732	0.0584	-0.01554	-0.01507
19.95	0.25055	-0.7408	0.00895	-0.08995	-0.146	-0.49685	0.07017	0.33249	0.0584	-0.32072	-0.01507
20	0.25055	-0.7408	0.31412	-0.39513	-0.146	-0.49685	0.07017	-0.58304	0.36357	-0.01554	-0.01507
20.05	0.55572	-1.04598	0.6193	-0.08995	-0.146	-0.19168	-0.235	-0.58304	0.0584	-0.01554	-0.01507
20.1	0.25055	-0.43563	0.31412	-0.39513	0.15918	-0.19168	0.07017	0.02732	-0.24678	0.28963	0.2901
20.15	0.55572	-0.43563	0.31412	-0.39513	0.15918	-0.19168	0.37535	0.02732	-0.24678	0.28963	0.59528
20.2	-0.05463	-0.7408	-0.29623	-0.08995	0.15918	0.1135	0.37535	-0.27786	-0.24678	-0.01554	0.2901
20.25	-0.05463	-0.13045	0.00895	-0.08995	0.46436	0.1135	0.37535	0.02732	0.36357	-0.01554	0.2901
20.3	-0.05463	-0.13045	0.00895	-0.08995	0.46436	-0.19168	0.37535	-0.27786	0.36357	-0.32072	-0.01507
20.35	-0.05463	-0.43563	0.00895	0.5204	0.46436	0.1135	0.37535	-0.27786	0.36357	-0.01554	-0.01507
20.4	-0.35981	-0.7408	0.00895	0.21522	0.15918	0.1135	0.37535	0.02732	0.66875	-0.62589	-0.32025
20.45	-0.05463	-0.13045	0.00895	0.21522	0.15918	0.1135	0.37535	0.02732	0.36357	-0.32072	-0.01507
20.5	-0.05463	-0.13045	-0.29623	0.21522	-0.146	-0.49685	0.07017	0.02732	0.97392	-0.32072	-0.01507
20.55	-0.35981	0.17472	-0.29623	0.5204	0.46436	-0.19168	0.07017	0.02732	0.66875	-0.01554	-0.01507
20.6	-0.35981	-0.13045	-0.29623	0.5204	0.46436	-0.49685	0.37535	0.63767	0.0584	-0.01554	-0.01507
20.65	-0.35981	-0.13045	0.00895	0.5204	-0.146	-0.19168	-0.235	0.02732	0.36357	-0.32072	-0.32025
20.7	-0.05463	-0.13045	0.00895	0.5204	-0.146	-0.49685	-0.235	0.33249	0.0584	-0.01554	-0.62542
20.75	-0.35981	-0.7408	0.00895	0.21522	0.15918	-0.19168	0.07017	0.33249	0.0584	0.28963	-0.62542
20.8	-0.05463	-0.13045	0.31412	0.21522	-0.146	-0.80203	-0.235	-0.27786	0.0584	-0.01554	-0.32025
20.85	-0.35981	-0.13045	0.00895	0.5204	0.15918	-0.49685	0.07017	0.33249	-0.24678	0.28963	-0.62542
20.9	0.25055	-0.13045	-0.29623	-0.08995	-0.146	-0.19168	0.07017	0.33249	-0.24678	0.28963	-0.01507
20.95	0.25055	0.17472	0.31412	0.21522	-0.45117	-0.19168	0.37535	0.33249	-0.24678	-0.01554	-0.01507
21	0.25055	0.17472	0.31412	0.5204	-0.45117	-0.49685	0.07017	0.33249	0.0584	0.59481	0.2901
21.05	-0.35981	0.17472	0.00895	0.5204	-0.146	-0.19168	0.07017	0.02732	0.36357	0.59481	-0.01507
21.1	-0.05463	0.17472	-0.29623	0.21522	0.15918	-0.19168	0.07017	0.33249	0.36357	0.28963	-0.01507
21.15	0.55572	-0.13045	0.31412	0.21522	-0.146	-0.49685	0.07017	0.02732	0.0584	0.59481	-0.32025
21.2	-0.05463	-0.13045	0.00895	0.21522	0.15918	-0.19168	0.68052	0.02732	0.0584	0.28963	-0.01507
21.25	0.55572	-0.43563	0.00895	-0.39513	0.15918	-0.19168	0.68052	-0.27786	0.36357	-0.01554	-0.01507
21.3	-0.05463	-0.7408	0.31412	0.21522	-0.45117	-0.19168	0.07017	-0.58304	0.36357	0.28963	-0.32025
21.35	-0.35981	-0.13045	0.31412	0.21522	-0.146	-0.19168	0.37535	-0.27786	0.36357	-0.01554	-0.32025
21.4	-0.05463	0.17472	0.00895	-0.08995	-0.146	0.41868	0.07017	-0.58304	0.36357	-0.01554	-0.01507
21.45	0.55572	-0.43563	0.31412	-0.39513	-0.146	-0.19168	0.37535	-0.27786	0.0584	0.28963	-0.01507
21.5	0.25055	-0.43563	-0.29623	0.5204	0.15918	0.1135	0.37535	0.02732	-0.55195	0.28963	0.2901
21.55	-0.05463	0.17472	0.31412	-0.08995	0.46436	0.41868	0.07017	0.33249	0.36357	-0.32072	0.59528
21.6	0.55572	-0.13045	0.31412	0.21522	0.15918	0.1135	0.37535	0.02732	0.0584	-0.32072	-0.01507
21.65	-0.35981	-0.13045	0.31412	0.5204	-0.146	-0.19168	-0.235	0.02732	0.0584	-0.01554	0.2901
21.7	0.25055	0.17472	0.31412	0.21522	0.15918	0.1135	0.07017	0.02732	0.0584	-0.32072	0.2901
21.75	0.25055	0.17472	0.6193	-0.08995	0.15918	0.41868	0.07017	-0.27786	-0.24678	-0.01554	-0.01507
21.8	0.55572	0.17472	0.00895	0.21522	-0.146	-0.19168	0.07017	0.33249	0.0584	0.28963	-0.01507
21.85	0.8609	0.17472	0.6193	0.21522	0.15918	0.41868	0.07017	0.33249	0.0584	-0.62589	0.2901
21.9	1.16607	0.17472	0.00895	0.21522	0.15918	-0.19168	0.37535	0.33249	0.0584	-0.32072	-0.01507
21.95	0.55572	-0.43563	0.31412	0.21522	-0.45117	-0.49685	0.07017	0.63767	0.0584	-0.32072	-0.01507
22	0.25055	-0.13045	0.31412	0.5204	0.15918	0.1135	0.37535	0.02732	0.0584	-0.01554	0.2901
22.05	0.25055	-0.43563	0.31412	0.21522	-0.146	0.1135	0.07017	-0.27786	0.0584	-0.32072	-0.01507
22.1	-0.05463	-0.43563	0.00895	0.5204	-0.146	0.41868	0.37535	0.02732	0.36357	-0.32072	-0.01507
22.15	-0.35981	-0.7408	-0.29623	0.5204	0.15918	0.1135	0.07017	0.02732	0.66875	-0.01554	-0.01507
22.2	0.25055	-0.43563	0.00895	-0.08995	0.15918	-0.19168	0.37535	0.02732	0.36357	-0.32072	0.2901
22.25	-0.05463	-0.43563	0.00895	0.5204	-0.146	-0.49685	0.37535	-0.27786	-0.24678	-0.32072	-0.01507
22.3	-0.05463	-0.13045	0.00895	0.5204	0.15918	-0.19168	0.07017	-0.27786	0.0584	0.28963	-0.01507
22.35	0.55572	0.17472	-0.29623	0.21522	0.46436	0.1135	0.07017	-0.58304	0.0584	-0.01554	-0.01507
22.4	-0.35981	0.17472	-0.29623	0.21522	-0.146	-0.19168	0.07017	-0.58304	0.0584	-0.01554	-0.01507
22.45	-0.35981	0.17472	-0.6014	0.5204	-0.146	-0.49685	-0.235	-0.58304	0.0584	0.28963	-0.01507
22.5	-0.35981	0.17472	-0.29623	-0.08995	0.15918	-0.19168	0.37535	-0.88821	0.0584	-0.01554	-0.01507
22.55	-0.35981	-0.13045	-0.29623	-0.08995	-0.45117	0.1135	0.07017	-0.58304	-0.55195	0.28963	0.2901
22.6	-0.35981	-0.13045	-0.29623	0.21522	-0.146	0.1135	-0.235	-0.27786	-0.24678	0.28963	0.59528
22.65	-0.05463	-0.13045	-0.29623	0.21522	0.15918	0.1135	0.07017	-0.58304	0.0584	0.28963	0.59528
22.7	-0.05463	-0.13045	-0.29623	-0.39513	-0.146	-0.19168	0.07017	-0.27786	-0.24678	0.28963	0.59528
22.75	-0.35981	-0.43563	0.00895	-0.08995	-0.45117	-0.19168	-0.54018	-0.27786	0.0584	0.28963	-0.01507
22.8	-0.35981	-0.13045	-0.29623	-0.08995	0.15918	0.1135	-0.235	0.02732	0.0584	0.28963	0.2901
22.85	-0.05463	-0.13045	0.00895	-0.08995	-0.146	0.1135	-0.235	-0.58304	-0.55195	0.28963	0.2901
22.9	-0.35981	-0.13045	0.00895	-0.08995	-0.45117	-0.19168	-0.235	-0.27786	-0.24678	0.28963	-0.32025
22.95	-0.35981	-0.13045	0.00895	0.21522	-0.146	0.41868	0.07017	-0.27786	0.0584	-0.01554	-0.01507
23	-0.05463	-0.43563	0.00895	0.21522	-0.146	-0.19168	0.37535	-0.27786	0.0584	-0.01554	-0.01507
23.05	-0.05463	0.17472	0.00895	0.21522	-0.146	-0.49685	0.07017	-0.27786	-0.24678	-0.01554	-0.32025
23.1	-0.05463	-0.13045	0.00895	0.21522	-0.146	0.1135	0.07017	0.02732	0.0584	-0.01554	-0.32025
23.15	0.25055	-0.13045	0.00895	-0.08995	-0.146	0.1135	0.37535	-0.27786	-0.24678	-0.01554	-0.32025
23.2	0.55572	-0.13045	0.00895	-0.08995	-0.45117	-0.19168	0.07017	-0.27786	-0.55195	0.28963	-0.01507
23.25	-0.66498	0.17472	0.00895	-0.08995	-0.146	0.1135	0.37535	0.33249	0.0584	-0.01554	-0.01507
23.3	-0.66498	0.17472	-0.6014	0.21522	0.46436	0.1135	-0.235	-0.27786	0.0584	-0.01554	-0.01507
23.35	-0.35981	0.4799	-0.29623	0.21522	-0.146	-0.19168	-0.235	-0.27786	0.0584	-0.32072	-0.01507
23.4	-0.35981	-0.13045	-0.29623	-0.08995	-0.146	0.1135	-0.235	0.02732	0.36357	0.28963	0.2901
23.45	-0.35981	0.17472	0.00895	-0.08995	0.15918	0.1135	-0.235	-0.27786	0.36357	0.28963	0.2901
23.5	-0.35981	-0.13045	0.31412	-0.08995	0.15918	0.41868	-0.54018	-0.27786	0.0584	-0.01554	0.2901
23.55	-0.35981	-0.13045	0.00895	-0.08995	0.15918	0.1135	-0.235	-0.27786	0.36357	0.28963	0.2901
23.6	-0.05463	-0.13045	-0.29623	0.82558	0.15918	0.41868	0.07017	0.02732	0.0584	0.28963	-0.01507
23.65	0.25055	-0.13045	-0.29623	0.21522	0.15918	0.1135	0.07017	-0.27786	0.0584	-0.01554	0.59528
23.7	-0.05463	-0.13045	0.00895	0.21522	-0.146	0.1135	-0.235	0.02732	0.0584	0.28963	0.2901
23.75	-0.05463	-0.13045	0.31412	0.21522	0.15918	0.41868	0.37535	-0.27786	0.36357	0.28963	0.59528
23.8	-0.05463	-0.7408	-0.29623	0.21522	-0.146	0.1135	0.07017	0.33249	0.0584	-0.01554	0.2901
23.85	0.55572	-0.7408	-0.29623	-0.08995	-0.45117	-0.19168	0.37535	-0.27786	-0.24678	0.28963	-0.32025
23.9	-0.35981	-0.43563	0.00895	0.21522	0.15918	-0.19168	0.37535	0.02732	0.0584	0.28963	-0.32025
23.95	0.55572	-0.13045	-0.29623	0.21522	0.15918	-0.19168	0.07017	0.02732	-0.24678	-0.01554	-0.01507
24	-0.05463	-0.13045	0.00895	0.21522	-0.45117	-0.19168	0.37535	0.02732	0.36357	-0.01554	-0.32025
24.05	-0.35981	-0.13045	-0.29623	0.5204	0.15918	-0.19168	0.07017	0.02732	0.36357	0.28963	-0.01507
24.1	-0.05463	-0.7408	0.00895	0.21522	-0.146	-0.19168	0.68052	0.02732	0.0584	0.28963	-0.01507
24.15	0.25055	-0.7408	-0.29623	0.5204	-0.146	-0.49685	0.07017	-0.27786	0.0584	-0.01554	0.59528
24.2	0.25055	-0.43563	0.00895	0.5204	0.15918	-0.19168	0.07017	0.02732	0.36357	-0.01554	0.2901
24.25	-0.05463	-0.43563	0.00895	0.21522	0.15918	0.1135	0.07017	0.02732	0.0584	-0.01554	0.59528
24.3	-0.35981	-0.43563	0.31412	0.21522	0.15918	-0.49685	0.07017	-0.27786	0.0584	-0.01554	-0.01507
24.35	-0.05463	-0.43563	-0.29623	0.21522	-0.146	-0.19168	0.07017	0.02732	0.0584	-0.01554	-0.32025
24.4	0.25055	-0.13045	-0.29623	-0.08995	-0.146	-0.19168	-0.235	0.02732	-0.24678	-0.01554	-0.32025
24.45	0.25055	-0.13045	-0.6014	-0.08995	-0.146	-0.19168	-0.235	-0.27786	-0.24678	-0.01554	-0.32025
24.5	0.55572	-0.13045	-0.29623	0.5204	-0.45117	-0.19168	-0.235	0.33249	-0.24678	0.59481	-0.62542
24.55	-0.05463	0.17472	-0.6014	0.5204	-0.45117	-0.19168	-0.235	0.33249	-0.24678	0.28963	-0.01507
24.6	-0.05463	0.17472	-0.6014	0.21522	-0.146	0.1135	0.07017	0.02732	-0.24678	0.28963	-0.01507
24.65	-0.05463	-0.13045	-0.6014	0.21522	-0.45117	-0.19168	0.37535	0.02732	0.0584	0.28963	-0.32025
24.7	-0.35981	0.17472	-0.6014	0.21522	-0.146	0.41868	0.07017	0.02732	0.0584	0.28963	-0.32025
24.75	-0.05463	-0.13045	0.00895	-0.08995	-0.146	0.1135	0.37535	0.02732	0.0584	0.28963	-0.32025
24.8	-0.05463	-0.43563	-0.29623	-0.39513	-0.146	-0.19168	0.37535	0.33249	0.0584	0.28963	-0.32025
24.85	0.25055	-0.13045	0.00895	-0.7003	0.15918	0.1135	0.07017	0.63767	-0.55195	-0.01554	-0.01507
24.9	-0.05463	0.17472	-0.29623	-0.39513	-0.146	0.1135	0.07017	0.02732	-0.24678	-0.32072	-0.01507
24.95	-0.05463	0.17472	0.00895	-0.39513	-0.146	-0.19168	-0.235	-0.27786	-0.24678	0.59481	-0.01507
25	-0.05463	-0.43563	0.00895	-0.39513	-0.146	0.1135	0.07017	0.02732	-0.24678	0.28963	-0.32025
25.05	-0.35981	-0.43563	0.31412	-1.00548	-0.146	0.1135	0.07017	0.02732	-0.24678	0.28963	-0.32025
25.1	-0.05463	-0.13045	0.31412	-1.00548	-0.146	0.1135	0.07017	0.33249	-0.24678	0.28963	-0.01507
25.15	-0.35981	0.17472	0.00895	-0.39513	-0.45117	0.1135	0.07017	0.02732	0.0584	0.28963	-0.01507
25.2	-0.35981	-0.13045	0.00895	-0.39513	-0.146	0.41868	0.37535	0.02732	-0.24678	0.28963	-0.01507
25.25	-0.05463	-0.13045	0.31412	-0.39513	0.15918	0.41868	0.37535	0.02732	-0.55195	0.28963	-0.01507
25.3	-0.05463	-0.13045	0.31412	-0.08995	-0.146	0.41868	-0.235	0.02732	0.0584	0.28963	-0.62542
25.35	-0.66498	-0.13045	0.00895	-0.08995	-0.146	0.41868	-0.235	0.33249	0.0584	0.28963	-0.32025
25.4	0.25055	-0.13045	0.31412	-0.08995	0.15918	0.1135	-0.235	0.02732	0.0584	-0.32072	-0.01507
25.45	-0.35981	-0.13045	0.31412	-0.08995	-0.146	0.1135	-0.235	0.02732	0.36357	-0.01554	-0.62542
25.5	-0.05463	-0.13045	-0.29623	-0.08995	0.46436	0.1135	-0.235	0.33249	0.0584	-0.01554	-0.01507
25.55	0.25055	0.17472	0.31412	-0.08995	0.15918	0.1135	0.37535	0.33249	0.0584	-0.01554	-0.32025
25.6	-0.05463	-0.13045	0.31412	0.21522	-0.146	0.41868	0.07017	0.02732	0.36357	-0.01554	-0.32025
25.65	-0.05463	0.17472	0.00895	0.21522	-0.146	0.41868	0.37535	0.33249	0.0584	-0.32072	-0.32025
25.7	0.25055	0.4799	0.00895	0.21522	-0.45117	0.41868	0.07017	0.33249	-0.24678	-0.32072	-0.01507
25.75	0.55572	0.17472	-0.29623	-0.08995	-0.45117	0.41868	0.07017	0.33249	-0.55195	-0.01554	-0.32025
25.8	-0.05463	0.4799	0.00895	-0.08995	-0.146	0.41868	-0.235	0.33249	-0.24678	-0.32072	-0.62542
25.85	0.25055	0.4799	0.00895	-0.08995	-0.146	0.1135	0.07017	0.33249	-0.55195	-0.01554	-0.32025
25.9	0.25055	0.4799	0.00895	0.21522	-0.146	0.1135	-0.235	0.33249	-0.55195	-0.01554	-0.01507
25.95	-0.05463	0.17472	0.31412	0.21522	0.15918	0.1135	0.07017	0.02732	0.0584	-0.01554	-0.32025
26	0.55572	0.17472	0.00895	0.21522	-0.146	0.1135	0.07017	0.02732	-0.55195	-0.01554	-0.32025
26.05	0.55572	-0.13045	0.00895	0.21522	-0.146	0.1135	-0.54018	0.02732	-0.55195	-0.01554	-0.01507
26.1	0.25055	-0.13045	-0.29623	0.21522	-0.146	0.1135	-0.54018	-0.27786	-0.24678	-0.01554	-0.32025
26.15	0.55572	0.17472	0.00895	-0.08995	-0.146	0.41868	0.07017	0.02732	-0.24678	-0.32072	-0.32025
26.2	0.25055	-0.13045	0.31412	-0.08995	-0.146	0.1135	0.07017	0.02732	-0.24678	-0.32072	-0.32025
26.25	0.25055	-0.13045	0.6193	0.21522	0.15918	0.1135	-0.235	-0.27786	-0.24678	-0.01554	-0.32025
26.3	-0.05463	-0.13045	0.00895	0.21522	-0.146	0.1135	-0.54018	0.02732	0.0584	-0.01554	-0.01507
26.35	0.25055	0.17472	0.00895	0.5204	0.15918	0.1135	0.07017	0.33249	0.0584	-0.01554	-0.01507
26.4	-0.05463	-0.13045	0.00895	-0.08995	0.15918	0.1135	-0.235	0.33249	0.0584	-0.01554	0.2901
26.45	-0.05463	0.17472	0.00895	-0.08995	0.15918	0.41868	0.07017	0.02732	0.36357	-0.01554	0.2901
26.5	-0.05463	0.17472	-0.29623	-0.08995	-0.146	0.1135	-0.235	0.02732	0.36357	-0.01554	-0.01507
26.55	0.25055	-0.13045	-0.29623	-0.08995	-0.45117	0.1135	-0.54018	0.02732	0.36357	0.28963	-0.01507
26.6	-0.05463	0.17472	0.31412	0.21522	-0.146	0.41868	-0.54018	0.02732	0.36357	0.59481	0.2901
26.65	-0.35981	0.17472	-0.29623	-0.08995	-0.45117	0.1135	-0.235	-0.27786	0.0584	-0.01554	0.59528
26.7	-0.35981	0.17472	0.00895	-0.08995	-0.146	0.1135	0.07017	-0.27786	0.36357	-0.01554	0.2901
26.75	-0.35981	-0.13045	0.00895	-0.08995	-0.146	0.1135	-0.235	-0.27786	0.0584	0.59481	0.2901
26.8	-0.05463	0.17472	0.00895	-0.08995	-0.146	0.1135	-0.235	-0.58304	-0.24678	0.59481	0.2901
26.85	-0.66498	-0.13045	0.00895	0.21522	-0.45117	-0.19168	-0.235	-0.27786	-0.24678	0.28963	-0.32025
26.9	-0.35981	0.17472	0.92448	0.5204	-0.146	0.1135	-0.235	0.02732	-0.24678	0.59481	-0.32025
26.95	-0.35981	0.4799	0.31412	0.21522	0.15918	0.1135	-0.235	-0.27786	-0.24678	0.59481	-0.01507
27	-0.35981	0.17472	0.31412	0.21522	-0.146	-0.19168	0.07017	-0.27786	-0.55195	-0.01554	-0.01507
27.05	-0.35981	-0.13045	0.31412	-0.39513	-0.146	-0.19168	-0.235	-0.27786	-0.24678	-0.01554	-0.01507
27.1	-0.35981	0.4799	0.00895	0.21522	-0.146	-0.19168	-0.235	-0.27786	-0.24678	-0.32072	0.2901
27.15	-0.05463	-0.43563	0.31412	0.21522	-0.146	-0.49685	-0.54018	0.02732	-0.24678	-0.32072	0.2901
27.2	-0.35981	-0.13045	0.31412	0.21522	-0.146	-0.19168	-0.235	0.02732	-0.24678	-0.01554	-0.01507
27.25	-0.05463	-0.13045	0.31412	0.21522	-0.146	0.1135	0.07017	-0.27786	0.0584	0.28963	-0.01507
27.3	-0.05463	0.4799	0.31412	0.21522	0.15918	0.1135	0.07017	0.02732	0.0584	0.28963	-0.01507
27.35	-0.05463	0.17472	0.00895	0.21522	-0.45117	0.41868	-0.235	0.33249	0.0584	-0.01554	-0.01507
27.4	-0.35981	-0.13045	0.00895	0.21522	-0.146	0.41868	-0.235	0.33249	0.0584	-0.01554	-0.01507
27.45	-0.05463	0.4799	-0.29623	-0.08995	-0.146	0.41868	0.07017	0.63767	-0.55195	-0.01554	0.2901
27.5	-0.35981	-0.13045	0.00895	-0.08995	-0.146	0.1135	0.07017	0.63767	-0.24678	-0.01554	-0.01507
27.55	-0.05463	-0.13045	0.00895	-0.08995	-0.146	0.41868	-0.235	0.02732	0.0584	0.28963	-0.01507
27.6	0.25055	0.17472	0.00895	-0.39513	-0.146	0.41868	-0.235	0.02732	0.0584	-0.01554	-0.32025
27.65	-0.35981	-0.13045	0.31412	-0.08995	-0.146	0.1135	-0.235	-0.27786	-0.24678	-0.01554	-0.01507
27.7	-0.35981	-0.13045	0.00895	-0.08995	-0.45117	0.1135	-0.235	0.02732	-0.24678	0.28963	-0.01507
27.75	-0.35981	-0.13045	0.00895	-0.08995	0.15918	0.1135	-0.235	0.33249	0.0584	-0.01554	-0.01507
27.8	-0.05463	-0.43563	0.00895	0.21522	-0.146	0.1135	0.07017	-0.27786	0.36357	-0.01554	0.2901
27.85	-0.05463	-0.13045	0.00895	0.21522	0.15918	0.1135	-0.235	0.02732	0.36357	0.59481	0.2901
27.9	-0.05463	-0.13045	-0.29623	0.21522	-0.146	0.1135	0.07017	0.02732	0.0584	-0.01554	0.2901
27.95	0.25055	-0.13045	0.31412	0.21522	-0.146	0.41868	-0.54018	-0.27786	0.0584	-0.01554	-0.32025
28	0.25055	-0.43563	0.00895	0.5204	-0.45117	0.1135	-0.54018	0.02732	0.0584	0.28963	-0.01507
28.05	0.25055	0.17472	0.00895	0.5204	-0.146	0.72385	-0.235	0.02732	-0.24678	-0.01554	-0.01507
28.1	0.55572	0.4799	-0.29623	0.21522	-0.146	0.41868	-0.235	0.02732	-0.24678	-0.32072	-0.01507
28.15	0.55572	0.17472	0.00895	0.21522	-0.45117	0.1135	-0.235	-0.27786	0.0584	0.28963	-0.01507
28.2	0.25055	0.17472	0.31412	-0.08995	0.15918	0.41868	-0.235	0.02732	-0.24678	-0.01554	-0.01507
28.25	0.25055	-0.13045	-0.29623	-0.08995	-0.146	0.1135	-0.54018	-0.27786	0.0584	-0.01554	-0.01507
28.3	0.25055	0.17472	0.00895	0.21522	-0.146	0.1135	-0.54018	0.02732	-0.24678	0.59481	-0.62542
28.35	-0.05463	0.17472	0.31412	-0.08995	0.15918	0.41868	-0.235	-0.27786	-0.55195	-0.01554	-0.32025
28.4	0.25055	0.4799	-0.29623	0.21522	-0.146	-0.19168	-0.54018	0.02732	-0.24678	0.28963	-0.01507
28.45	0.25055	0.4799	0.00895	0.5204	0.15918	-0.19168	-0.235	-0.27786	0.0584	0.28963	-0.01507
28.5	-0.05463	0.17472	0.00895	-0.08995	0.76953	-0.19168	-0.235	-0.27786	0.0584	0.59481	-0.01507
28.55	-0.05463	0.4799	0.00895	-0.39513	0.46436	0.1135	0.07017	-0.58304	0.0584	-0.01554	0.2901
28.6	-0.05463	0.17472	0.31412	-0.08995	-0.146	-0.19168	0.07017	-0.27786	0.0584	-0.01554	-0.01507
28.65	-0.35981	0.17472	0.00895	-0.08995	0.46436	0.1135	-0.84536	0.02732	0.0584	-0.01554	-0.01507
28.7	-0.05463	0.17472	0.31412	-0.08995	-0.146	0.1135	-0.54018	0.02732	0.0584	-0.32072	-0.32025
28.75	-0.05463	0.17472	0.31412	0.21522	0.15918	0.1135	-0.54018	-0.27786	0.0584	-0.01554	-0.32025
28.8	-0.35981	0.17472	0.31412	-0.08995	0.76953	0.1135	-0.54018	0.02732	0.0584	-0.01554	-0.32025
28.85	-0.05463	0.17472	0.31412	-0.39513	0.15918	-0.19168	-0.235	0.33249	0.0584	-0.01554	-0.01507
28.9	-0.05463	0.17472	0.00895	-0.08995	0.46436	0.1135	-0.235	-0.27786	0.0584	0.28963	-0.01507
28.95	0.25055	-0.13045	0.31412	-0.39513	0.15918	-0.19168	0.07017	0.02732	0.36357	-0.01554	-0.32025
29	-0.35981	-0.43563	0.00895	-0.39513	-0.146	-0.19168	0.07017	0.02732	0.66875	-0.01554	-0.32025
29.05	-0.35981	-0.13045	0.00895	-0.08995	-0.146	-0.19168	0.37535	-0.27786	0.66875	0.28963	-0.01507
29.1	-0.35981	0.17472	0.31412	-0.39513	-0.146	-0.49685	0.07017	0.02732	0.36357	-0.01554	-0.01507
29.15	-0.05463	-0.13045	0.31412	-0.39513	-0.146	-0.19168	0.37535	0.02732	0.0584	-0.01554	-0.32025
29.2	-0.05463	-0.13045	0.00895	-0.39513	-0.146	-0.19168	0.37535	-0.27786	0.0584	-0.32072	-0.01507
29.25	-0.05463	0.17472	0.00895	-0.39513	-0.146	-0.19168	0.07017	0.02732	0.36357	-0.01554	0.2901
29.3	0.25055	0.17472	-0.29623	-0.39513	-0.45117	0.1135	0.68052	0.02732	0.0584	-0.01554	-0.01507
29.35	-0.05463	-0.13045	0.00895	-0.7003	-0.146	-0.19168	0.07017	-0.27786	0.0584	-0.32072	-0.01507
29.4	0.25055	0.17472	-0.6014	-0.39513	-0.45117	-0.19168	-0.235	-0.27786	0.0584	-0.32072	-0.32025
29.45	-0.35981	0.17472	0.00895	-0.39513	0.15918	0.1135	-0.235	0.02732	0.0584	-0.01554	-0.01507
29.5	0.55572	0.4799	0.31412	-0.08995	-0.146	-0.19168	0.37535	0.02732	-0.55195	-0.32072	0.2901
29.55	0.55572	0.4799	0.00895	-0.08995	-0.45117	-0.19168	0.37535	-0.27786	0.0584	-0.32072	0.2901
29.6	0.25055	0.17472	0.31412	0.5204	-0.146	-0.19168	0.07017	0.02732	0.0584	-0.32072	-0.01507
29.65	0.25055	0.17472	0.31412	-0.08995	-0.146	0.1135	0.07017	-0.58304	0.0584	-0.32072	-0.32025
29.7	-0.05463	0.17472	-0.29623	-0.08995	-0.146	-0.49685	0.07017	-0.27786	0.0584	-0.32072	-0.32025
29.75	-0.05463	0.17472	0.00895	-0.08995	-0.146	-0.19168	-0.235	0.33249	0.66875	-0.01554	-0.01507
29.8	-0.66498	0.4799	0.00895	-0.39513	-0.146	-0.49685	0.07017	0.02732	0.66875	-0.62589	-0.32025
29.85	-0.35981	0.4799	0.00895	-0.08995	-0.146	-0.49685	0.07017	0.02732	0.36357	-0.01554	0.2901
29.9	-0.35981	0.17472	-0.29623	-0.08995	0.15918	-0.49685	-0.235	0.02732	0.36357	-0.32072	0.2901
29.95	-0.66498	0.4799	-0.29623	-0.39513	0.15918	-0.49685	0.07017	0.02732	0.0584	-0.01554	-0.01507
30	-0.05463	0.17472	0.00895	0.21522	0.15918	-0.49685	0.07017	0.02732	0.0584	0.28963	-0.01507
30.05	-0.35981	0.4799	-0.90658	-0.08995	0.46436	-0.49685	-0.235	0.02732	-0.24678	0.59481	0.2901
30.1	-0.35981	0.78507	-0.29623	-0.08995	0.15918	-0.19168	0.07017	0.02732	0.0584	0.28963	0.59528
30.15	-0.05463	0.4799	0.00895	-0.39513	-0.146	-0.19168	-0.235	0.33249	0.0584	-0.01554	0.59528
30.2	0.55572	0.17472	-0.29623	0.5204	0.15918	-0.49685	0.07017	-0.27786	0.0584	0.28963	0.59528
30.25	-0.35981	-0.13045	-0.6014	-0.39513	0.46436	-0.49685	-0.235	-0.27786	0.0584	-0.01554	-0.01507
30.3	-0.35981	0.4799	-0.29623	-0.08995	0.15918	-0.19168	0.07017	0.02732	-0.24678	-0.01554	0.90046
30.35	-0.05463	0.17472	0.00895	0.21522	0.15918	-0.49685	0.07017	0.02732	0.0584	-0.01554	-0.01507
30.4	-0.05463	-0.13045	-0.29623	0.21522	0.15918	-0.19168	-0.235	0.02732	0.0584	-0.01554	0.59528
30.45	-0.05463	0.4799	0.00895	-0.08995	0.15918	-0.19168	0.07017	-0.27786	0.0584	-0.01554	0.59528
30.5	0.25055	0.4799	-0.29623	0.21522	0.46436	-0.49685	0.07017	-0.58304	0.36357	0.28963	0.2901
30.55	-0.05463	-0.13045	0.00895	0.21522	0.46436	-0.49685	0.07017	-0.27786	0.0584	0.28963	0.2901
30.6	-0.05463	-0.13045	0.31412	0.21522	0.46436	-0.19168	0.07017	0.02732	0.0584	-0.01554	0.2901
30.65	0.25055	-0.13045	0.00895	-0.39513	0.46436	0.1135	-0.235	0.02732	0.0584	-0.01554	-0.01507
30.7	-0.35981	-0.7408	-0.29623	-0.39513	0.15918	0.1135	0.07017	0.02732	0.0584	-0.01554	-0.01507
30.75	-0.66498	-0.43563	0.31412	-0.08995	0.15918	0.1135	-0.235	0.02732	-0.24678	0.28963	-0.01507
30.8	-0.05463	-0.43563	0.00895	-0.39513	-0.146	-0.49685	-0.235	-0.27786	-0.24678	0.28963	-0.01507
30.85	-0.35981	-0.43563	0.00895	-0.39513	0.15918	0.1135	-0.235	0.02732	0.36357	-0.01554	-0.01507
30.9	-0.35981	-0.13045	0.31412	-0.39513	0.15918	0.1135	-0.235	-0.27786	0.0584	-0.01554	-0.01507
30.95	-0.35981	-0.43563	0.00895	-0.08995	-0.146	0.1135	-0.235	0.02732	0.0584	-0.01554	0.2901
31	-0.05463	-0.13045	-0.29623	-0.08995	0.15918	0.1135	0.07017	0.02732	0.0584	-0.01554	0.59528
31.05	-0.35981	0.17472	0.31412	-0.39513	-0.146	0.41868	0.07017	0.63767	0.36357	-0.01554	0.2901
31.1	0.25055	0.4799	0.00895	-0.08995	-0.45117	0.1135	-0.235	0.02732	-0.24678	-0.32072	0.2901
31.15	-0.05463	0.4799	-0.29623	-0.08995	-0.146	0.1135	-0.54018	0.33249	0.36357	-0.32072	-0.01507
31.2	-0.05463	-0.13045	0.00895	-0.08995	0.15918	0.72385	-0.235	0.02732	0.36357	-0.01554	-0.01507
31.25	-0.35981	0.17472	0.31412	-0.08995	-0.45117	0.1135	-0.235	0.33249	0.36357	-0.01554	-0.32025
31.3	-0.05463	0.4799	-0.29623	-0.08995	-0.146	0.1135	-0.235	0.02732	0.36357	-0.32072	-0.32025
31.35	-0.05463	0.17472	-0.29623	-0.08995	-0.146	0.1135	-0.235	0.02732	0.36357	0.28963	-0.62542
31.4	-0.35981	0.17472	0.00895	-0.39513	-0.146	0.1135	-0.54018	0.02732	0.0584	-0.32072	-0.32025
31.45	0.25055	0.4799	-0.29623	-0.39513	-0.45117	0.1135	-0.235	-0.27786	0.36357	-0.32072	-0.32025
31.5	-0.66498	-0.13045	-0.29623	0.21522	0.15918	0.1135	-0.54018	0.02732	0.36357	-0.01554	-0.01507
31.55	-0.35981	-0.13045	0.00895	-0.08995	-0.146	0.1135	-0.235	-0.27786	0.0584	-0.01554	-0.01507
31.6	-0.05463	0.17472	-0.6014	-0.08995	-0.146	0.1135	-0.235	-0.58304	-0.24678	-0.32072	-0.01507
31.65	-0.05463	0.17472	-0.29623	0.21522	0.15918	0.41868	-0.235	-0.27786	-0.24678	0.28963	-0.01507
31.7	-0.66498	0.17472	-0.29623	0.21522	0.15918	0.1135	-0.235	-0.27786	-0.24678	-0.01554	-0.01507
31.75	-0.05463	0.4799	-0.6014	0.5204	-0.146	0.1135	0.07017	-0.27786	-0.55195	-0.32072	-0.01507
31.8	-0.05463	0.17472	-0.29623	-0.39513	0.15918	-0.19168	-0.235	0.02732	0.0584	0.28963	-0.01507
31.85	0.25055	0.17472	0.31412	-0.7003	0.15918	0.1135	0.07017	0.33249	-0.55195	-0.01554	0.2901
31.9	-0.05463	0.4799	-0.29623	-0.08995	0.15918	0.1135	0.37535	-0.58304	-0.55195	-0.01554	-0.01507
31.95	-0.05463	0.17472	-0.6014	0.21522	-0.146	-0.19168	-0.235	0.02732	-0.24678	0.28963	0.2901
32	-0.05463	-0.13045	-0.29623	0.21522	-0.146	0.1135	0.07017	0.33249	-0.24678	-0.01554	0.2901
32.05	-0.35981	0.17472	0.00895	0.21522	-0.146	0.1135	0.07017	-0.27786	-0.24678	-0.01554	-0.01507
32.1	-0.05463	-0.13045	0.00895	-0.08995	-0.146	0.1135	-0.235	0.02732	0.0584	-0.01554	0.2901
32.15	-0.35981	-0.13045	0.00895	0.21522	0.15918	0.41868	-0.235	0.02732	-0.55195	0.28963	-0.01507
32.2	-0.05463	0.17472	-0.29623	-0.08995	-0.146	0.41868	0.07017	0.02732	-0.24678	-0.32072	-0.01507
32.25	-0.05463	-0.13045	0.31412	0.21522	-0.146	-0.19168	0.37535	-0.27786	0.0584	-0.32072	0.2901
32.3	-0.05463	-0.43563	0.31412	-0.08995	-0.146	0.41868	0.07017	-0.27786	0.0584	-0.01554	-0.01507
32.35	-0.35981	-0.13045	0.00895	0.21522	-0.146	0.41868	0.07017	0.02732	-0.24678	-0.32072	-0.01507
32.4	-0.05463	-0.13045	0.31412	0.21522	-0.146	0.1135	0.07017	0.33249	-0.24678	-0.32072	0.2901
32.45	-0.35981	-0.13045	0.31412	-0.08995	-0.146	-0.19168	-0.235	0.02732	0.0584	-0.32072	-0.01507
32.5	-0.35981	0.17472	0.31412	-0.39513	0.15918	-0.49685	0.07017	0.02732	0.0584	0.28963	-0.01507
32.55	0.25055	0.17472	0.31412	-0.08995	-0.146	-0.19168	0.07017	0.33249	-0.24678	-0.01554	0.2901
32.6	0.25055	-0.13045	0.00895	0.21522	0.15918	-0.19168	0.07017	0.33249	0.36357	-0.01554	-0.01507
32.65	0.25055	0.4799	0.6193	-0.08995	-0.146	-0.19168	0.07017	0.02732	-0.24678	-0.01554	-0.01507
32.7	0.25055	0.17472	0.00895	-0.08995	-0.146	-0.19168	0.37535	0.02732	-0.55195	-0.32072	-0.01507
32.75	-0.05463	0.4799	-0.29623	-0.08995	0.15918	-0.49685	-0.235	0.33249	-0.24678	-0.01554	-0.01507
32.8	0.25055	0.4799	0.31412	-0.39513	0.46436	-0.19168	0.07017	0.02732	-0.24678	-0.32072	-0.32025
32.85	0.25055	0.4799	0.00895	-0.08995	-0.146	0.1135	-0.235	-0.27786	-0.24678	-0.32072	-0.01507
32.9	0.25055	-0.13045	0.00895	-0.39513	-0.146	-0.19168	-0.235	0.02732	0.0584	-0.01554	0.2901
32.95	-0.05463	-0.7408	0.00895	-0.08995	-0.146	0.1135	-0.235	0.02732	0.0584	0.28963	-0.01507
33	-0.35981	0.17472	0.00895	-0.08995	-0.45117	-0.19168	-0.235	-0.27786	-0.24678	-0.01554	-0.32025
33.05	0.25055	-0.43563	0.31412	-0.08995	-0.45117	-0.19168	-0.54018	0.33249	-0.24678	-0.01554	-0.01507
33.1	0.55572	-0.43563	0.00895	-0.08995	-0.146	-0.19168	-1.15053	0.33249	0.0584	0.59481	-0.32025
33.15	-0.05463	-0.13045	0.00895	-0.08995	-0.146	0.1135	-0.54018	-0.27786	0.0584	0.59481	-0.32025
33.2	0.25055	-0.7408	0.00895	-0.08995	-0.146	-0.49685	-0.235	0.02732	0.36357	0.28963	-0.01507
33.25	-0.05463	-0.43563	0.00895	-0.08995	0.15918	-0.19168	-0.235	-0.27786	0.66875	0.28963	-0.01507
33.3	-0.05463	-0.13045	0.31412	-0.39513	-0.146	0.1135	-0.235	-0.27786	0.36357	0.28963	-0.32025
33.35	-0.05463	0.17472	0.31412	-0.08995	-0.146	-0.19168	0.07017	-0.58304	-0.24678	0.28963	0.2901
33.4	-0.35981	0.17472	-0.29623	-0.08995	0.15918	0.1135	-0.235	-0.27786	-0.24678	-0.01554	-0.01507
33.45	0.25055	-0.13045	0.00895	-0.08995	0.15918	0.1135	-0.235	-0.27786	0.0584	0.28963	0.2901
33.5	-0.05463	0.17472	0.00895	-0.08995	0.15918	-0.19168	0.07017	-0.27786	0.0584	-0.01554	0.59528
33.55	-0.05463	-0.13045	-0.29623	-0.39513	0.15918	0.1135	-0.235	0.02732	0.0584	0.28963	0.59528
33.6	0.55572	0.4799	-0.29623	0.21522	0.15918	0.1135	0.07017	0.02732	-0.24678	-0.01554	0.59528
33.65	-0.05463	0.17472	-0.29623	-0.08995	0.15918	0.1135	0.07017	0.02732	0.0584	-0.01554	0.2901
33.7	0.25055	0.17472	-0.29623	-0.08995	0.15918	0.1135	-0.235	0.02732	-0.24678	-0.01554	0.2901
33.75	0.25055	0.17472	0.31412	-0.39513	0.15918	0.1135	-0.235	-0.27786	0.0584	0.59481	0.2901
33.8	-0.05463	0.17472	0.31412	-0.08995	0.15918	0.1135	0.07017	0.02732	-0.24678	0.28963	0.2901
33.85	0.55572	0.17472	-0.29623	-0.08995	-0.146	0.72385	0.07017	0.02732	-0.24678	0.59481	0.90046
33.9	0.8609	-0.13045	-0.29623	-0.08995	-0.146	0.72385	0.07017	0.02732	-0.24678	0.59481	0.2901
33.95	0.55572	-0.13045	-0.6014	-0.08995	0.15918	0.1135	0.37535	0.02732	-0.24678	0.59481	-0.01507
34	0.55572	0.17472	-0.29623	-0.08995	0.15918	0.1135	0.37535	0.02732	-0.24678	0.28963	0.2901
34.05	0.55572	-0.13045	-0.6014	-0.39513	0.46436	0.72385	0.07017	0.02732	-0.24678	0.28963	0.2901
34.1	0.55572	0.17472	-0.29623	-0.08995	0.46436	0.41868	0.37535	-0.27786	-0.55195	0.28963	-0.01507
34.15	0.25055	0.17472	-0.29623	-0.39513	0.46436	-0.19168	0.07017	0.02732	-0.24678	0.28963	-0.01507
34.2	0.55572	-0.13045	-0.6014	-0.08995	0.15918	0.41868	0.07017	-0.27786	0.0584	-0.01554	-0.32025
34.25	0.55572	-0.43563	0.00895	-0.08995	0.15918	-0.19168	0.07017	0.02732	-0.24678	0.28963	-0.32025
34.3	0.25055	0.17472	0.00895	-0.08995	0.15918	-0.49685	0.37535	0.02732	0.0584	-0.01554	-0.32025
34.35	0.55572	0.17472	0.00895	0.21522	0.15918	0.1135	-0.235	0.02732	0.0584	0.28963	-0.01507
34.4	-0.05463	0.17472	0.00895	-0.08995	0.15918	0.1135	0.07017	0.02732	0.0584	0.28963	-0.01507
34.45	0.25055	0.17472	-0.6014	0.21522	-0.146	-0.19168	-0.235	0.02732	0.0584	-0.01554	-0.32025
34.5	-0.05463	-0.13045	-0.29623	0.5204	0.15918	-0.19168	0.07017	0.02732	0.36357	0.28963	-0.01507
34.55	-0.35981	-0.7408	-0.29623	-0.08995	-0.146	-0.49685	-0.235	0.02732	0.0584	0.28963	-0.32025
34.6	0.55572	-0.13045	-0.29623	-0.08995	-0.146	-0.80203	0.07017	0.02732	0.0584	-0.32072	-0.01507
34.65	0.25055	-0.13045	-0.29623	0.21522	0.15918	-0.49685	-0.235	0.02732	0.36357	-0.01554	-0.32025
34.7	0.8609	-0.43563	-0.29623	0.21522	0.15918	-0.19168	-0.235	0.33249	0.0584	-0.01554	-0.01507
34.75	0.55572	-0.43563	-0.6014	-0.08995	0.15918	-0.49685	0.07017	0.02732	-0.24678	-0.01554	-0.62542
34.8	0.55572	-0.13045	-0.29623	0.21522	-0.45117	-0.80203	0.07017	-0.27786	0.0584	-0.01554	-0.32025
34.85	0.55572	-0.13045	-0.6014	-0.08995	-0.146	-0.19168	0.07017	-0.27786	0.0584	-0.01554	0.2901
34.9	0.25055	-0.13045	0.00895	-0.08995	-0.146	-0.19168	0.37535	-0.27786	-0.24678	0.28963	-0.01507
34.95	0.8609	-0.13045	0.31412	0.21522	-0.45117	0.1135	0.07017	-0.27786	0.0584	-0.01554	-0.01507
35	0.25055	0.17472	0.31412	-0.08995	0.15918	0.1135	0.07017	-0.27786	0.36357	0.28963	-0.01507
35.05	-0.05463	0.17472	0.6193	0.5204	-0.45117	0.1135	-0.235	-0.27786	0.36357	0.28963	-0.01507
35.1	-0.05463	0.17472	0.31412	0.5204	-0.45117	-0.19168	-0.235	-0.27786	0.36357	0.28963	-0.01507
35.15	-0.05463	0.17472	0.31412	0.5204	-0.146	0.1135	-0.235	0.02732	0.36357	0.59481	-0.01507
35.2	-0.05463	0.17472	0.00895	0.21522	-0.146	-0.19168	0.07017	0.02732	0.0584	0.28963	-0.01507
35.25	0.25055	0.17472	-0.29623	-0.08995	0.15918	-0.19168	-0.54018	0.02732	0.0584	0.28963	-0.01507
35.3	-0.05463	0.17472	-0.6014	-0.08995	0.15918	0.1135	-0.54018	0.33249	0.0584	0.28963	-0.01507
35.35	0.55572	-0.13045	-0.29623	-0.08995	-0.146	0.1135	-0.235	0.33249	0.66875	-0.01554	-0.32025
35.4	-0.05463	0.17472	0.31412	-0.39513	-0.146	-0.49685	-0.54018	0.02732	0.0584	-0.01554	-0.01507
35.45	0.55572	-0.13045	-0.29623	-0.08995	0.15918	0.1135	-0.235	0.33249	0.36357	-0.01554	0.2901
35.5	-0.05463	0.17472	-0.29623	-0.39513	0.46436	-0.19168	-0.235	0.63767	0.0584	-0.01554	-0.32025
35.55	0.25055	-0.43563	-0.29623	-0.39513	0.15918	0.41868	0.07017	0.33249	0.0584	-0.01554	-0.01507
35.6	0.55572	0.17472	-0.29623	-0.08995	0.15918	0.1135	0.07017	0.33249	-0.24678	-0.01554	0.2901
35.65	-0.05463	-0.13045	-0.29623	-0.08995	-0.146	0.41868	-0.235	0.02732	-0.24678	-0.01554	-0.01507
35.7	-0.05463	-0.7408	-0.29623	-0.08995	0.46436	0.1135	0.37535	0.02732	-0.55195	-0.01554	-0.01507
35.75	0.55572	-0.13045	-0.6014	0.21522	0.15918	0.1135	-0.235	0.63767	0.0584	-0.01554	-0.01507
35.8	-0.05463	-0.13045	-0.6014	-0.08995	0.46436	0.1135	0.07017	0.02732	-0.24678	-0.01554	0.2901
35.85	-0.05463	-0.13045	0.00895	-0.08995	0.15918	0.1135	0.07017	-0.27786	-0.24678	-0.01554	-0.01507
35.9	0.55572	-0.13045	0.00895	-0.08995	0.15918	0.41868	0.07017	0.02732	-0.24678	-0.01554	-0.01507
35.95	0.25055	-0.13045	0.00895	0.21522	0.46436	0.41868	0.07017	0.02732	-0.24678	-0.01554	-0.01507
36	-0.35981	-0.13045	0.00895	0.21522	0.76953	0.72385	0.07017	0.02732	0.0584	-0.01554	-0.32025
36.05	0.25055	0.17472	0.31412	0.5204	0.76953	0.41868	0.07017	0.02732	-0.24678	-0.01554	0.2901
36.1	-0.05463	-0.13045	-0.29623	0.5204	0.76953	0.72385	-0.235	0.02732	0.0584	-0.01554	-0.01507
36.15	-0.05463	0.4799	-0.29623	0.21522	0.76953	0.41868	-0.235	-0.27786	-0.24678	-0.01554	-0.01507
36.2	-0.05463	0.17472	0.00895	0.5204	0.15918	0.1135	-0.54018	0.02732	-0.24678	-0.01554	0.59528
36.25	-0.05463	-0.13045	0.00895	0.82558	0.46436	0.1135	-0.235	0.02732	-0.24678	0.28963	0.59528
36.3	-0.35981	-0.13045	0.00895	-0.08995	0.46436	0.1135	-0.235	-0.27786	-0.24678	0.28963	0.2901
36.35	-0.05463	-0.13045	0.00895	0.21522	0.15918	0.41868	0.07017	0.02732	-0.24678	0.28963	0.2901
36.4	-0.05463	0.17472	0.31412	0.21522	0.46436	0.1135	-0.54018	-0.27786	-0.24678	0.28963	-0.01507
36.45	-0.05463	-0.13045	0.00895	0.5204	0.15918	0.1135	-0.235	0.02732	0.0584	0.28963	-0.32025
36.5	-0.35981	0.17472	0.31412	0.21522	0.15918	0.1135	-0.235	-0.27786	-0.55195	-0.32072	0.59528
36.55	-0.05463	-0.13045	0.31412	0.21522	0.76953	0.1135	0.07017	-0.27786	-0.24678	-0.62589	-0.32025
36.6	-0.66498	-0.43563	0.00895	0.21522	0.46436	0.1135	-0.235	-0.27786	0.0584	-0.32072	-0.01507
36.65	-0.66498	-0.13045	0.6193	0.21522	0.15918	0.1135	0.07017	-0.58304	-0.24678	-0.01554	-0.01507
36.7	-0.35981	-0.13045	0.00895	0.5204	-0.146	-0.19168	-0.235	-0.58304	0.0584	-0.62589	-0.32025
36.75	-0.05463	-0.13045	-0.29623	0.21522	0.15918	0.41868	-0.235	-0.58304	-0.24678	-0.01554	-0.01507
36.8	-0.35981	-0.43563	0.00895	0.21522	0.15918	0.1135	0.07017	-0.58304	-0.24678	-0.32072	-0.32025
36.85	-0.05463	0.17472	0.00895	0.21522	0.46436	-0.19168	0.37535	-0.88821	-0.24678	-0.32072	-0.01507
36.9	-0.05463	0.17472	-0.29623	0.21522	0.76953	0.1135	0.07017	-0.58304	0.0584	-0.01554	0.2901
36.95	-0.35981	0.17472	0.00895	-0.08995	0.15918	-0.19168	0.07017	-0.88821	-0.24678	-0.01554	-0.01507
37	0.25055	-0.13045	-0.29623	0.21522	-0.45117	-0.19168	0.07017	-0.58304	0.36357	-0.01554	0.2901
37.05	-0.35981	0.78507	-0.29623	-0.08995	0.15918	0.1135	0.07017	-0.27786	0.36357	0.28963	-0.01507
37.1	-0.35981	-0.13045	-0.29623	-0.39513	-0.146	-0.19168	0.37535	-0.27786	0.0584	-0.01554	-0.32025
37.15	-0.05463	0.4799	-0.29623	-0.08995	-0.146	0.1135	0.37535	-0.27786	-0.24678	-0.01554	-0.01507
37.2	-0.05463	0.4799	-0.29623	-0.08995	0.15918	0.1135	0.07017	0.02732	0.0584	-0.01554	-0.01507
37.25	-0.05463	0.4799	-0.6014	-0.08995	0.15918	0.41868	0.07017	-0.27786	0.0584	0.28963	-0.01507
37.3	-0.05463	0.4799	-0.29623	-0.08995	-0.75635	0.1135	0.07017	0.02732	-0.24678	-0.01554	-0.32025
37.35	-0.05463	0.17472	0.00895	-0.08995	-0.146	0.41868	-0.235	0.02732	0.0584	-0.32072	-0.01507
37.4	0.25055	-0.43563	0.00895	-0.08995	-0.146	0.72385	0.37535	0.02732	0.0584	-0.32072	-0.01507
37.45	-0.05463	-0.13045	0.00895	-0.7003	-0.146	0.41868	-0.235	0.02732	-0.24678	-0.62589	-0.32025
37.5	0.25055	0.17472	0.31412	-0.08995	0.15918	0.1135	-0.235	0.02732	-0.24678	-0.32072	-0.01507
37.55	0.55572	-0.13045	0.00895	-0.08995	0.15918	0.41868	0.07017	0.33249	0.0584	-0.32072	0.59528
37.6	-0.05463	0.4799	0.00895	0.21522	-0.146	0.72385	0.37535	0.33249	0.0584	-0.62589	-0.01507
37.65	0.25055	0.17472	0.31412	0.21522	0.15918	0.1135	0.37535	0.33249	0.36357	-0.62589	0.2901
37.7	0.25055	-0.13045	0.00895	-0.08995	-0.146	0.41868	-0.235	0.33249	0.36357	-0.01554	-0.01507
37.75	-0.05463	0.17472	0.31412	-0.08995	0.15918	0.1135	-0.235	-0.27786	0.0584	-0.01554	-0.32025
37.8	0.25055	0.17472	0.00895	-0.08995	-0.146	0.1135	0.07017	0.33249	0.0584	-0.01554	-0.01507
37.85	0.25055	-0.13045	0.00895	-0.08995	-0.146	-0.19168	0.07017	0.02732	0.0584	-0.01554	0.2901
37.9	0.55572	-0.13045	0.31412	-0.39513	-0.45117	-0.49685	0.07017	0.02732	-0.24678	-0.01554	-0.01507
37.95	0.55572	-0.13045	0.31412	0.5204	-0.45117	-0.19168	0.07017	0.02732	0.0584	-0.32072	-0.01507
38	0.8609	-0.43563	0.00895	0.21522	-0.146	-0.19168	-0.235	0.63767	0.0584	0.28963	-0.01507
38.05	0.25055	-0.43563	0.00895	-0.08995	-0.146	-0.19168	0.37535	0.33249	-0.24678	-0.01554	0.2901
38.1	-0.05463	-0.13045	0.31412	-0.08995	0.15918	0.1135	-0.235	0.63767	-0.24678	0.28963	-0.32025
38.15	-0.05463	-0.13045	-0.29623	-0.08995	-0.146	0.41868	0.37535	0.63767	0.0584	0.28963	-0.01507
38.2	0.25055	-0.43563	0.31412	0.21522	-0.146	0.41868	0.07017	0.94284	0.0584	-0.01554	-0.32025
38.25	0.55572	-0.13045	0.31412	0.21522	-0.146	0.41868	0.37535	0.94284	-0.24678	-0.01554	-0.01507
38.3	0.55572	0.4799	0.31412	-0.08995	0.15918	0.41868	-0.235	0.63767	0.36357	-0.01554	-0.01507
38.35	0.25055	0.17472	-0.29623	0.21522	-0.146	0.41868	-0.235	0.33249	0.0584	-0.01554	-0.01507
38.4	-0.05463	0.17472	0.31412	0.21522	-0.146	0.1135	0.07017	0.33249	0.0584	0.28963	-0.01507
38.45	0.55572	0.17472	0.00895	0.21522	-0.146	-0.19168	0.07017	0.02732	0.0584	0.28963	-0.32025
38.5	0.55572	0.17472	-0.29623	0.21522	-0.45117	0.1135	-0.235	0.02732	0.0584	0.28963	0.2901
38.55	0.25055	0.4799	0.00895	-0.08995	-0.45117	-0.19168	0.37535	-0.27786	-0.24678	-0.01554	-0.01507
38.6	0.25055	0.4799	0.31412	-0.08995	-0.146	-0.19168	0.37535	-0.27786	0.0584	-0.01554	-0.32025
38.65	0.55572	0.17472	0.00895	-0.08995	-0.146	0.1135	0.07017	-0.27786	0.0584	-0.01554	0.2901
38.7	0.25055	0.17472	0.31412	-0.39513	-0.146	0.1135	0.07017	-0.27786	-0.24678	-0.01554	-0.01507
38.75	0.55572	0.17472	0.6193	-0.08995	-0.45117	-0.19168	-0.235	0.33249	0.0584	-0.01554	-0.01507
38.8	0.25055	-0.13045	0.31412	-0.08995	-0.146	0.1135	-0.54018	0.02732	0.36357	-0.01554	-0.01507
38.85	0.55572	0.17472	-0.29623	-0.39513	-0.75635	0.41868	0.07017	0.02732	-0.24678	-0.01554	-0.32025
38.9	-0.05463	0.17472	0.31412	-0.08995	-0.45117	0.41868	0.07017	0.02732	-0.55195	-0.01554	-0.01507
38.95	-0.05463	-0.13045	0.00895	-0.08995	-0.146	0.41868	0.07017	0.02732	-0.24678	-0.01554	-0.01507
39	-0.35981	0.17472	0.31412	0.21522	-0.146	0.1135	0.37535	0.02732	-0.24678	-0.32072	-0.01507
39.05	-0.97016	0.78507	0.31412	0.21522	-0.146	0.1135	0.37535	0.33249	-0.55195	-0.01554	-0.01507
39.1	-0.35981	0.4799	0.31412	0.5204	0.15918	-0.19168	0.07017	0.02732	-0.24678	0.28963	0.2901
39.15	-0.66498	0.4799	0.00895	0.21522	0.15918	-0.19168	0.07017	0.02732	0.0584	0.28963	-0.01507
39.2	-0.66498	0.4799	-0.29623	-0.08995	-0.45117	-0.49685	0.37535	0.02732	-0.24678	-0.01554	0.2901
39.25	-0.35981	0.4799	0.00895	0.5204	-0.146	-0.49685	0.07017	-0.27786	0.0584	-0.01554	0.2901
39.3	-0.35981	0.4799	-0.6014	0.21522	-0.146	-0.19168	0.07017	-0.27786	0.36357	0.28963	0.2901
39.35	-0.35981	0.4799	0.00895	0.21522	0.15918	-0.19168	0.37535	-0.27786	-0.55195	-0.01554	-0.01507
39.4	-0.35981	0.17472	0.00895	-0.08995	-0.146	-0.49685	0.07017	-0.27786	-0.24678	-0.01554	0.59528
39.45	-0.05463	0.17472	-0.29623	-0.08995	-0.146	-0.80203	-0.235	-0.27786	-0.24678	-0.01554	-0.01507
39.5	-0.35981	0.17472	-0.29623	-0.08995	-0.146	-0.49685	0.07017	-0.58304	-0.24678	0.28963	-0.32025
39.55	-0.35981	-0.13045	-0.29623	-0.08995	-0.45117	-0.49685	-0.235	0.02732	0.36357	-0.32072	-0.01507
39.6	-0.05463	-0.43563	-0.29623	-0.08995	-0.146	-0.49685	0.07017	-0.27786	0.0584	0.28963	-0.01507
39.65	-0.05463	-0.43563	0.31412	-0.39513	-0.45117	-0.49685	0.07017	-0.27786	-0.24678	-0.01554	-0.01507
39.7	-0.05463	-0.13045	0.6193	-0.7003	-0.45117	-0.19168	-0.235	0.02732	0.0584	-0.01554	-0.01507
39.75	0.25055	-0.13045	0.31412	0.21522	-0.146	-0.19168	-0.54018	-0.27786	0.36357	-0.01554	-0.01507
39.8	-0.05463	0.17472	0.31412	-0.39513	-0.146	-0.49685	0.07017	-0.27786	0.0584	-0.32072	-0.01507
39.85	-0.05463	0.4799	0.31412	-0.08995	0.15918	-0.80203	0.07017	0.02732	0.36357	-0.32072	-0.01507
39.9	-0.35981	0.17472	0.31412	-0.08995	0.15918	-0.19168	0.07017	0.02732	0.0584	-0.32072	0.2901
39.95	-0.35981	-0.13045	0.00895	-0.08995	-0.146	-0.49685	0.07017	0.33249	0.0584	-0.32072	-0.01507
40	-0.35981	0.17472	0.31412	-0.39513	0.15918	-0.19168	0.07017	0.33249	-0.24678	-0.01554	-0.01507
40.05	-0.35981	-0.13045	0.31412	-0.08995	-0.146	-0.19168	0.07017	0.33249	-0.24678	0.28963	0.59528
40.1	-0.35981	-0.13045	0.00895	-0.08995	-0.146	0.1135	0.37535	-0.27786	-0.24678	-0.01554	-0.01507
40.15	-0.35981	0.17472	0.00895	-0.08995	-0.146	-0.19168	0.07017	0.02732	-0.24678	0.28963	-0.32025
40.2	-0.05463	-0.13045	0.00895	-0.08995	-0.146	0.1135	0.07017	0.02732	0.0584	-0.01554	-0.01507
40.25	-0.35981	0.17472	0.00895	-0.39513	-0.146	0.1135	0.37535	0.02732	-0.24678	0.28963	0.2901
40.3	-0.05463	-0.13045	0.31412	-0.39513	-0.146	0.1135	0.37535	0.02732	0.0584	-0.01554	-0.01507
40.35	0.55572	0.17472	0.00895	-0.39513	-0.146	0.41868	0.68052	0.02732	-0.24678	-0.32072	-0.01507
40.4	-0.05463	-0.43563	0.00895	-0.08995	-0.146	0.1135	0.37535	-0.27786	0.0584	-0.01554	0.2901
40.45	-0.05463	0.17472	0.00895	-0.08995	0.15918	-0.19168	0.37535	0.02732	0.0584	-0.01554	-0.01507
40.5	0.8609	0.17472	0.00895	-0.39513	-0.146	0.1135	0.68052	0.02732	-0.24678	-0.32072	-0.62542
40.55	0.8609	-0.13045	0.31412	-0.08995	0.15918	0.1135	-0.235	0.02732	0.36357	-0.32072	-0.01507
40.6	0.25055	-0.43563	0.31412	-0.39513	-0.146	0.1135	0.07017	0.02732	0.0584	-0.32072	-0.01507
40.65	0.25055	-0.13045	0.31412	-0.08995	0.46436	0.1135	-0.235	-0.27786	0.36357	-0.32072	-0.01507
40.7	-0.05463	-0.43563	0.31412	-0.39513	0.76953	0.41868	-0.235	-0.27786	0.36357	-0.32072	-0.01507
40.75	-0.35981	-0.13045	-0.29623	0.21522	0.46436	0.41868	-0.235	-0.27786	0.0584	-0.32072	-0.01507
40.8	0.25055	-0.43563	0.00895	0.21522	0.46436	0.41868	-0.235	0.33249	-0.24678	-0.01554	-0.01507
40.85	0.25055	0.17472	0.31412	0.21522	0.46436	0.1135	0.07017	0.02732	0.0584	-0.01554	-0.01507
40.9	-0.05463	-0.13045	-0.29623	-0.39513	0.15918	0.1135	-0.235	-0.27786	-0.24678	-0.32072	-0.01507
40.95	-0.35981	0.17472	0.00895	-0.08995	0.15918	0.1135	0.07017	-0.27786	-0.24678	-0.32072	0.2901
41	-0.05463	-0.13045	0.00895	-0.08995	-0.146	0.1135	0.07017	0.33249	0.0584	-0.32072	0.2901
41.05	-0.05463	0.17472	0.00895	0.21522	0.46436	-0.19168	0.37535	0.02732	-0.24678	-0.32072	-0.01507
41.1	-0.05463	0.17472	-0.29623	-0.08995	-0.146	-0.19168	0.07017	0.33249	-0.24678	-0.62589	-0.32025
41.15	-0.05463	0.17472	0.00895	0.21522	0.15918	-0.49685	0.37535	0.63767	0.0584	-0.93107	-0.01507
41.2	-0.05463	0.4799	0.00895	-0.08995	-0.146	-0.49685	0.68052	0.33249	0.0584	-0.32072	-0.32025
41.25	-0.05463	0.4799	0.00895	0.21522	-0.146	-0.80203	0.07017	0.02732	0.0584	-0.62589	-0.01507
41.3	-0.05463	0.4799	0.00895	0.21522	-0.45117	-0.49685	-0.235	0.33249	0.0584	-0.62589	0.2901
41.35	-0.05463	0.78507	0.31412	-0.08995	-0.45117	-0.19168	-0.54018	0.33249	-0.24678	-0.32072	0.2901
41.4	-0.35981	0.78507	0.00895	-0.39513	-0.45117	-0.19168	-0.54018	0.02732	-0.24678	-0.32072	-0.01507
41.45	0.55572	0.4799	0.00895	0.21522	-0.45117	-0.19168	-0.235	0.33249	-0.24678	-0.32072	-0.01507
41.5	0.25055	0.17472	0.00895	-0.08995	-0.146	-0.19168	0.07017	-0.27786	0.36357	-0.01554	-0.01507
41.55	-0.05463	0.17472	0.00895	-0.08995	-0.75635	0.41868	-0.235	-0.58304	0.0584	-0.32072	0.2901
41.6	-0.66498	-0.13045	0.00895	-0.08995	-0.45117	0.41868	0.07017	-0.27786	-0.55195	-0.32072	0.2901
41.65	-0.05463	-0.13045	0.00895	-0.7003	-0.146	0.41868	0.07017	0.02732	0.0584	-0.01554	0.2901
41.7	-0.05463	-0.13045	-0.29623	-0.39513	0.15918	0.72385	0.07017	-0.27786	-0.24678	0.59481	-0.01507
41.75	-0.05463	-0.43563	0.00895	-0.08995	0.15918	0.1135	0.07017	-0.27786	-0.24678	-0.01554	0.2901
41.8	-0.05463	-0.13045	-0.29623	0.21522	0.15918	0.41868	-0.235	0.02732	-0.24678	0.28963	0.2901
41.85	-0.05463	-0.7408	-0.29623	0.21522	0.15918	0.41868	-0.235	-0.58304	-0.24678	-0.32072	0.2901
41.9	0.25055	-0.43563	-0.29623	0.21522	0.15918	0.1135	-0.235	0.02732	-0.55195	-0.01554	-0.01507
41.95	0.8609	-0.43563	-0.29623	0.5204	-0.146	0.41868	0.07017	0.02732	0.36357	-0.01554	0.2901
42	0.25055	-0.13045	-0.29623	0.21522	-0.146	0.41868	0.07017	0.33249	-0.24678	-0.32072	-0.32025
42.05	0.55572	-0.13045	-0.29623	0.5204	-0.146	-0.19168	0.07017	0.33249	0.0584	-0.01554	-0.01507
42.1	0.25055	0.17472	0.00895	0.5204	-0.146	-0.19168	-0.235	0.33249	0.0584	-0.62589	-0.01507
42.15	0.25055	0.4799	-0.29623	0.5204	-0.45117	-0.19168	-0.235	-0.27786	-0.24678	-0.32072	-0.01507
42.2	-0.05463	0.17472	-0.6014	-0.08995	-0.75635	0.1135	-0.235	0.02732	-0.24678	0.28963	-0.32025
42.25	0.25055	0.4799	0.00895	0.21522	-0.146	-0.19168	0.07017	0.02732	0.0584	-0.01554	-0.01507
42.3	-0.05463	0.4799	-0.29623	-0.08995	-0.146	-0.19168	0.07017	0.02732	0.0584	-0.01554	-0.01507
42.35	-0.35981	0.4799	0.00895	0.21522	-0.146	0.1135	0.07017	0.33249	0.0584	-0.01554	-0.01507
42.4	-0.05463	0.4799	0.31412	0.5204	0.15918	0.1135	0.37535	0.63767	0.36357	-0.32072	-0.01507
42.45	0.25055	0.17472	0.31412	0.21522	0.15918	0.1135	0.37535	0.63767	0.0584	-0.01554	-0.01507
42.5	-0.66498	0.17472	0.31412	-0.08995	-0.146	0.1135	0.68052	0.33249	0.0584	-0.01554	0.2901
42.55	-0.05463	0.17472	0.92448	-0.39513	-0.146	-0.19168	0.07017	0.02732	0.36357	-0.01554	-0.01507
42.6	-0.35981	0.17472	0.6193	-0.39513	-0.45117	0.1135	0.07017	0.02732	0.36357	0.28963	-0.01507
42.65	-0.35981	0.17472	0.6193	-0.39513	0.46436	0.1135	0.37535	0.02732	0.0584	-0.32072	0.2901
42.7	-0.35981	-0.13045	0.6193	0.21522	-0.146	-0.19168	0.07017	0.02732	0.0584	-0.32072	0.2901
42.75	0.25055	0.17472	0.6193	-0.08995	0.15918	0.41868	0.37535	0.02732	-0.24678	-0.32072	0.2901
42.8	-0.05463	-0.13045	0.6193	-0.08995	0.15918	0.41868	0.07017	-0.27786	-0.24678	-0.32072	-0.01507
42.85	-0.05463	-0.43563	0.31412	-0.08995	-0.146	-0.19168	0.07017	-0.27786	-0.24678	-0.01554	-0.01507
42.9	0.25055	-0.43563	0.31412	0.21522	0.15918	0.1135	0.07017	-0.27786	0.0584	-0.01554	0.2901
42.95	0.55572	-0.13045	0.31412	0.21522	0.46436	0.1135	0.07017	-0.27786	0.0584	-0.01554	0.2901
43	-0.35981	0.17472	0.31412	0.21522	-0.146	0.1135	-0.235	0.02732	0.0584	-0.01554	0.2901
43.05	-0.35981	-0.13045	0.00895	0.21522	-0.146	0.1135	0.07017	0.02732	0.0584	-0.32072	-0.01507
43.1	-0.05463	0.17472	0.31412	-0.08995	-0.146	0.1135	-0.54018	0.02732	-0.24678	-0.01554	-0.01507
43.15	-0.35981	0.17472	0.00895	-0.39513	-0.45117	0.1135	-0.235	-0.27786	0.0584	0.28963	-0.01507
43.2	-0.35981	0.17472	0.00895	-0.39513	-0.45117	0.41868	-0.54018	0.02732	0.0584	0.28963	-0.01507
43.25	-0.05463	-0.13045	0.00895	0.21522	-0.146	0.1135	-0.235	0.02732	0.0584	-0.32072	0.2901
43.3	-0.05463	0.17472	0.31412	-0.08995	-0.45117	0.41868	-0.235	0.33249	0.0584	-0.01554	-0.01507
43.35	0.55572	0.17472	0.31412	0.21522	-0.146	0.41868	0.37535	0.02732	0.0584	0.28963	-0.01507
43.4	0.25055	0.17472	0.31412	-0.08995	-0.45117	0.41868	0.37535	0.33249	-0.24678	-0.01554	-0.01507
43.45	0.55572	0.17472	0.6193	0.21522	-0.45117	0.1135	0.07017	0.02732	-0.55195	-0.01554	-0.32025
43.5	0.55572	0.17472	0.00895	-0.08995	-0.146	0.41868	0.37535	0.33249	0.0584	-0.32072	-0.62542
43.55	-0.05463	-0.13045	0.00895	-0.08995	-0.146	-0.19168	0.37535	0.33249	-0.24678	-0.01554	-0.32025
43.6	0.25055	0.17472	-0.29623	0.21522	0.15918	0.1135	0.68052	0.02732	0.0584	-0.32072	-0.32025
43.65	-0.05463	0.17472	-0.29623	0.21522	0.15918	-0.19168	0.68052	0.33249	0.36357	-0.32072	-0.01507
43.7	0.55572	-0.13045	0.00895	0.21522	-0.146	0.1135	0.37535	0.33249	0.36357	-0.32072	-0.32025
43.75	-0.05463	-0.13045	-0.29623	0.21522	-0.146	-0.19168	0.37535	0.33249	-0.55195	-0.01554	-0.32025
43.8	-0.05463	-0.13045	-0.29623	-0.08995	0.15918	-0.19168	0.07017	0.02732	-0.24678	-0.32072	-0.32025
43.85	0.55572	0.17472	-0.29623	0.21522	0.46436	0.1135	0.07017	0.33249	0.0584	-0.93107	-0.01507
43.9	0.55572	-0.13045	-0.29623	-0.39513	0.15918	-0.49685	-0.235	0.02732	0.0584	-0.01554	-0.01507
43.95	-0.35981	-0.13045	0.00895	0.21522	-0.45117	-0.19168	-0.235	0.02732	0.0584	-0.01554	-0.32025
44	0.25055	-0.43563	0.31412	-0.08995	-0.45117	-0.19168	-0.235	0.02732	0.36357	-0.32072	-0.32025
44.05	-0.05463	-0.43563	-0.29623	-0.08995	0.15918	0.1135	0.37535	-0.27786	0.0584	0.28963	-0.01507
44.1	-0.35981	-0.13045	-0.29623	-0.39513	0.15918	-0.49685	-0.235	-0.27786	0.0584	-0.01554	-0.32025
44.15	0.25055	0.17472	-0.29623	0.5204	0.15918	-0.19168	-0.235	0.33249	0.36357	-0.01554	-0.32025
44.2	-0.35981	0.17472	0.00895	-0.39513	0.15918	-0.19168	-0.235	0.02732	0.36357	-0.01554	-0.32025
44.25	-0.35981	0.17472	-0.29623	-0.08995	-0.146	-0.19168	0.07017	-0.27786	0.0584	-0.01554	-0.01507
44.3	-0.05463	0.17472	0.00895	-0.08995	-0.146	-0.49685	0.07017	-0.27786	0.0584	-0.01554	-0.32025
44.35	-0.05463	-0.13045	0.00895	-0.08995	-0.146	0.1135	0.37535	-0.27786	0.0584	-0.01554	-0.32025
44.4	-0.35981	0.4799	0.00895	-0.08995	-0.146	0.1135	0.07017	0.02732	0.0584	0.59481	-0.01507
44.45	-0.35981	0.4799	0.31412	-0.08995	-0.45117	0.1135	0.37535	0.02732	0.0584	-0.01554	-0.32025
44.5	-0.05463	0.17472	0.00895	0.21522	-0.146	0.1135	0.07017	0.02732	-0.24678	-0.62589	-0.01507
44.55	0.25055	0.17472	0.00895	0.21522	-0.146	-0.19168	0.07017	-0.27786	0.0584	-0.01554	0.2901
44.6	0.25055	0.17472	0.00895	0.21522	-0.75635	0.1135	0.37535	0.02732	0.0584	-0.32072	0.2901
44.65	0.25055	-0.43563	0.00895	0.5204	-0.146	-0.19168	0.07017	0.02732	0.0584	-0.32072	0.2901
44.7	-0.05463	-0.43563	-0.29623	-0.08995	-0.146	-0.19168	0.07017	-0.27786	-0.24678	-0.32072	0.2901
44.75	-0.05463	0.17472	-0.29623	-0.08995	-0.146	-0.19168	0.07017	-0.27786	0.0584	-0.01554	0.2901
44.8	0.25055	-0.13045	0.00895	-0.08995	0.15918	0.1135	-0.235	0.02732	-0.24678	-0.62589	-0.01507
44.85	-0.05463	-0.13045	-0.29623	0.21522	-0.146	0.1135	-0.235	-0.27786	-0.55195	-0.32072	-0.01507
44.9	-0.05463	0.17472	-0.90658	0.21522	0.15918	0.1135	0.07017	-0.27786	-0.24678	-0.62589	-0.01507
44.95	-0.35981	-0.13045	0.00895	0.21522	-0.146	0.1135	-0.235	-0.27786	0.0584	-0.01554	-0.01507
45	-0.05463	-0.13045	-0.6014	-0.08995	0.15918	0.1135	0.07017	-0.27786	-0.55195	-0.01554	-0.01507
45.05	-0.35981	0.17472	-0.29623	-0.08995	0.15918	0.1135	-0.235	-0.58304	-0.24678	0.59481	0.2901
45.1	-0.05463	0.17472	0.31412	-0.08995	0.15918	0.1135	-0.84536	-0.27786	0.0584	0.28963	-0.32025
45.15	0.55572	0.17472	-0.29623	-0.08995	0.15918	0.1135	-0.54018	0.02732	-0.24678	-0.01554	-0.01507
45.2	-0.35981	-0.13045	0.00895	-0.39513	0.15918	0.1135	-0.235	0.02732	-0.55195	0.28963	-0.01507
45.25	-0.05463	-0.13045	0.00895	-0.08995	0.46436	0.1135	-0.235	0.33249	-0.24678	-0.01554	-0.01507
45.3	-0.05463	-0.13045	0.00895	-0.39513	0.15918	0.41868	-0.54018	0.02732	-0.24678	-0.32072	-0.01507
45.35	-0.05463	-0.13045	0.00895	-0.08995	-0.146	0.1135	-0.54018	0.02732	-0.24678	-0.01554	0.59528
45.4	-0.05463	-0.13045	0.00895	0.21522	-0.45117	-0.49685	0.07017	0.02732	0.0584	0.28963	-0.32025
45.45	0.25055	-0.13045	0.31412	-0.08995	-0.146	-0.19168	-0.235	0.33249	0.36357	-0.32072	-0.01507
45.5	-0.35981	-0.13045	0.31412	0.21522	-0.146	-0.19168	-0.235	0.02732	-0.24678	-0.01554	0.2901
45.55	-0.35981	0.17472	0.00895	0.21522	0.15918	-0.19168	0.07017	0.63767	0.36357	-0.32072	-0.01507
45.6	-0.05463	-0.13045	0.31412	-0.08995	0.15918	0.1135	0.37535	0.33249	0.36357	0.28963	-0.01507
45.65	0.25055	-0.13045	0.00895	-0.08995	0.15918	0.1135	-0.235	0.33249	0.0584	0.28963	-0.01507
45.7	0.25055	-0.13045	0.31412	0.21522	-0.146	-0.19168	-0.235	0.33249	0.36357	0.28963	0.2901
45.75	0.25055	-0.13045	0.31412	0.21522	0.15918	-0.49685	-0.235	0.33249	0.36357	-0.32072	-0.32025
45.8	0.25055	-0.13045	0.00895	-0.08995	-0.146	-0.49685	-0.235	0.33249	0.36357	-0.01554	-0.32025
45.85	-0.05463	-0.13045	0.00895	0.21522	0.15918	-0.19168	-0.235	0.33249	0.36357	-0.01554	-0.01507
45.9	0.25055	-0.13045	0.00895	-0.08995	0.15918	-0.49685	0.07017	0.63767	0.36357	-0.32072	-0.01507
45.95	0.55572	-0.13045	-0.29623	-0.08995	-0.146	0.1135	-0.235	0.63767	0.36357	-0.32072	-0.01507
46	-0.05463	-0.13045	-0.29623	0.21522	-0.146	-0.19168	-0.235	0.63767	0.0584	-0.01554	-0.01507
46.05	-0.05463	0.17472	0.00895	0.21522	0.15918	-0.19168	0.07017	0.63767	0.36357	-0.01554	-0.32025
46.1	-0.35981	-0.13045	0.00895	0.21522	-0.146	0.1135	-0.235	0.63767	0.36357	-0.32072	0.2901
46.15	-0.05463	0.4799	-0.29623	0.21522	0.15918	-0.19168	0.37535	0.02732	0.0584	-0.32072	-0.01507
46.2	-0.05463	0.4799	0.00895	-0.08995	0.15918	0.1135	0.07017	0.33249	0.36357	-0.01554	-0.01507
46.25	0.55572	0.4799	0.00895	0.21522	-0.146	0.1135	0.37535	0.02732	-0.24678	-0.62589	-0.01507
46.3	0.25055	0.17472	0.00895	-0.08995	-0.146	0.1135	0.07017	0.02732	0.0584	-0.32072	0.59528
46.35	-0.35981	-0.13045	0.00895	0.21522	-0.146	-0.19168	0.37535	0.02732	0.0584	-0.62589	-0.01507
46.4	-0.05463	0.17472	0.00895	0.21522	0.15918	-0.19168	0.37535	-0.58304	0.0584	-0.32072	-0.01507
46.45	0.55572	0.17472	0.31412	-0.08995	0.15918	0.1135	0.37535	-0.58304	-0.24678	-0.32072	0.2901
46.5	0.25055	0.17472	0.31412	-0.08995	-0.146	0.1135	0.07017	-0.27786	0.0584	-0.01554	-0.01507
46.55	0.55572	0.17472	0.31412	-0.08995	0.15918	0.1135	0.37535	0.02732	0.0584	-0.01554	-0.32025
46.6	0.55572	-0.13045	0.00895	0.21522	-0.146	-0.19168	0.07017	0.02732	-0.24678	-0.01554	-0.01507
46.65	0.25055	-0.13045	0.31412	-0.08995	0.15918	-0.19168	0.37535	0.02732	0.36357	-0.01554	0.2901
46.7	0.8609	-0.43563	0.31412	-0.39513	0.15918	-0.19168	0.37535	0.33249	0.0584	-0.32072	-0.01507
46.75	0.8609	-0.43563	0.00895	-0.39513	-0.45117	-0.19168	0.37535	0.02732	-0.24678	-0.32072	0.59528
46.8	0.8609	-0.43563	0.00895	-0.08995	-0.146	-0.49685	-0.235	0.02732	0.0584	-0.01554	0.2901
46.85	0.55572	-0.13045	0.31412	-0.08995	-0.146	0.1135	0.07017	-0.27786	-0.24678	-0.01554	0.2901
46.9	0.25055	-0.13045	0.00895	-1.00548	0.15918	-0.19168	-0.235	-0.58304	-0.55195	-0.01554	0.2901
46.95	-0.05463	0.17472	0.00895	-0.39513	-0.146	-0.49685	0.07017	-0.58304	-0.55195	0.28963	0.59528
47	0.25055	-0.13045	0.00895	-0.39513	-0.45117	-0.19168	-0.235	-0.58304	-0.24678	-0.01554	-0.01507
47.05	0.25055	0.17472	-0.29623	-0.39513	-0.146	-0.19168	-0.54018	-0.58304	-0.24678	0.28963	-0.01507
47.1	-0.05463	-0.13045	-0.29623	0.21522	-0.146	-0.19168	-0.54018	-0.58304	-0.24678	0.59481	0.2901
47.15	0.25055	0.4799	0.31412	0.5204	-0.146	-0.49685	0.07017	-0.27786	0.0584	0.89999	-0.32025
47.2	0.55572	0.17472	0.00895	-0.39513	0.15918	-0.49685	-0.235	-0.27786	-0.24678	0.28963	-0.01507
47.25	-0.05463	-0.13045	-0.29623	-0.08995	0.15918	-0.19168	0.07017	-0.27786	-0.24678	0.59481	-0.32025
47.3	0.25055	-0.13045	-0.29623	0.21522	-0.45117	-0.49685	-0.235	-0.58304	0.36357	0.89999	-0.01507
47.35	-0.05463	0.17472	-0.29623	-0.08995	0.15918	-0.19168	-0.235	-0.27786	-0.24678	-0.01554	-0.32025
47.4	0.55572	0.4799	-0.29623	-0.08995	-0.146	-0.19168	-0.235	-0.58304	-0.24678	-0.01554	-0.32025
47.45	0.55572	0.4799	0.00895	0.21522	-0.146	-0.19168	-0.235	-0.27786	0.0584	-0.01554	-0.32025
47.5	-0.05463	-0.13045	0.00895	-0.08995	0.15918	0.1135	-0.54018	-0.27786	0.0584	-0.32072	-0.01507
47.55	0.55572	0.17472	-0.29623	-1.00548	-0.146	0.1135	-0.54018	-0.27786	0.0584	-0.32072	-0.01507
47.6	0.25055	-0.13045	0.00895	-0.39513	-0.45117	-0.19168	-0.235	-0.27786	0.0584	-0.32072	-0.01507
47.65	0.55572	-0.13045	-0.29623	-0.08995	-0.45117	-0.19168	-0.235	0.02732	0.0584	-0.32072	0.2901
47.7	0.25055	-0.13045	-0.29623	0.21522	-0.146	-0.19168	-0.54018	-0.27786	-0.24678	-0.32072	-0.01507
47.75	-0.05463	-0.13045	-0.29623	-0.39513	-0.146	-0.19168	0.07017	0.02732	0.0584	-0.01554	0.59528
47.8	-0.05463	-0.13045	0.31412	-0.08995	-0.146	0.1135	0.37535	0.33249	-0.24678	0.28963	0.2901
47.85	0.25055	-0.13045	0.00895	-0.08995	-0.146	0.41868	0.07017	-0.27786	0.0584	0.28963	-0.01507
47.9	-0.05463	-0.13045	0.31412	-0.08995	0.15918	0.1135	-0.54018	0.33249	-0.24678	0.59481	-0.01507
47.95	0.55572	0.17472	0.31412	0.21522	0.15918	0.1135	-0.235	0.63767	-0.24678	0.59481	-0.62542
48	0.55572	-0.13045	0.00895	-0.39513	-0.45117	0.41868	-0.54018	0.02732	-0.24678	0.28963	-0.01507
48.05	-0.35981	0.4799	-0.29623	-0.08995	-0.146	-0.19168	-0.54018	0.33249	-0.24678	0.28963	-0.01507
48.1	-0.05463	0.4799	-0.29623	-0.08995	-0.45117	-0.19168	0.07017	0.63767	0.0584	-0.01554	-0.01507
48.15	-0.05463	0.4799	0.00895	-0.08995	0.76953	-0.19168	-0.54018	0.02732	-0.24678	0.28963	-0.01507
48.2	-0.35981	0.17472	-0.29623	-0.08995	0.15918	-0.19168	-0.54018	0.02732	-0.24678	-0.01554	0.2901
48.25	-0.35981	0.4799	0.00895	-0.08995	0.46436	0.1135	-0.235	0.02732	-0.24678	-0.32072	-0.01507
48.3	-0.05463	0.17472	0.31412	-0.08995	0.46436	-0.80203	-0.235	0.02732	-0.24678	-0.62589	-0.32025
48.35	-0.05463	0.17472	0.00895	-0.08995	0.76953	-0.49685	-0.235	0.02732	0.0584	-0.32072	-0.01507
48.4	-0.66498	0.4799	0.00895	-0.39513	0.46436	-0.49685	0.07017	0.63767	0.36357	-0.01554	-0.32025
48.45	-0.05463	0.17472	0.31412	-0.08995	0.46436	-0.49685	0.37535	0.33249	0.36357	-0.01554	-0.62542
48.5	-0.05463	0.17472	0.00895	-0.08995	0.76953	-0.19168	0.07017	0.02732	0.36357	-0.32072	-0.32025
48.55	-0.35981	-0.13045	0.00895	0.21522	0.46436	-0.49685	-0.235	-0.27786	0.36357	0.28963	-0.01507
48.6	-0.35981	-0.13045	0.31412	0.21522	0.15918	-0.19168	0.07017	-0.27786	0.66875	-0.62589	-0.01507
48.65	-0.35981	0.17472	0.31412	0.21522	-0.146	-0.49685	0.37535	-0.27786	0.0584	-0.32072	-0.32025
48.7	-0.35981	0.4799	0.00895	-0.08995	0.15918	-0.49685	0.37535	0.02732	0.36357	-0.01554	0.2901
48.75	-0.35981	0.4799	0.31412	0.5204	0.15918	-0.19168	0.07017	0.02732	0.0584	-0.01554	0.2901
48.8	-0.97016	-0.13045	0.31412	0.21522	0.15918	0.1135	0.37535	0.02732	-0.24678	-0.32072	0.2901
48.85	-0.66498	0.4799	0.31412	0.5204	0.46436	0.41868	0.07017	-0.58304	0.0584	-0.01554	0.59528
48.9	-0.66498	-0.43563	0.00895	0.82558	-0.146	-0.19168	-0.235	-0.27786	0.0584	-0.01554	0.2901
48.95	-0.05463	-0.43563	0.00895	0.21522	-0.146	0.1135	-0.235	-0.58304	-0.55195	-0.32072	-0.01507
49	-0.35981	-0.43563	0.00895	0.21522	-0.45117	-0.19168	0.07017	0.02732	0.0584	-0.32072	-0.01507
49.05	-0.35981	-0.7408	0.31412	0.5204	-0.45117	-0.49685	0.07017	-0.27786	-0.24678	-0.01554	0.2901
49.1	-0.35981	-0.43563	0.00895	0.5204	-0.146	-0.19168	0.07017	0.02732	-0.55195	-0.32072	-0.01507
49.15	-0.35981	-0.43563	-0.29623	-0.08995	-0.146	-0.19168	-0.235	-0.27786	-0.24678	-0.32072	0.2901
49.2	-0.35981	-0.43563	0.00895	0.21522	-0.146	-0.19168	0.07017	-0.27786	0.36357	-0.01554	0.59528
49.25	-0.05463	-0.13045	0.31412	-0.39513	-0.45117	0.1135	0.07017	0.02732	0.0584	-0.32072	0.90046
49.3	-0.35981	-0.43563	-0.29623	-0.08995	-0.146	-0.19168	-0.235	-0.27786	0.0584	-0.32072	0.2901
49.35	-0.35981	-0.13045	0.00895	0.21522	-0.45117	-0.19168	-0.235	0.02732	0.36357	0.28963	0.59528
49.4	-0.35981	-0.43563	0.00895	0.21522	-0.146	-0.19168	-0.235	0.02732	0.36357	0.59481	0.59528
49.45	-0.35981	-0.7408	0.00895	0.21522	-0.146	0.1135	-0.54018	0.02732	0.0584	-0.01554	0.2901
49.5	-0.35981	-0.13045	0.00895	-0.08995	-0.146	-0.19168	-0.235	0.02732	0.0584	0.28963	0.59528
49.55	-0.66498	0.17472	0.31412	0.5204	-0.146	-0.49685	-0.235	0.02732	0.0584	0.59481	0.2901
49.6	-0.05463	-0.13045	0.31412	0.21522	0.15918	-0.49685	-0.235	-0.27786	-0.24678	-0.01554	0.2901
49.65	-0.05463	-0.43563	0.00895	0.21522	0.15918	0.1135	-0.235	0.02732	0.0584	-0.01554	-0.01507
49.7	0.25055	-0.13045	0.31412	0.5204	0.15918	0.1135	0.07017	-0.27786	-0.24678	0.28963	0.2901
49.75	-0.05463	-0.13045	0.31412	0.5204	0.46436	0.1135	0.07017	-0.27786	-0.85713	0.59481	-0.01507
49.8	-0.35981	0.17472	0.00895	0.21522	0.46436	0.1135	-0.235	-0.27786	-0.24678	0.28963	-0.32025
49.85	-0.05463	-0.13045	0.00895	0.21522	-0.146	-0.19168	0.07017	0.33249	-0.24678	-0.01554	-0.32025
49.9	-0.05463	-0.43563	0.31412	-0.08995	-0.146	-0.19168	-0.54018	0.02732	-0.24678	-0.32072	-0.32025
49.95	0.55572	-0.43563	0.00895	-0.08995	0.15918	0.1135	-0.54018	0.02732	-0.55195	-0.32072	-0.62542
50	0.55572	-0.13045	0.00895	0.21522	-0.146	-0.49685	-0.235	0.02732	-0.24678	-0.32072	-0.32025
50.05	-0.05463	-0.43563	0.31412	0.21522	-0.45117	-0.19168	-0.235	-0.27786	-0.55195	-0.32072	-0.32025
50.1	-0.35981	-0.13045	0.00895	-0.08995	0.15918	-0.19168	-0.235	-0.27786	0.0584	-0.01554	-0.01507
50.15	-0.35981	-0.13045	0.00895	0.21522	-0.146	-0.19168	0.07017	-0.27786	0.0584	-0.01554	-0.01507
50.2	-0.05463	0.17472	0.31412	0.5204	-0.146	0.1135	0.07017	0.02732	0.0584	-0.32072	-0.32025
50.25	-0.35981	-0.13045	0.31412	0.21522	0.15918	0.1135	-0.235	0.02732	0.36357	-0.01554	-0.01507
50.3	-0.35981	-0.13045	0.00895	0.21522	-0.146	0.1135	-0.54018	-0.27786	0.0584	-0.32072	-0.32025
50.35	-0.35981	-0.13045	0.31412	0.21522	0.15918	-0.19168	-0.235	0.02732	0.0584	-0.01554	-0.01507
50.4	0.25055	-0.13045	-0.29623	0.21522	0.46436	0.41868	0.07017	0.02732	0.0584	-0.01554	-0.01507
50.45	-0.05463	0.17472	0.00895	0.21522	-0.146	-0.49685	0.07017	0.02732	0.36357	-0.01554	-0.01507
50.5	-0.05463	0.17472	0.00895	0.21522	0.15918	0.1135	0.07017	-0.27786	0.36357	-0.32072	-0.01507
50.55	0.25055	-0.13045	-0.29623	-0.39513	0.15918	-0.19168	0.07017	0.02732	0.0584	-0.32072	-0.01507
50.6	-0.05463	-0.13045	-0.29623	-0.08995	0.15918	-0.19168	-0.235	-0.58304	-0.24678	0.28963	0.2901
50.65	-0.05463	-0.13045	0.00895	-0.39513	-0.146	-0.19168	-0.235	0.02732	0.0584	-0.01554	-0.01507
50.7	-0.05463	-0.13045	0.00895	-0.08995	-0.146	-0.19168	-0.54018	-0.27786	0.36357	-0.01554	-0.01507
50.75	-0.05463	-0.13045	0.00895	-0.7003	-0.146	-0.19168	-0.235	-0.27786	0.36357	0.59481	0.2901
50.8	-0.35981	-0.43563	0.00895	-0.39513	-0.146	-0.19168	-0.235	0.02732	0.36357	-0.01554	0.2901
50.85	-0.05463	-0.7408	-0.29623	-0.39513	0.15918	0.1135	-0.235	0.02732	0.36357	-0.01554	0.2901
50.9	-0.35981	-1.04598	-0.6014	-0.39513	0.15918	0.1135	-0.235	-0.58304	0.0584	0.59481	-0.32025
50.95	0.25055	-0.43563	-0.29623	-0.08995	-0.146	-0.19168	-0.235	-0.27786	0.36357	0.28963	-0.01507
51	0.25055	-0.43563	0.00895	-0.08995	-0.146	-0.19168	0.07017	-0.27786	0.0584	0.28963	-0.32025
51.05	0.8609	-0.13045	-0.29623	0.21522	-0.146	0.1135	-0.54018	-0.27786	-0.24678	-0.01554	-0.32025
51.1	0.55572	-0.13045	0.00895	-0.08995	-0.146	0.1135	0.37535	0.02732	0.0584	-0.01554	-0.01507
51.15	0.55572	-0.13045	0.00895	0.21522	-0.146	0.1135	0.37535	0.33249	0.0584	-0.01554	-0.32025
51.2	0.55572	0.17472	-0.29623	0.21522	-0.146	0.41868	-0.235	0.02732	0.0584	-0.01554	-0.01507
51.25	0.25055	-0.43563	-0.29623	0.21522	-0.146	0.1135	0.07017	0.63767	0.36357	0.59481	-0.01507
51.3	-0.35981	-0.43563	0.00895	0.21522	-0.146	0.1135	0.07017	0.33249	0.36357	0.28963	-0.01507
51.35	0.25055	-0.13045	-0.29623	0.21522	-0.45117	0.1135	-0.235	0.33249	0.36357	0.59481	0.2901
51.4	-0.05463	0.17472	0.00895	-0.08995	-0.146	0.41868	0.07017	0.33249	0.66875	-0.01554	0.2901
51.45	-0.05463	0.4799	0.00895	0.21522	-0.45117	0.1135	0.37535	0.33249	0.0584	-0.01554	0.2901
51.5	-0.05463	0.17472	0.00895	-0.08995	-0.146	0.41868	0.07017	0.02732	0.0584	-0.01554	-0.32025
51.55	-0.35981	0.4799	0.00895	-0.08995	-0.146	0.1135	0.07017	0.02732	0.0584	0.59481	-0.01507
51.6	-0.35981	0.4799	0.31412	0.21522	-0.146	0.1135	0.07017	0.94284	0.0584	-0.01554	-0.01507
51.65	-0.35981	0.17472	0.31412	0.21522	-0.146	-0.19168	-0.235	0.94284	-0.24678	-0.32072	-0.32025
51.7	-0.05463	0.17472	0.31412	0.21522	-0.45117	-0.49685	-0.54018	0.94284	-0.24678	-0.01554	-0.32025
51.75	-0.35981	0.17472	0.00895	0.21522	-0.45117	-0.19168	-0.235	0.63767	-0.24678	-0.01554	-0.32025
51.8	-0.05463	0.17472	0.31412	0.82558	0.15918	0.1135	-0.54018	0.63767	-0.55195	-0.01554	-0.32025
51.85	-0.35981	0.17472	0.00895	0.5204	0.15918	-0.49685	0.07017	0.33249	-0.24678	-0.01554	-0.62542
51.9	-0.35981	0.17472	0.31412	0.82558	0.15918	-0.49685	0.07017	0.33249	0.0584	0.59481	-0.32025
51.95	-0.35981	-0.13045	0.31412	0.5204	0.15918	0.1135	0.37535	0.02732	0.36357	-0.01554	-0.32025
52	-0.05463	-0.43563	0.31412	-0.08995	0.15918	0.1135	0.07017	0.02732	-0.24678	-0.32072	-0.01507
52.05	-0.35981	-0.13045	0.00895	0.21522	0.15918	0.1135	0.37535	0.02732	0.0584	0.28963	-0.01507
52.1	-0.35981	-0.43563	0.31412	0.21522	0.15918	0.72385	0.68052	0.02732	0.36357	-0.01554	-0.01507
52.15	0.25055	-0.43563	0.00895	-0.39513	0.46436	0.1135	0.07017	-0.58304	-0.24678	-0.32072	-0.62542
52.2	-0.35981	-0.7408	0.00895	-0.39513	-0.146	0.1135	0.37535	0.02732	0.36357	-0.32072	-0.32025
52.25	-0.35981	-0.43563	0.00895	-0.08995	-0.146	0.41868	0.37535	0.02732	0.0584	-0.32072	-0.01507
52.3	-0.05463	-0.13045	0.00895	-0.39513	-0.146	0.41868	0.07017	-0.27786	-0.55195	-0.32072	-0.32025
52.35	-0.35981	-0.13045	-0.29623	-0.08995	0.15918	0.41868	0.07017	0.02732	0.36357	-0.32072	-0.01507
52.4	-0.05463	-0.13045	-0.29623	0.21522	-0.45117	0.41868	0.07017	0.33249	0.0584	-0.01554	-0.32025
52.45	-0.05463	-0.13045	-0.29623	-0.08995	-0.146	0.1135	0.07017	-0.27786	0.0584	-0.01554	-0.62542
52.5	0.25055	0.17472	-0.29623	-0.08995	-0.146	0.41868	0.07017	0.02732	0.0584	-0.01554	-0.32025
52.55	-0.05463	0.17472	0.00895	-0.08995	-0.146	0.41868	-0.235	-0.27786	-0.24678	0.28963	-0.32025
52.6	-0.05463	-0.13045	0.00895	-0.08995	-0.146	0.41868	0.07017	0.02732	0.0584	0.28963	-0.01507
52.65	0.25055	0.17472	0.00895	-0.39513	-0.146	-0.19168	-0.54018	0.02732	0.36357	0.28963	-0.01507
52.7	0.55572	0.4799	0.00895	-0.08995	-0.146	0.1135	0.07017	0.02732	-0.24678	0.28963	-0.01507
52.75	0.55572	-0.13045	0.31412	-0.08995	0.15918	0.41868	0.07017	-0.27786	0.0584	-0.01554	-0.01507
52.8	-0.05463	-0.13045	0.00895	0.21522	0.15918	0.41868	-0.235	-0.58304	-0.24678	0.28963	-0.01507
52.85	-0.05463	0.17472	0.31412	0.21522	0.15918	0.72385	0.07017	-0.58304	0.0584	0.59481	0.2901
52.9	-0.05463	-0.7408	0.6193	0.21522	-0.45117	0.72385	-0.235	-0.27786	-0.24678	0.59481	-0.01507
52.95	0.25055	-0.43563	0.92448	0.21522	-0.146	0.1135	-0.54018	-0.27786	0.36357	-0.01554	0.2901
53	-0.35981	-0.43563	0.31412	-0.08995	-0.146	-0.19168	-0.235	-0.58304	0.36357	0.28963	0.2901
53.05	-0.05463	-0.43563	0.31412	0.5204	0.15918	-0.19168	-0.235	0.02732	0.0584	0.28963	0.2901
53.1	-0.05463	-0.43563	0.31412	0.5204	0.46436	-0.49685	-0.235	-0.27786	0.0584	-0.01554	-0.01507
53.15	0.25055	-0.43563	0.31412	0.5204	0.15918	-0.19168	-0.235	-0.27786	0.36357	-0.01554	0.2901
53.2	-0.05463	0.17472	0.00895	0.21522	-0.146	-0.19168	-0.235	-0.27786	0.0584	-0.01554	-0.01507
53.25	0.25055	-0.7408	0.00895	-0.08995	-0.146	0.1135	-0.235	-0.27786	0.0584	-0.01554	0.59528
53.3	0.55572	-0.13045	0.31412	-0.08995	0.15918	-0.49685	-0.235	0.02732	0.36357	-0.01554	0.2901
53.35	0.25055	-0.43563	0.00895	-0.08995	-0.146	-0.19168	0.07017	0.02732	0.0584	-0.01554	-0.01507
53.4	-0.05463	-0.13045	0.00895	-0.08995	-0.146	-0.49685	0.07017	0.02732	-0.24678	-0.01554	-0.01507
53.45	-0.66498	0.17472	0.00895	-0.08995	0.15918	0.1135	0.07017	0.02732	-0.24678	0.28963	-0.01507
53.5	0.25055	-0.13045	-0.29623	0.21522	-0.45117	0.1135	-0.235	0.02732	-0.55195	0.59481	-0.01507
53.55	-0.05463	-0.43563	0.00895	-0.08995	-0.45117	0.1135	0.07017	0.02732	-0.55195	0.28963	0.2901
53.6	0.25055	-0.13045	-0.29623	-0.08995	0.15918	-0.49685	0.07017	0.02732	-0.24678	0.28963	-0.01507
53.65	0.25055	-0.13045	-0.29623	-0.08995	-0.146	-0.19168	0.07017	-0.27786	0.0584	0.59481	-0.01507
53.7	-0.05463	-0.7408	-0.29623	0.21522	0.76953	-0.19168	0.37535	-0.27786	0.0584	-0.32072	-0.32025
53.75	-0.05463	-0.43563	-0.29623	0.21522	0.46436	-0.19168	0.07017	-0.58304	0.0584	0.28963	-0.32025
53.8	-0.05463	-0.13045	-0.29623	0.82558	0.15918	-0.49685	0.07017	-0.27786	-0.24678	-0.01554	0.2901
53.85	-0.05463	-0.13045	0.00895	0.5204	-0.146	-0.19168	0.07017	-0.27786	-0.24678	-0.01554	-0.01507
53.9	-0.05463	-0.7408	0.00895	0.5204	-0.146	-0.19168	-0.54018	-0.27786	-0.24678	0.28963	-0.32025
53.95	-0.35981	-0.13045	0.00895	0.21522	-0.146	-0.49685	-0.54018	-0.27786	-0.24678	-0.01554	-0.01507
54	-0.05463	-0.43563	0.6193	0.21522	-0.146	-0.19168	-0.235	-0.27786	0.0584	-0.32072	-0.01507
54.05	0.25055	-0.7408	0.31412	-0.08995	0.15918	-0.19168	-0.235	-0.27786	0.0584	-0.32072	-0.01507
54.1	0.25055	-0.43563	0.31412	0.21522	-0.146	-0.19168	-0.235	0.02732	0.0584	0.59481	-0.01507
54.15	0.25055	-0.13045	0.00895	0.21522	-0.75635	0.1135	0.07017	0.02732	0.36357	-0.01554	0.2901
54.2	0.25055	-0.13045	0.31412	0.21522	-0.146	0.41868	-0.235	-0.27786	0.0584	-0.01554	-0.01507
54.25	0.25055	-0.13045	0.00895	-0.08995	0.15918	0.1135	0.07017	-0.27786	0.0584	-0.01554	0.59528
54.3	-0.35981	-0.43563	0.00895	-0.08995	0.15918	0.1135	-0.235	0.02732	0.36357	-0.01554	0.2901
54.35	-0.05463	0.17472	0.00895	0.21522	-0.146	0.1135	-0.235	0.02732	0.0584	-0.01554	0.2901
54.4	-0.35981	-0.13045	-0.29623	-0.39513	0.76953	-0.19168	0.07017	0.02732	0.0584	-0.01554	-0.32025
54.45	-0.05463	0.17472	0.00895	0.21522	0.46436	0.1135	0.37535	0.02732	0.0584	-0.32072	-0.32025
54.5	-0.05463	-0.7408	0.00895	0.21522	0.46436	0.1135	0.37535	0.02732	0.0584	-0.32072	-0.32025
54.55	-0.05463	-0.7408	-0.29623	0.21522	0.15918	-0.19168	0.07017	0.33249	-0.24678	-0.32072	-0.01507
54.6	-0.35981	-0.43563	-0.29623	0.5204	0.15918	0.1135	0.07017	-0.27786	-0.24678	0.28963	-0.32025
54.65	0.25055	-0.7408	0.00895	0.82558	0.15918	0.41868	0.07017	-0.27786	-0.24678	-0.32072	-0.01507
54.7	-0.05463	-0.7408	-0.29623	0.21522	-0.146	0.1135	0.07017	0.02732	0.0584	0.28963	-0.32025
54.75	0.55572	-0.43563	0.00895	0.21522	0.15918	0.1135	-0.235	0.33249	-0.24678	0.28963	-0.01507
54.8	-0.05463	-0.43563	0.31412	0.21522	0.15918	0.1135	0.37535	0.02732	-0.24678	-0.01554	-0.32025
54.85	-0.05463	-0.7408	0.00895	0.21522	0.15918	0.41868	-0.235	-0.27786	0.0584	0.28963	-0.32025
54.9	-0.05463	-0.7408	0.31412	-0.08995	-0.146	0.1135	0.07017	0.02732	-0.55195	0.28963	-0.01507
54.95	0.55572	-0.43563	0.00895	0.21522	0.15918	0.1135	0.07017	-0.27786	-0.55195	-0.01554	-0.32025
55	0.55572	-0.13045	0.6193	-0.39513	-0.146	0.1135	0.07017	-0.27786	-0.55195	-0.32072	-0.62542
55.05	0.25055	0.17472	0.31412	-0.39513	-0.146	0.1135	0.37535	-0.27786	0.0584	0.28963	-0.32025
55.1	0.55572	-0.13045	0.92448	-0.08995	-0.146	-0.19168	0.37535	-0.27786	0.0584	-0.32072	-0.32025
55.15	0.55572	-0.13045	0.6193	-0.39513	-0.146	0.1135	0.07017	-0.58304	0.0584	-0.32072	-0.62542
55.2	1.47125	-0.13045	0.31412	-0.08995	0.46436	-0.19168	0.07017	-0.27786	0.0584	-0.01554	-0.32025
55.25	0.8609	-0.13045	0.31412	-0.08995	-0.45117	-0.19168	0.07017	-0.27786	0.0584	-0.01554	0.2901
55.3	0.8609	-0.43563	0.31412	-0.08995	0.15918	-0.19168	-0.54018	0.02732	-0.24678	-0.32072	-0.32025
55.35	0.55572	-1.04598	0.31412	-0.08995	-0.146	-0.19168	-0.235	-0.27786	-0.24678	0.59481	-0.32025
55.4	0.25055	-0.43563	0.00895	-0.08995	0.15918	0.1135	-0.235	0.33249	0.36357	0.28963	-0.01507
55.45	-0.05463	-0.7408	0.31412	0.21522	-0.146	-0.19168	-0.235	0.02732	0.0584	-0.01554	0.2901
55.5	-0.05463	-0.13045	-0.29623	-0.39513	-0.146	-0.19168	-0.54018	0.02732	0.36357	0.59481	-0.32025
55.55	-0.05463	-0.13045	0.00895	-0.39513	-0.146	-0.19168	0.07017	0.33249	0.36357	0.28963	-0.01507
55.6	-0.05463	-0.43563	0.00895	0.21522	-0.146	-0.19168	0.37535	0.63767	0.0584	0.28963	-0.32025
55.65	0.25055	0.17472	0.00895	-0.08995	-0.146	-0.19168	0.37535	0.02732	0.0584	0.28963	-0.62542
55.7	-0.35981	0.78507	-0.29623	-0.08995	-0.146	-0.19168	0.07017	0.33249	0.0584	0.28963	-0.01507
55.75	-0.05463	0.17472	0.00895	-0.39513	-0.146	0.1135	-0.235	0.02732	0.36357	-0.01554	-0.01507
55.8	-0.05463	0.4799	0.00895	-0.08995	-0.146	0.1135	-0.235	-0.27786	0.36357	-0.01554	-0.32025
55.85	-0.05463	0.4799	-0.29623	-0.08995	0.15918	-0.19168	0.37535	-0.27786	0.0584	-0.32072	-0.01507
55.9	-0.05463	0.4799	0.00895	-0.08995	0.15918	0.1135	0.37535	0.02732	0.0584	-0.32072	-0.01507
55.95	0.25055	0.4799	0.31412	-0.08995	0.46436	0.41868	0.37535	0.02732	-0.55195	-0.62589	-0.62542
56	-0.05463	0.4799	-0.29623	-0.39513	0.46436	0.1135	0.68052	0.02732	-0.24678	0.28963	-0.01507
56.05	-0.05463	0.17472	-0.29623	-0.08995	0.46436	0.41868	0.07017	0.33249	-0.24678	-0.32072	-0.01507
56.1	-0.35981	0.17472	0.31412	-0.08995	0.15918	0.1135	0.07017	-0.27786	-0.24678	-0.01554	-0.32025
56.15	-0.05463	0.4799	0.00895	-0.08995	0.46436	-0.19168	0.07017	0.02732	-0.24678	-0.01554	-0.32025
56.2	-0.35981	0.17472	0.00895	-0.08995	0.15918	0.1135	-0.235	0.02732	-0.24678	-0.32072	-0.01507
56.25	0.25055	0.17472	0.00895	0.21522	0.15918	0.1135	0.07017	-0.27786	-0.24678	-0.32072	-0.32025
56.3	0.25055	0.17472	0.00895	-0.08995	0.15918	0.41868	-0.54018	-0.27786	-0.24678	-0.01554	-0.32025
56.35	-0.35981	0.17472	-0.6014	-0.08995	-0.146	0.1135	0.07017	-0.88821	0.0584	0.28963	-0.32025
56.4	-0.35981	0.4799	0.00895	0.21522	-0.146	0.41868	0.07017	-0.58304	-0.55195	-0.01554	-0.01507
56.45	-0.05463	0.4799	-0.29623	-0.08995	-0.146	0.1135	0.07017	0.02732	-0.24678	-0.01554	-0.01507
56.5	-0.35981	0.4799	-0.90658	0.21522	-0.146	-0.49685	0.37535	0.02732	0.0584	-0.01554	-0.01507
56.55	0.55572	-0.13045	0.00895	0.21522	-0.146	0.1135	0.07017	-0.27786	-0.24678	-0.01554	-0.01507
56.6	-0.05463	0.4799	-0.29623	0.21522	-0.146	-0.19168	-0.235	-0.27786	0.0584	-0.32072	-0.01507
56.65	-0.05463	0.4799	-0.6014	0.21522	-0.45117	0.1135	0.07017	-0.27786	0.66875	-0.01554	-0.01507
56.7	-0.05463	0.17472	-0.6014	0.21522	-0.45117	0.1135	0.37535	-0.58304	0.0584	0.28963	-0.01507
56.75	-0.35981	0.17472	-0.6014	0.5204	-0.45117	0.1135	0.07017	-0.27786	0.36357	0.28963	-0.32025
56.8	-0.35981	-0.13045	-0.90658	0.5204	-0.146	-0.19168	0.07017	-0.27786	0.0584	0.59481	-0.01507
56.85	-0.66498	0.17472	-0.29623	0.5204	-0.45117	0.1135	0.07017	-0.27786	0.0584	0.89999	-0.01507
56.9	-0.35981	-0.13045	-0.29623	0.5204	-0.146	0.1135	-0.235	-0.27786	0.0584	0.59481	0.2901
56.95	-0.05463	0.4799	-0.29623	0.21522	-0.146	-0.19168	-0.235	-0.27786	0.66875	0.59481	-0.01507
57	-0.05463	-0.13045	-0.6014	0.21522	-0.146	0.1135	-0.235	0.02732	-0.24678	0.59481	-0.01507
57.05	-0.05463	-0.13045	0.31412	0.21522	0.15918	0.1135	-0.235	0.02732	-0.24678	0.28963	-0.01507
57.1	0.25055	-0.13045	0.00895	0.21522	0.15918	-0.19168	-0.54018	0.33249	0.0584	0.28963	-0.01507
57.15	-0.05463	-0.13045	-0.29623	-0.08995	0.15918	-0.19168	-0.235	0.33249	-0.24678	-0.01554	-0.01507
57.2	0.55572	-0.13045	0.31412	-0.08995	-0.146	0.1135	-0.235	0.33249	0.0584	-0.32072	0.2901
57.25	-0.05463	0.17472	0.31412	-0.39513	0.15918	0.1135	-0.235	0.02732	0.0584	0.28963	-0.01507
57.3	-0.05463	-0.13045	0.31412	0.21522	0.46436	0.1135	-0.235	0.02732	0.0584	0.28963	0.2901
57.35	0.55572	-0.43563	0.31412	0.21522	0.15918	0.1135	0.07017	0.02732	0.0584	-0.01554	0.2901
57.4	0.25055	-0.13045	0.31412	-0.08995	0.46436	-0.19168	0.07017	0.02732	0.36357	0.28963	-0.01507
57.45	0.55572	-0.43563	0.00895	0.21522	-0.146	0.1135	-0.235	0.02732	0.36357	0.89999	0.2901
57.5	0.55572	-0.43563	0.31412	-0.08995	-0.146	0.1135	0.07017	0.02732	-0.24678	0.59481	0.2901
57.55	0.8609	-0.43563	0.31412	-0.39513	0.15918	-0.19168	0.07017	0.02732	0.0584	0.59481	-0.01507
57.6	0.55572	-0.7408	-0.6014	-0.39513	-0.146	0.1135	0.07017	-0.27786	0.36357	0.28963	0.2901
57.65	0.55572	-0.43563	-0.29623	-0.39513	-0.146	0.41868	0.07017	-0.27786	0.0584	-0.01554	0.59528
57.7	0.55572	-0.13045	0.00895	-0.39513	-0.146	0.1135	0.07017	-0.58304	0.0584	0.28963	-0.32025
57.75	0.25055	-0.43563	-0.6014	-0.7003	-0.45117	0.1135	0.07017	0.02732	0.0584	0.28963	0.2901
57.8	0.55572	-0.13045	0.00895	-0.08995	-0.146	0.1135	0.37535	-0.58304	-0.24678	0.28963	-0.01507
57.85	0.8609	-0.13045	0.00895	-0.7003	-0.146	0.1135	0.07017	-0.27786	-0.24678	0.28963	0.2901
57.9	-0.05463	-0.43563	0.00895	-0.08995	0.15918	0.1135	-0.235	-0.27786	-0.24678	0.28963	-0.01507
57.95	0.25055	-0.43563	-0.29623	-0.08995	0.46436	0.1135	0.07017	-0.58304	-0.24678	-0.01554	0.2901
58	0.25055	-0.13045	0.31412	-0.39513	0.15918	-0.19168	-0.235	-0.27786	-0.24678	-0.01554	0.59528
58.05	0.25055	-0.13045	0.31412	-0.08995	0.15918	0.1135	-0.235	0.02732	0.0584	-0.01554	0.59528
58.1	-0.05463	-0.43563	0.00895	0.21522	-0.146	0.1135	-0.235	0.02732	0.0584	-0.01554	0.2901
58.15	-0.05463	-1.04598	0.00895	-0.39513	0.15918	0.1135	0.07017	-0.27786	0.0584	-0.01554	0.2901
58.2	-0.05463	-0.7408	0.00895	-0.39513	0.15918	-0.80203	-0.235	-0.27786	0.36357	-0.01554	0.2901
58.25	0.25055	-0.43563	0.00895	-0.08995	-0.146	-0.49685	0.07017	0.02732	0.36357	0.28963	0.2901
58.3	0.55572	-0.13045	0.00895	-0.08995	0.15918	-0.19168	-0.235	0.02732	-0.24678	0.28963	-0.01507
58.35	0.25055	0.17472	-0.29623	-0.08995	0.15918	-0.19168	0.07017	0.02732	0.0584	0.28963	-0.32025
58.4	0.25055	-0.13045	0.00895	0.21522	-0.146	-0.19168	0.07017	0.33249	0.36357	0.28963	-0.01507
58.45	-0.05463	-0.43563	0.31412	-0.08995	-0.146	-0.19168	0.07017	0.33249	0.36357	0.28963	-0.01507
58.5	0.55572	-0.13045	0.31412	-0.08995	0.15918	-0.19168	0.37535	0.02732	0.0584	0.28963	-0.01507
58.55	0.55572	-0.13045	0.00895	0.21522	-0.146	-0.49685	0.37535	0.33249	0.0584	0.59481	-0.32025
58.6	0.55572	-0.13045	0.00895	0.21522	-0.146	0.1135	-0.235	0.33249	0.0584	-0.01554	-0.01507
58.65	-0.05463	-0.13045	0.31412	0.21522	0.15918	-0.19168	0.07017	0.02732	0.0584	0.28963	-0.32025
58.7	0.25055	-0.13045	-0.29623	0.21522	0.15918	-0.49685	-0.235	0.33249	0.0584	0.59481	-0.01507
58.75	-0.05463	0.17472	-0.29623	-0.08995	-0.146	-0.19168	0.07017	-0.27786	0.0584	-0.01554	-0.32025
58.8	-0.05463	-0.13045	0.00895	-0.39513	0.15918	-0.19168	-0.235	-0.27786	0.0584	-0.01554	-0.32025
58.85	-0.05463	-0.13045	0.00895	-0.08995	0.15918	-0.19168	-0.235	0.02732	-0.24678	0.28963	-0.32025
58.9	-0.05463	-0.43563	0.00895	0.21522	0.15918	-0.19168	-0.235	0.02732	0.0584	-0.01554	0.2901
58.95	-0.35981	-0.43563	0.00895	-0.08995	0.15918	-0.19168	-0.54018	0.33249	-0.55195	-0.01554	-0.01507
59	-0.66498	-0.13045	0.00895	-0.39513	-0.146	0.1135	-0.54018	0.63767	0.0584	0.28963	0.2901
59.05	-0.35981	0.17472	-0.6014	-0.08995	-0.146	-0.49685	0.07017	0.63767	-0.24678	-0.01554	-0.01507
59.1	-0.35981	-0.7408	-0.29623	0.21522	-0.146	-0.19168	-0.54018	0.33249	0.0584	-0.01554	-0.01507
59.15	-0.05463	-0.7408	0.00895	-0.08995	-0.146	-0.19168	-0.235	0.33249	0.36357	0.28963	-0.32025
59.2	-0.66498	-0.43563	-0.29623	0.21522	-0.45117	-0.19168	0.07017	0.63767	0.0584	-0.01554	0.2901
59.25	-0.35981	-0.13045	-0.29623	0.21522	-0.146	0.1135	0.07017	0.33249	0.0584	0.28963	0.2901
59.3	-0.05463	0.17472	0.00895	-0.08995	-0.146	0.1135	0.07017	0.63767	-0.24678	0.59481	-0.01507
59.35	-0.05463	0.17472	-0.6014	0.21522	-0.146	0.1135	0.07017	0.33249	0.0584	0.28963	-0.01507
59.4	-0.05463	-0.13045	-0.29623	-0.08995	-0.146	-0.19168	0.07017	-0.27786	0.0584	-0.01554	0.59528
59.45	0.25055	-0.13045	-0.29623	-0.08995	0.15918	0.1135	0.07017	0.02732	0.0584	-0.01554	0.2901
59.5	-0.05463	-0.13045	-0.29623	0.21522	-0.45117	-0.19168	0.07017	0.02732	0.0584	0.28963	0.2901
59.55	-0.05463	-0.13045	0.00895	-0.08995	-0.146	0.41868	-0.235	-0.27786	0.0584	-0.01554	0.2901
59.6	0.55572	0.17472	0.00895	-0.08995	0.15918	0.72385	0.07017	0.02732	0.0584	-0.01554	0.2901
59.65	-0.05463	-0.13045	0.00895	-0.39513	-0.146	0.1135	-0.235	0.02732	0.0584	0.28963	0.2901
59.7	0.8609	-0.13045	-0.29623	-0.08995	-0.45117	0.1135	0.07017	-0.27786	0.0584	0.59481	-0.01507
59.75	0.55572	-0.43563	-0.6014	-0.39513	-0.45117	0.41868	-0.235	-0.27786	-0.24678	0.28963	0.2901
59.8	-0.05463	-0.43563	0.00895	-0.7003	-0.45117	0.1135	0.07017	0.02732	-0.24678	-0.01554	-0.01507
59.85	0.25055	-0.13045	-0.29623	-0.08995	-0.75635	0.1135	0.07017	0.33249	0.66875	-0.01554	-0.01507
59.9	-0.05463	-0.43563	0.00895	-0.7003	-0.146	0.1135	0.07017	0.02732	0.0584	-0.01554	-0.01507
59.95	0.25055	-0.13045	0.00895	-0.39513	-0.45117	-0.19168	0.07017	0.33249	-0.24678	0.28963	-0.01507
60	-0.35981	0.17472	0.00895	-0.08995	-0.146	-0.19168	0.37535	0.02732	0.36357	-0.01554	-0.32025
60.05	-0.05463	-0.43563	0.31412	-0.39513	-0.45117	0.1135	0.07017	0.63767	0.0584	-0.01554	-0.01507
60.1	0.25055	-0.13045	0.00895	-0.39513	0.15918	-0.49685	-0.235	0.02732	0.0584	-0.01554	-0.62542
60.15	0.25055	-0.43563	0.31412	-0.08995	-0.146	-0.19168	0.37535	0.02732	0.0584	0.28963	-0.32025
60.2	0.55572	-0.43563	0.31412	-0.08995	0.15918	0.1135	-0.235	0.33249	0.0584	-0.01554	-0.32025
60.25	0.25055	-0.43563	0.31412	-0.08995	0.46436	-0.49685	-0.54018	-0.27786	0.36357	-0.01554	-0.32025
60.3	-0.05463	-0.43563	0.00895	-0.08995	0.15918	-0.19168	0.07017	0.02732	0.36357	-0.01554	-0.62542
60.35	-0.35981	-0.13045	0.31412	0.21522	-0.146	-0.19168	-0.235	0.02732	0.0584	-0.01554	-0.01507
60.4	0.25055	-0.13045	-0.29623	-0.08995	0.46436	-0.19168	-0.235	0.02732	0.0584	-0.01554	-0.32025
60.45	-0.35981	0.17472	0.00895	-0.08995	0.15918	0.1135	-0.54018	0.02732	0.36357	-0.01554	-0.62542
60.5	-0.05463	0.17472	-0.29623	0.21522	-0.146	0.1135	0.07017	0.02732	0.0584	0.28963	-0.32025
60.55	0.25055	0.17472	-0.29623	0.21522	0.15918	-0.19168	-0.235	-0.27786	-0.24678	0.28963	0.2901
60.6	0.25055	0.4799	-0.29623	-0.08995	-0.146	-0.19168	0.07017	-0.27786	-0.24678	0.59481	-0.01507
60.65	0.55572	-0.13045	-0.29623	0.5204	-0.146	-0.19168	-0.235	-0.27786	0.0584	0.28963	-0.01507
60.7	0.55572	-0.13045	-0.6014	-0.08995	-0.146	-0.19168	0.07017	-0.27786	0.0584	0.28963	0.2901
60.75	-0.05463	0.17472	-0.29623	-0.08995	-0.146	-0.19168	-0.235	-0.27786	0.36357	0.59481	0.2901
60.8	-0.05463	-0.13045	-0.29623	0.5204	-0.146	0.1135	-0.235	-0.58304	0.36357	0.28963	-0.01507
60.85	0.55572	0.17472	-0.29623	0.5204	-0.146	0.1135	0.07017	-0.27786	0.36357	0.28963	0.2901
60.9	0.55572	0.4799	0.31412	0.5204	-0.146	0.1135	0.07017	0.02732	0.0584	-0.01554	-0.01507
60.95	0.55572	0.17472	0.31412	0.5204	-0.45117	0.1135	0.07017	0.02732	-0.24678	-0.01554	0.59528
61	0.8609	0.17472	0.31412	0.82558	-0.146	0.1135	0.07017	0.02732	0.0584	-0.32072	0.2901
61.05	0.55572	0.17472	0.31412	0.5204	0.15918	-0.19168	0.07017	0.02732	0.0584	-0.32072	0.2901
61.1	0.8609	-0.13045	0.31412	0.5204	-0.146	-0.19168	-0.235	-0.27786	-0.24678	-0.01554	0.2901
61.15	0.8609	-0.43563	0.31412	0.21522	-0.146	0.1135	0.07017	-0.27786	-0.24678	-0.32072	0.2901
61.2	0.8609	-0.13045	0.31412	0.5204	-0.146	-0.19168	0.07017	-0.27786	-0.24678	-0.01554	0.2901
61.25	0.25055	-0.13045	0.31412	-0.08995	-0.146	0.1135	0.07017	0.02732	0.0584	-0.01554	-0.01507
61.3	0.55572	0.17472	-0.29623	0.21522	-0.146	0.1135	0.07017	-0.27786	-0.24678	-0.01554	0.59528
61.35	0.55572	-0.13045	-0.29623	-0.08995	0.15918	-0.19168	0.07017	-0.27786	0.0584	-0.01554	0.2901
61.4	-0.05463	0.17472	-0.29623	-0.08995	0.46436	-0.19168	0.07017	0.02732	0.36357	-0.01554	-0.01507
61.45	0.25055	-0.13045	0.00895	-0.08995	-0.146	0.1135	0.07017	-0.58304	0.36357	-0.01554	-0.01507
61.5	0.25055	-0.43563	-0.29623	-0.39513	0.15918	-0.19168	0.07017	-0.27786	0.0584	-0.32072	-0.01507
61.55	-0.05463	-0.13045	-0.29623	-0.39513	0.15918	0.1135	0.07017	-0.27786	0.66875	-0.01554	-0.01507
61.6	0.55572	-0.13045	-0.29623	0.21522	-0.146	0.1135	0.07017	-0.27786	0.0584	-0.32072	0.2901
61.65	0.25055	0.17472	0.00895	-0.08995	0.46436	0.1135	0.37535	-0.27786	0.0584	-0.32072	-0.01507
61.7	-0.05463	-0.13045	0.00895	-0.08995	0.46436	0.1135	0.37535	-0.27786	0.0584	-0.32072	-0.01507
61.75	-0.05463	0.17472	0.00895	-0.08995	0.15918	0.1135	0.37535	0.02732	0.0584	-0.62589	-0.01507
61.8	-0.05463	-0.13045	0.00895	-0.08995	0.46436	0.1135	0.07017	0.02732	-0.24678	-0.32072	-0.01507
61.85	0.25055	0.17472	-0.29623	-0.08995	0.46436	0.41868	0.07017	0.02732	-0.24678	-0.32072	-0.01507
61.9	-0.05463	0.17472	-0.29623	0.21522	0.15918	0.1135	0.07017	0.33249	0.0584	-0.62589	-0.01507
61.95	-0.05463	-0.43563	-0.29623	0.21522	0.15918	0.41868	0.37535	0.02732	-0.24678	-0.01554	0.2901
62	-0.05463	0.17472	0.00895	0.5204	0.15918	0.1135	0.37535	0.33249	0.36357	-0.01554	-0.01507
62.05	-0.05463	-0.13045	0.00895	-0.08995	-0.45117	0.41868	0.37535	0.33249	0.0584	-0.01554	-0.01507
62.1	0.55572	-0.43563	0.31412	-0.08995	-0.45117	0.41868	0.37535	0.02732	-0.24678	-0.32072	0.2901
62.15	0.25055	-0.13045	0.31412	-0.08995	-0.146	0.41868	0.07017	0.33249	0.36357	0.28963	-0.01507
62.2	0.25055	-0.43563	0.00895	0.5204	0.15918	0.1135	0.07017	0.63767	0.0584	-0.01554	-0.01507
62.25	0.55572	-0.43563	0.00895	0.21522	0.15918	0.41868	0.07017	0.02732	-0.24678	-0.01554	-0.01507
62.3	0.55572	-0.43563	0.00895	0.21522	0.15918	0.41868	0.07017	0.33249	-0.24678	-0.01554	-0.01507
62.35	0.55572	-0.13045	0.00895	-0.08995	0.15918	0.1135	0.07017	0.33249	-0.55195	-0.32072	-0.32025
62.4	-0.05463	-0.13045	0.00895	0.21522	-0.146	0.1135	-0.235	0.02732	-0.24678	-0.01554	-0.01507
62.45	0.55572	-0.13045	0.00895	-0.08995	0.15918	0.1135	-0.54018	0.02732	-0.24678	-0.32072	-0.01507
62.5	0.25055	-0.13045	0.00895	0.21522	-0.146	-0.19168	0.07017	0.33249	-0.24678	-0.01554	-0.01507
62.55	32.5992	31.913	31.4421	31.6483	30.3716	-0.49685	-24.3439	-23.7764	-23.4401	-22.2934	-21.6826
62.6	390.265	390.189	389.718	389.009	367.286	0.1135	-345.694	-364.658	-366.153	-366.226	-364.09
62.65	1516.97	1518.73	1518.26	1497.71	1203.16	0.1135	-1138.24	-1428.81	-1450.14	-1451.13	-1448.38
62.7	3549.14	3553.34	3532.11	3257.66	2234.96	-0.49685	-2109.92	-3093.84	-3378.24	-3402.42	-3399.06
62.75	6294.81	6272.45	5987.86	5040.5	3094.34	0.1135	-2916.8	-4762.55	-5692.69	-5997.64	-6027.24
62.8	9346.56	9026.36	8094.19	6300.57	3570.41	-0.19168	-3361.44	-5929.54	-7646.12	-8574.84	-8921.22
62.85	-9997.61	-9998.3	9311.23	6801.97	3623.82	-0.19168	-3409.96	-6383.94	-8749.33	-9998.79	-9998.79
62.9	-9997.61	-9998.3	9494.03	6580.11	3333.59	0.1135	-3135.61	-6161.78	-8884.83	-9998.79	-9998.79
62.95	-9997.61	-9998.3	8799.14	5828.46	2827	-0.19168	-2658.32	-5449.8	-8207.34	-9998.79	-9998.79
63	-9997.61	-9998.3	7531.44	4788.12	2231.3	0.1135	-2098.62	-4471.41	-7005.86	-9545	-9998.79
63.05	-9997.61	8519.77	6007.7	3673.92	1648.11	-0.49685	-1550.83	-3428.62	-5576.11	-7890.03	-9998.79
63.1	8908.94	6613.94	4488.84	2641.82	1139.99	-0.19168	-1073.84	-2464.57	-4159.49	-6106.58	-8211.38
63.15	6743.11	4820.73	3148.2	1780	736.854	-0.49685	-695.425	-1661.35	-2913.76	-4440.63	-6192.64
63.2	4801.89	3301.26	2068.8	1119.91	442.359	0.1135	-419.241	-1047.34	-1914.92	-3035.6	-4397.29
63.25	3217.41	2120.54	1269.54	653.902	244.605	-0.19168	-233.389	-613.376	-1176.09	-1948.56	-2939.47
63.3	2023.87	1272.15	722.36	350.252	122.535	-0.19168	-118.643	-331.699	-671.939	-1170.36	-1846.94
63.35	1190.44	709.098	378.732	171.114	55.0908	-0.19168	-55.1666	-165.378	-356.387	-655.838	-1088.88
63.4	654.853	367.912	184.03	78.3402	24.8784	0.1135	-25.8698	-79.3184	-177.859	-345.475	-603.653
63.45	340.827	182.67	88.8151	39.2777	14.5024	-0.19168	-17.0197	-43.3076	-91.4943	-177.933	-321.06
63.5	179.084	98.4413	54.0251	30.4276	14.8076	-0.19168	-17.3248	-35.0679	-59.4509	-102.249	-177.322
63.55	110.724	72.1962	49.7526	35.0053	19.9956	0.1135	-21.5973	-39.3404	-56.3991	-79.9716	-117.813
63.6	95.1602	74.9428	59.5182	44.1605	25.1836	-0.49685	-25.2594	-47.5801	-64.6389	-82.1078	-104.385
63.65	102.79	87.7602	71.1149	52.7055	28.2354	-0.19168	-28.9215	-54.9043	-75.6252	-93.3993	-111.709
63.7	117.133	100.272	80.2702	57.5883	29.7612	-0.19168	-30.7526	-59.482	-83.8649	-103.775	-123.611
63.75	128.424	108.512	85.153	59.1142	30.3716	-0.49685	-29.8371	-60.0923	-86.9167	-111.405	-133.377
63.8	135.749	112.174	86.3737	58.809	29.4561	-0.49685	-29.2267	-59.482	-87.8322	-113.846	-138.565
63.85	136.664	110.954	84.5426	56.6727	27.9302	-0.49685	-28.006	-57.3457	-85.0856	-112.625	-138.565
63.9	134.223	107.291	80.2702	53.3158	26.4043	-0.49685	-26.1749	-54.294	-81.1184	-108.048	-134.598
63.95	129.035	102.714	75.6925	50.2641	24.5732	-0.19168	-24.6491	-50.6319	-76.2355	-102.86	-129.41
64	122.016	96.9154	71.7253	46.6019	22.7422	0.1135	-23.4284	-48.1905	-72.2683	-97.6718	-122.696
64.05	115.912	91.4223	68.0631	44.1605	22.1318	0.1135	-21.9025	-44.8335	-68.301	-92.4838	-116.592
64.1	109.503	87.1498	64.401	42.3295	20.9111	0.1135	-20.987	-42.6973	-64.3337	-87.2958	-110.794
64.15	104.315	82.5722	61.3493	40.1933	19.9956	-0.19168	-20.3766	-40.8662	-62.1975	-83.6337	-105.301
64.2	99.7379	78.9101	59.2131	38.9725	19.0801	0.41868	-19.7663	-39.6455	-59.4509	-80.5819	-100.723
64.25	96.3809	75.8583	56.7716	38.057	18.7749	0.1135	-19.1559	-38.1197	-57.6198	-76.9198	-97.061
64.3	93.024	73.7221	55.2458	36.8363	18.4697	0.41868	-18.8507	-36.899	-56.3991	-74.7836	-93.704
64.35	90.5826	71.891	54.0251	35.6156	18.1646	0.1135	-18.2404	-36.2886	-54.5681	-72.9526	-91.2626
64.4	88.1412	70.06	52.194	34.7001	17.249	0.1135	-17.63	-34.7627	-53.3474	-70.8163	-88.8212
64.45	85.6998	67.9237	50.6681	33.7846	16.6387	0.41868	-17.63	-34.4576	-52.1267	-69.2904	-86.3798
64.5	83.8687	66.0927	49.4474	32.869	16.6387	0.1135	-17.3248	-33.542	-51.2111	-67.7646	-83.9384
64.55	81.4273	64.872	47.9215	31.9535	16.3335	0.1135	-17.0197	-32.6265	-49.6853	-65.9335	-82.7177
64.6	79.9014	63.9565	46.7008	31.3432	15.7231	0.1135	-16.4093	-31.711	-48.7697	-64.7128	-80.8867
64.65	78.0704	62.1254	46.3957	31.038	15.418	0.1135	-16.7145	-31.4058	-47.8542	-63.4921	-78.4452
64.7	76.5445	60.9047	45.175	30.4276	15.418	-0.80203	-15.4938	-30.7954	-46.3283	-62.2714	-76.9194
64.75	74.7134	60.2943	43.9543	29.5121	14.5024	-0.49685	-15.1886	-29.8799	-45.718	-60.7455	-75.3935
64.8	73.4927	58.4633	43.3439	29.2069	14.5024	0.1135	-15.1886	-29.5747	-44.8024	-59.83	-73.2573
64.85	71.9669	57.5478	42.4284	28.2914	14.1973	-0.19168	-14.5783	-28.9644	-43.8869	-58.3041	-72.6469
64.9	70.7462	56.3271	41.2077	27.9862	13.8921	-0.19168	-14.2731	-28.354	-42.9714	-57.3886	-71.4262
64.95	69.5255	55.4115	41.2077	27.3759	13.2817	0.1135	-13.9679	-28.354	-42.0559	-56.7782	-69.9003
65	67.9996	54.496	40.5973	27.0707	13.2817	0.1135	-13.6627	-27.1333	-41.4455	-55.5575	-68.9848
65.05	67.084	53.5805	39.987	26.4603	12.9766	-0.19168	-13.6627	-26.8282	-40.53	-54.3368	-67.7641
65.1	65.8633	52.3598	38.7663	26.1552	12.9766	0.41868	-13.3576	-26.8282	-39.9196	-53.4213	-66.5434
65.15	65.5582	51.7494	38.4611	25.5448	12.9766	0.41868	-13.3576	-26.2178	-39.3093	-52.811	-65.3227
65.2	64.0323	51.4443	38.1559	25.5448	12.6714	-0.49685	-12.442	-25.3023	-38.3937	-51.8954	-64.7123
65.25	63.4219	50.5287	37.2404	25.2396	12.3662	0.1135	-13.3576	-24.9971	-38.3937	-50.9799	-63.4916
65.3	62.5064	49.9184	37.2404	24.6293	12.3662	0.1135	-12.442	-24.9971	-37.7834	-50.3695	-62.2709
65.35	61.5909	48.6977	36.9352	24.6293	12.061	-0.19168	-12.1369	-24.3867	-36.8679	-49.7592	-61.6606
65.4	60.6754	48.3925	36.3249	24.6293	12.061	-0.19168	-11.8317	-24.0816	-37.173	-49.1488	-61.0502
65.45	60.3702	47.477	36.0197	24.0189	11.4507	-0.49685	-11.8317	-23.7764	-36.5627	-48.8437	-60.1347
65.5	59.7598	46.8666	35.1042	23.4086	12.061	-0.49685	-11.5265	-23.4712	-35.6472	-48.2333	-59.5243
65.55	58.8443	46.5614	34.799	23.7138	11.4507	-0.19168	-11.2213	-23.4712	-35.342	-47.3178	-59.2192
65.6	58.5391	45.6459	34.4938	23.4086	11.1455	-0.49685	-11.5265	-23.166	-35.342	-47.0126	-58.3036
65.65	57.9288	45.6459	34.1886	23.1034	11.1455	-0.19168	-11.5265	-22.8609	-34.7316	-45.7919	-57.9985
65.7	57.6236	44.7304	33.5783	23.1034	10.8403	-0.19168	-11.5265	-22.8609	-34.7316	-45.4867	-57.6933
65.75	56.7081	44.4252	32.9679	22.7982	10.8403	-0.19168	-11.2213	-22.8609	-34.1213	-44.8764	-57.0829
65.8	56.7081	43.8149	32.9679	22.4931	10.8403	-0.49685	-10.9162	-22.2505	-33.8161	-44.8764	-56.4726
65.85	55.4874	43.8149	32.6628	22.7982	10.8403	-0.19168	-10.9162	-22.2505	-33.5109	-44.266	-56.1674
65.9	54.877	42.8993	32.6628	22.4931	10.5352	-0.49685	-11.2213	-22.2505	-32.9006	-43.6557	-55.5571
65.95	54.2667	42.5942	32.0524	22.4931	10.23	-0.19168	-10.9162	-21.9453	-32.5954	-43.3505	-55.5571
66	53.6563	41.9838	32.0524	22.1879	10.5352	-0.49685	-11.2213	-21.6402	-31.9851	-42.7402	-54.9467
66.05	53.3511	42.289	31.4421	21.8827	10.23	-0.19168	-11.2213	-22.5557	-32.2902	-42.7402	-54.0312
66.1	53.6563	41.9838	32.0524	21.2724	10.5352	-0.19168	-10.9162	-21.9453	-31.6799	-42.435	-53.4208
66.15	52.7408	41.6786	31.4421	21.2724	10.5352	-0.49685	-10.3058	-21.335	-31.6799	-42.1298	-53.1157
66.2	51.8253	41.0683	31.1369	20.9672	10.23	-0.49685	-10.3058	-21.6402	-31.6799	-41.5194	-53.1157
66.25	52.1304	41.0683	30.8317	20.3568	10.23	-0.49685	-10.611	-21.0298	-31.0695	-40.9091	-52.5053
66.3	51.5201	40.7631	30.5265	20.0517	10.23	-0.49685	-10.0006	-21.335	-31.3747	-40.9091	-51.895
66.35	51.2149	40.7631	30.2213	20.0517	9.92481	-0.19168	-10.0006	-21.0298	-30.7644	-40.6039	-51.895
66.4	50.9097	40.1527	29.9162	19.7465	9.92481	-0.19168	-10.3058	-21.0298	-30.7644	-40.6039	-51.5898
66.45	50.2994	39.8476	29.611	19.1361	9.92481	-0.19168	-9.69545	-20.4195	-30.4592	-40.2987	-50.9794
66.5	49.9942	39.8476	29.3058	19.4413	9.92481	0.41868	-10.0006	-20.7246	-30.4592	-40.2987	-50.9794
66.55	49.0787	39.2372	29.3058	18.8309	9.92481	0.41868	-10.0006	-20.1143	-30.154	-40.6039	-50.0639
66.6	48.7735	39.2372	29.3058	18.2206	9.92481	0.1135	-10.0006	-19.8091	-29.8488	-39.6884	-50.0639
66.65	48.7735	38.932	29.3058	18.8309	9.31446	0.1135	-9.69545	-20.1143	-29.8488	-39.3832	-49.7587
66.7	48.4683	38.6269	28.6955	18.5258	9.31446	0.1135	-9.69545	-19.8091	-29.2385	-39.3832	-49.4535
66.75	48.4683	38.0165	29.3058	18.5258	9.31446	0.1135	-9.69545	-19.8091	-29.2385	-39.078	-48.8432
66.8	48.4683	38.0165	28.6955	18.5258	9.61963	-0.19168	-9.69545	-19.5039	-28.6281	-38.7729	-48.8432
66.85	47.858	38.0165	28.3903	18.8309	9.31446	-0.19168	-9.69545	-19.8091	-28.9333	-39.078	-48.538
66.9	47.858	37.7113	28.3903	18.5258	9.61963	-0.19168	-9.69545	-18.8936	-28.6281	-38.1625	-48.2328
66.95	47.5528	37.7113	28.0851	18.5258	9.61963	-0.49685	-9.69545	-19.1988	-28.6281	-38.4677	-48.538
67	46.9424	37.7113	28.3903	18.5258	9.31446	-0.19168	-9.39028	-19.1988	-28.6281	-38.4677	-48.538
67.05	46.9424	37.101	28.3903	18.2206	9.00928	0.1135	-9.0851	-19.5039	-28.6281	-38.1625	-47.6225
67.1	46.6373	37.101	28.0851	18.2206	9.61963	-0.19168	-9.0851	-18.8936	-28.323	-37.5522	-47.6225
67.15	45.7217	36.7958	27.7799	18.2206	8.7041	-0.19168	-9.0851	-18.5884	-28.323	-37.247	-47.6225
67.2	46.0269	36.7958	27.7799	18.2206	9.00928	-0.19168	-9.39028	-18.2832	-28.0178	-37.247	-46.4018
67.25	45.7217	36.1855	27.7799	18.2206	8.7041	-0.19168	-9.39028	-17.9781	-27.7126	-37.247	-46.4018
67.3	45.7217	36.1855	27.1696	18.2206	8.7041	-0.19168	-9.69545	-17.6729	-28.0178	-36.9418	-46.0966
67.35	45.4166	35.8803	27.4748	17.9154	9.00928	0.1135	-9.69545	-18.2832	-27.4074	-37.247	-45.4863
67.4	45.4166	35.8803	27.1696	17.9154	9.00928	0.1135	-9.0851	-17.6729	-27.1022	-36.6366	-45.7914
67.45	44.8062	35.5751	27.1696	18.2206	8.39893	0.41868	-9.0851	-17.3677	-27.1022	-36.9418	-46.0966
67.5	45.1114	35.8803	27.1696	18.2206	8.39893	0.72385	-9.0851	-17.9781	-27.1022	-36.3315	-45.4863
67.55	44.8062	35.5751	26.8644	17.6102	9.00928	0.41868	-9.0851	-17.6729	-26.4919	-36.3315	-44.8759
67.6	44.8062	34.9648	26.2541	17.6102	8.7041	0.1135	-8.77993	-17.6729	-26.7971	-35.7211	-45.4863
67.65	44.501	35.2699	26.2541	17.6102	8.7041	0.41868	-8.77993	-17.6729	-26.7971	-36.0263	-45.1811
67.7	44.501	34.6596	26.2541	17.9154	8.09375	0.1135	-9.0851	-17.0625	-26.7971	-35.7211	-44.8759
67.75	44.1959	34.3544	25.9489	17.9154	8.39893	0.1135	-9.0851	-17.0625	-26.7971	-35.7211	-44.5707
67.8	44.1959	34.6596	25.6437	17.3051	8.09375	0.1135	-8.77993	-17.3677	-27.1022	-35.4159	-44.5707
67.85	43.8907	33.7441	26.2541	17.6102	8.09375	-0.19168	-8.77993	-17.3677	-26.4919	-34.8056	-43.9604
67.9	43.5855	34.3544	25.9489	17.6102	8.09375	-0.19168	-9.0851	-17.3677	-26.1867	-35.1108	-43.9604
67.95	43.5855	34.3544	25.9489	17.6102	7.78858	-0.49685	-9.39028	-17.6729	-26.4919	-35.4159	-43.6552
68	43.8907	34.3544	25.9489	17.3051	8.39893	-0.19168	-9.0851	-17.6729	-25.8815	-34.8056	-43.35
68.05	43.2803	34.6596	25.9489	17.3051	8.09375	-0.19168	-8.77993	-17.3677	-25.8815	-34.8056	-43.0449
68.1	42.9752	34.3544	25.9489	16.6947	8.09375	0.1135	-8.47475	-17.6729	-25.5764	-34.8056	-43.6552
68.15	42.67	34.0492	25.9489	17.3051	7.78858	0.1135	-9.39028	-17.6729	-25.8815	-34.5004	-42.7397
68.2	42.3648	34.0492	25.6437	17.3051	8.39893	-0.19168	-8.77993	-17.3677	-25.2712	-34.1952	-42.4345
68.25	42.3648	34.0492	25.3385	16.6947	8.09375	-0.19168	-8.77993	-17.6729	-25.8815	-34.5004	-42.4345
68.3	42.3648	33.7441	25.6437	16.6947	8.09375	-0.19168	-9.0851	-17.6729	-25.8815	-33.8901	-42.7397
68.35	41.7545	33.4389	25.3385	16.0844	8.09375	0.1135	-8.47475	-17.3677	-25.8815	-33.5849	-42.4345
68.4	41.7545	33.7441	25.0334	16.3895	7.78858	0.1135	-8.47475	-17.6729	-25.2712	-33.5849	-42.7397
68.45	42.0596	33.4389	25.0334	16.0844	7.78858	0.41868	-8.77993	-17.3677	-25.2712	-33.8901	-42.4345
68.5	42.0596	33.4389	25.3385	16.0844	8.39893	-0.19168	-8.47475	-17.3677	-24.966	-33.2797	-42.1293
68.55	41.7545	33.1337	25.3385	16.0844	7.78858	-0.19168	-8.47475	-17.3677	-24.966	-33.5849	-42.1293
68.6	41.7545	32.5234	24.7282	16.3895	7.78858	-0.19168	-8.47475	-17.3677	-25.2712	-33.8901	-41.8242
68.65	41.4493	32.8285	24.7282	16.6947	7.78858	0.41868	-8.16957	-17.0625	-24.6608	-33.2797	-41.8242
68.7	40.8389	32.5234	24.7282	16.6947	8.09375	-0.49685	-8.47475	-17.0625	-25.2712	-33.5849	-41.519
68.75	41.7545	32.5234	24.1178	16.3895	7.78858	0.1135	-8.16957	-16.7574	-24.966	-33.5849	-40.9086
68.8	41.1441	31.6078	23.8127	16.0844	8.09375	0.1135	-8.16957	-16.4522	-24.966	-33.2797	-40.9086
68.85	41.4493	32.2182	23.8127	16.3895	7.78858	-0.19168	-7.8644	-16.147	-24.6608	-32.9745	-40.9086
68.9	40.8389	32.2182	23.8127	16.0844	7.78858	0.41868	-8.16957	-16.4522	-24.6608	-32.9745	-40.6035
68.95	41.1441	31.6078	23.5075	16.0844	8.09375	0.1135	-7.8644	-16.4522	-24.6608	-32.6693	-40.6035
69	40.5337	32.2182	23.8127	15.7792	8.09375	0.1135	-7.8644	-16.147	-24.3557	-32.3642	-40.6035
69.05	40.2286	31.913	23.8127	16.0844	7.78858	0.1135	-8.16957	-16.7574	-24.3557	-32.3642	-40.6035
69.1	40.5337	31.6078	23.5075	16.0844	7.78858	0.72385	-7.55922	-16.147	-24.3557	-32.3642	-40.6035
69.15	40.2286	31.913	23.8127	15.474	7.78858	0.1135	-7.8644	-16.147	-24.3557	-32.059	-40.6035
69.2	39.9234	31.913	23.5075	15.7792	8.09375	0.1135	-7.8644	-16.4522	-24.3557	-32.3642	-39.9931
69.25	39.9234	31.913	23.2023	15.474	8.09375	-0.19168	-7.8644	-16.4522	-24.3557	-32.059	-40.2983
69.3	39.6182	31.6078	23.2023	15.1688	8.09375	0.1135	-7.8644	-16.147	-24.0505	-32.059	-40.2983
69.35	39.9234	31.6078	23.5075	15.7792	8.39893	-0.19168	-7.55922	-16.4522	-24.0505	-32.059	-39.9931
69.4	39.9234	31.3027	23.5075	15.7792	8.09375	0.1135	-7.8644	-16.147	-24.3557	-31.7538	-40.2983
69.45	39.9234	30.9975	23.5075	15.1688	8.09375	0.1135	-7.55922	-16.147	-24.3557	-31.4486	-39.9931
69.5	39.313	31.3027	23.2023	15.7792	7.78858	0.41868	-7.8644	-16.147	-24.0505	-31.7538	-39.6879
69.55	39.313	30.9975	23.2023	15.474	7.78858	0.41868	-7.8644	-16.147	-24.3557	-32.059	-39.6879
69.6	39.313	30.9975	23.5075	15.7792	7.4834	0.1135	-7.8644	-15.8418	-24.3557	-31.7538	-39.0776
69.65	38.7027	30.9975	23.5075	15.7792	7.78858	0.41868	-7.55922	-16.147	-24.0505	-31.4486	-39.0776
69.7	38.3975	31.3027	22.8971	15.1688	7.4834	0.41868	-7.55922	-15.8418	-24.0505	-31.7538	-39.0776
69.75	39.0079	30.6923	23.5075	15.1688	7.78858	0.1135	-7.55922	-15.8418	-23.7453	-31.7538	-39.0776
69.8	38.0923	30.6923	23.2023	14.8637	7.4834	0.1135	-7.8644	-15.5366	-23.7453	-31.1435	-38.7724
69.85	38.0923	30.6923	23.2023	14.5585	7.17822	0.1135	-7.8644	-16.147	-23.4401	-31.4486	-38.7724
69.9	38.7027	30.3871	23.2023	14.8637	7.17822	0.1135	-8.16957	-15.2315	-23.4401	-31.4486	-38.7724
69.95	38.3975	30.6923	23.2023	15.1688	7.4834	0.1135	-7.8644	-15.5366	-23.135	-31.4486	-38.4672
70	38.7027	30.3871	22.592	14.8637	7.4834	-0.19168	-7.8644	-15.5366	-23.4401	-31.4486	-39.0776
70.05	38.3975	30.6923	22.8971	14.8637	7.17822	-0.19168	-7.55922	-15.8418	-23.4401	-31.4486	-38.7724
70.1	38.3975	30.3871	22.592	14.5585	7.4834	-0.19168	-7.8644	-15.5366	-23.135	-31.1435	-38.4672
70.15	38.3975	30.6923	22.2868	14.8637	7.17822	-0.19168	-8.16957	-15.2315	-23.4401	-31.1435	-38.7724
70.2	38.7027	30.3871	22.8971	15.1688	7.17822	-0.19168	-8.16957	-15.5366	-23.7453	-31.4486	-38.4672
70.25	38.3975	30.6923	22.592	14.5585	7.17822	0.1135	-7.55922	-15.5366	-23.4401	-30.8383	-38.4672
70.3	38.3975	30.3871	22.592	14.8637	7.17822	-0.19168	-7.8644	-15.2315	-23.4401	-30.8383	-38.162
70.35	38.3975	29.7768	22.592	14.8637	6.87305	-0.19168	-7.8644	-15.2315	-23.4401	-30.8383	-38.162
70.4	38.0923	30.0819	22.8971	14.5585	7.17822	0.1135	-7.55922	-14.3159	-23.4401	-30.2279	-38.162
70.45	38.0923	29.7768	22.2868	14.8637	7.17822	-0.49685	-7.55922	-15.2315	-23.4401	-30.2279	-37.8569
70.5	37.7872	30.0819	22.2868	15.1688	7.4834	-0.19168	-7.8644	-15.5366	-23.135	-30.8383	-38.162
70.55	37.7872	30.0819	22.2868	14.5585	7.17822	-0.19168	-7.25405	-14.6211	-23.135	-30.2279	-38.162
70.6	37.7872	30.0819	22.8971	14.8637	7.17822	-0.49685	-7.8644	-15.5366	-22.8298	-30.2279	-37.5517
70.65	37.7872	30.0819	22.8971	14.8637	7.17822	-0.19168	-7.55922	-15.2315	-22.8298	-30.2279	-37.8569
70.7	37.7872	30.0819	22.592	14.5585	7.17822	-0.19168	-7.55922	-15.2315	-22.8298	-29.9228	-37.5517
70.75	37.1768	30.0819	22.592	14.5585	6.87305	-0.49685	-7.55922	-15.2315	-22.8298	-30.2279	-37.2465
70.8	37.1768	30.0819	22.2868	14.8637	6.87305	0.1135	-7.25405	-15.2315	-22.8298	-29.6176	-37.5517
70.85	37.482	29.7768	22.592	14.5585	6.87305	0.1135	-7.25405	-14.6211	-22.8298	-29.6176	-37.5517
70.9	37.7872	29.7768	22.2868	14.5585	6.87305	0.1135	-7.25405	-14.6211	-22.5246	-29.9228	-37.2465
70.95	37.1768	29.7768	21.9816	14.5585	6.87305	0.1135	-7.25405	-14.6211	-22.8298	-29.9228	-37.8569
71	37.482	29.7768	22.2868	14.5585	6.87305	0.41868	-7.25405	-14.6211	-22.5246	-29.9228	-37.5517
71.05	36.8716	29.4716	22.2868	14.5585	6.87305	0.41868	-7.55922	-14.6211	-22.5246	-29.6176	-37.2465
71.1	36.8716	29.4716	21.6764	14.5585	6.56787	0.41868	-7.55922	-15.2315	-22.5246	-29.6176	-37.2465
71.15	36.8716	29.4716	21.6764	14.2533	6.87305	0.1135	-7.25405	-14.3159	-22.2194	-29.9228	-37.2465
71.2	36.8716	28.8612	21.6764	14.2533	6.87305	-0.19168	-6.94887	-14.6211	-22.2194	-30.2279	-36.9413
71.25	35.9561	29.4716	21.0661	13.9481	6.2627	0.1135	-7.25405	-14.6211	-22.8298	-29.6176	-36.6362
71.3	36.5665	29.4716	21.6764	13.9481	6.2627	-0.19168	-6.94887	-15.2315	-21.9143	-29.6176	-36.6362
71.35	36.5665	28.8612	21.3713	14.2533	6.87305	-0.19168	-6.6437	-14.3159	-21.9143	-29.6176	-36.6362
71.4	36.2613	28.5561	21.6764	13.9481	6.87305	0.1135	-7.25405	-14.6211	-21.6091	-29.3124	-36.6362
71.45	36.5665	28.5561	21.6764	13.9481	6.87305	0.1135	-7.25405	-14.6211	-21.9143	-29.3124	-36.6362
71.5	36.5665	27.9457	21.6764	13.643	6.87305	0.41868	-6.6437	-14.0108	-21.6091	-29.3124	-36.9413
71.55	36.5665	28.2509	21.9816	13.9481	7.17822	0.1135	-6.94887	-14.0108	-21.9143	-29.3124	-36.6362
71.6	35.9561	28.5561	21.6764	13.643	7.17822	0.1135	-7.25405	-14.0108	-21.9143	-29.3124	-36.6362
71.65	35.9561	28.2509	22.2868	13.9481	7.17822	0.1135	-6.94887	-14.0108	-21.9143	-29.6176	-36.6362
71.7	35.9561	28.2509	21.6764	13.643	6.87305	0.1135	-7.55922	-14.0108	-21.9143	-29.3124	-36.6362
71.75	35.9561	28.2509	21.9816	13.9481	6.87305	-0.49685	-7.55922	-14.0108	-21.9143	-29.6176	-36.6362
71.8	36.5665	28.5561	21.9816	14.5585	6.87305	0.1135	-7.55922	-14.0108	-21.9143	-29.3124	-36.6362
71.85	35.9561	27.9457	21.6764	13.9481	6.87305	-0.19168	-7.55922	-14.3159	-21.6091	-29.0072	-36.331
71.9	35.9561	28.5561	21.9816	13.9481	6.87305	0.1135	-7.55922	-14.3159	-21.9143	-28.7021	-36.331
71.95	36.2613	28.2509	21.3713	13.9481	6.87305	0.1135	-7.8644	-14.0108	-21.9143	-29.0072	-36.0258
72	36.5665	28.2509	21.3713	13.643	6.87305	-0.19168	-7.8644	-14.6211	-21.6091	-28.3969	-36.0258
72.05	35.9561	28.5561	21.0661	13.643	6.87305	0.41868	-7.8644	-14.6211	-21.9143	-28.7021	-36.0258
72.1	35.6509	28.5561	21.0661	13.9481	7.17822	0.41868	-7.8644	-14.3159	-21.6091	-28.7021	-36.0258
72.15	35.9561	28.5561	21.0661	13.3378	7.4834	0.41868	-7.55922	-14.6211	-21.3039	-28.7021	-36.0258
72.2	35.3458	28.2509	20.7609	13.3378	7.4834	0.41868	-7.8644	-14.6211	-21.6091	-29.0072	-35.4155
72.25	35.6509	28.2509	21.0661	13.643	7.4834	0.41868	-7.8644	-14.6211	-21.6091	-28.7021	-35.7206
72.3	35.3458	27.9457	20.7609	13.0326	7.4834	0.1135	-7.25405	-14.0108	-21.6091	-28.3969	-35.7206
72.35	35.3458	28.2509	20.7609	13.0326	7.4834	-0.19168	-7.55922	-14.3159	-21.3039	-28.0917	-35.1103
72.4	35.3458	27.9457	20.4557	13.643	7.17822	-0.19168	-7.25405	-14.3159	-21.6091	-28.7021	-35.1103
72.45	35.0406	28.2509	20.7609	13.0326	6.87305	0.1135	-7.25405	-14.6211	-21.6091	-28.3969	-35.4155
72.5	35.3458	28.2509	20.4557	13.3378	7.17822	0.1135	-6.94887	-15.2315	-21.6091	-27.4814	-34.8051
72.55	35.3458	28.2509	20.7609	13.0326	7.17822	-0.19168	-6.94887	-14.6211	-21.3039	-27.7865	-35.7206
72.6	35.6509	28.2509	20.4557	13.3378	6.87305	0.1135	-6.6437	-14.3159	-21.3039	-27.7865	-35.7206
72.65	35.3458	27.9457	20.4557	13.0326	6.87305	0.1135	-7.25405	-14.6211	-21.6091	-27.7865	-35.4155
72.7	35.0406	27.9457	20.1505	13.0326	6.87305	-0.19168	-7.25405	-14.6211	-21.3039	-28.3969	-34.8051
72.75	34.7354	27.6405	20.7609	12.7274	6.56787	-0.19168	-6.94887	-14.3159	-21.3039	-27.4814	-35.1103
72.8	34.4302	28.2509	20.7609	13.0326	6.2627	-0.19168	-6.94887	-14.0108	-20.9987	-27.7865	-34.8051
72.85	34.4302	28.2509	20.1505	13.3378	5.95752	-0.49685	-7.25405	-14.0108	-20.9987	-27.7865	-34.4999
72.9	34.7354	27.6405	20.1505	13.3378	5.95752	-0.19168	-6.6437	-13.7056	-21.3039	-27.7865	-34.8051
72.95	35.0406	27.6405	20.4557	13.0326	5.95752	-0.19168	-6.33852	-14.0108	-20.9987	-27.7865	-34.8051
73	35.0406	27.6405	20.4557	13.0326	5.95752	-0.19168	-6.6437	-13.7056	-21.3039	-27.7865	-34.8051
73.05	35.3458	27.3354	20.4557	13.0326	6.2627	-0.19168	-6.6437	-14.0108	-21.9143	-28.3969	-34.8051
73.1	35.6509	27.3354	20.4557	13.0326	6.2627	-0.19168	-6.33852	-13.7056	-20.9987	-28.0917	-34.8051
73.15	35.0406	27.3354	20.4557	13.3378	5.95752	-0.49685	-6.6437	-13.7056	-20.9987	-27.7865	-34.4999
73.2	35.0406	27.6405	20.4557	13.3378	6.2627	-0.49685	-6.6437	-14.0108	-21.3039	-28.3969	-34.8051
73.25	34.7354	27.3354	20.7609	13.0326	5.95752	-0.19168	-6.94887	-13.7056	-20.6936	-28.0917	-35.1103
73.3	34.4302	27.6405	20.4557	13.0326	6.2627	-0.19168	-6.94887	-14.3159	-20.9987	-28.0917	-35.1103
73.35	34.4302	27.6405	20.4557	13.643	5.95752	0.1135	-7.25405	-14.3159	-20.9987	-27.7865	-35.1103
73.4	34.4302	27.0302	20.1505	13.0326	6.56787	0.1135	-6.6437	-14.0108	-20.9987	-27.7865	-34.8051
73.45	34.4302	27.3354	20.4557	13.3378	6.87305	0.1135	-6.6437	-14.3159	-20.9987	-27.4814	-35.1103
73.5	34.4302	27.3354	20.1505	13.643	6.2627	-0.19168	-6.6437	-13.7056	-20.9987	-27.7865	-34.8051
73.55	34.7354	27.3354	20.1505	13.3378	6.2627	0.1135	-6.33852	-13.7056	-20.6936	-28.3969	-35.1103
73.6	34.4302	27.0302	20.4557	13.3378	6.87305	-0.19168	-6.33852	-13.7056	-20.9987	-27.7865	-34.8051
73.65	34.1251	27.6405	20.1505	13.3378	6.56787	-0.19168	-6.94887	-13.0952	-20.6936	-27.7865	-35.1103
73.7	34.1251	27.0302	20.1505	13.0326	6.87305	-0.19168	-6.6437	-13.4004	-20.6936	-27.7865	-34.8051
73.75	34.1251	27.0302	20.4557	13.0326	6.2627	-0.19168	-6.6437	-13.0952	-20.6936	-27.7865	-34.8051
73.8	33.8199	27.0302	20.4557	13.0326	6.2627	-0.19168	-6.6437	-13.0952	-20.9987	-27.7865	-34.8051
73.85	34.4302	27.0302	20.4557	13.0326	6.56787	0.1135	-7.25405	-12.7901	-20.9987	-27.7865	-34.8051
73.9	33.8199	26.725	20.7609	12.7274	6.56787	-0.19168	-6.94887	-12.4849	-20.6936	-27.7865	-34.4999
73.95	33.8199	27.3354	20.1505	13.0326	6.56787	-0.19168	-6.94887	-13.4004	-20.6936	-27.4814	-34.4999
74	33.8199	27.0302	20.4557	13.3378	5.95752	0.1135	-6.6437	-13.0952	-20.6936	-27.7865	-34.4999
74.05	33.8199	27.0302	20.4557	12.4223	6.56787	-0.19168	-6.6437	-13.7056	-20.3884	-27.4814	-34.1948
74.1	33.5147	27.0302	20.1505	12.7274	6.2627	0.1135	-6.94887	-13.4004	-20.3884	-27.7865	-34.4999
74.15	33.5147	26.4198	20.1505	12.7274	6.2627	0.1135	-6.6437	-13.7056	-20.3884	-27.7865	-33.8896
74.2	33.8199	27.0302	20.1505	12.4223	6.2627	0.1135	-6.6437	-13.4004	-20.3884	-27.7865	-34.1948
74.25	33.5147	26.4198	19.8454	13.0326	5.95752	0.1135	-6.94887	-13.7056	-20.3884	-27.7865	-33.5844
74.3	33.8199	26.4198	19.8454	13.0326	6.2627	0.1135	-6.6437	-13.7056	-20.3884	-27.4814	-33.5844
74.35	33.8199	26.4198	19.8454	13.0326	6.87305	0.1135	-6.6437	-13.7056	-20.3884	-27.1762	-33.8896
74.4	33.5147	26.725	19.8454	13.3378	6.2627	0.1135	-6.6437	-13.4004	-19.778	-27.1762	-33.5844
74.45	33.8199	26.4198	19.8454	13.3378	6.2627	-0.19168	-6.94887	-13.7056	-20.0832	-27.7865	-33.8896
74.5	34.1251	26.725	20.1505	13.643	6.87305	0.1135	-6.6437	-13.0952	-20.0832	-27.4814	-33.2792
74.55	33.8199	26.4198	19.8454	13.0326	6.87305	0.1135	-6.6437	-13.0952	-20.3884	-27.1762	-33.5844
74.6	33.5147	26.725	19.5402	13.3378	6.2627	-0.19168	-6.94887	-13.4004	-20.3884	-26.871	-34.1948
74.65	33.5147	27.0302	19.8454	13.0326	6.2627	0.1135	-6.6437	-13.4004	-20.9987	-27.1762	-33.2792
74.7	33.2095	26.1147	19.8454	13.0326	6.56787	0.1135	-6.6437	-13.4004	-20.6936	-27.1762	-33.5844
74.75	33.2095	26.4198	19.8454	13.3378	6.56787	0.1135	-6.6437	-13.0952	-20.3884	-26.871	-33.5844
74.8	33.2095	26.1147	19.5402	12.7274	6.56787	0.41868	-6.6437	-13.7056	-20.3884	-26.871	-33.5844
74.85	33.2095	26.725	19.8454	12.4223	6.87305	0.41868	-7.25405	-13.4004	-20.0832	-26.871	-33.2792
74.9	33.5147	26.4198	19.8454	12.7274	6.56787	0.72385	-7.25405	-13.4004	-20.3884	-26.871	-33.2792
74.95	33.2095	25.8095	19.8454	12.7274	6.56787	0.72385	-6.94887	-13.0952	-19.778	-26.871	-33.8896
75	33.2095	26.4198	19.8454	12.7274	6.2627	0.1135	-7.25405	-13.0952	-20.0832	-26.5658	-33.2792
75.05	33.5147	26.1147	20.1505	12.7274	6.2627	0.1135	-7.55922	-12.7901	-20.0832	-26.2607	-33.2792
75.1	33.2095	26.1147	20.1505	13.0326	6.87305	0.1135	-7.25405	-13.4004	-20.0832	-26.871	-33.8896
75.15	32.9044	26.1147	20.1505	12.7274	6.56787	-0.19168	-7.25405	-12.7901	-20.0832	-26.5658	-33.2792
75.2	33.2095	26.1147	19.8454	13.0326	5.95752	0.41868	-6.94887	-12.7901	-20.0832	-26.871	-33.2792
75.25	33.2095	26.1147	19.5402	13.0326	5.95752	0.1135	-6.94887	-13.0952	-20.0832	-26.871	-32.9741
75.3	33.2095	26.1147	20.1505	12.7274	6.56787	-0.19168	-6.6437	-12.7901	-20.0832	-26.5658	-32.9741
75.35	33.2095	25.8095	19.8454	12.7274	6.2627	-0.19168	-6.94887	-12.7901	-20.3884	-26.2607	-33.2792
75.4	32.9044	26.1147	19.8454	12.7274	6.2627	0.1135	-6.6437	-12.7901	-19.778	-26.5658	-32.9741
75.45	32.5992	26.1147	19.5402	12.4223	5.95752	-0.19168	-6.33852	-12.7901	-19.778	-26.871	-33.5844
75.5	32.9044	25.8095	19.8454	12.1171	6.56787	-0.19168	-6.33852	-12.7901	-19.778	-26.5658	-33.5844
75.55	32.5992	25.8095	19.8454	12.4223	6.2627	0.1135	-6.33852	-13.0952	-19.778	-26.871	-33.5844
75.6	32.9044	25.8095	19.8454	12.4223	5.95752	0.1135	-6.03334	-13.0952	-19.778	-26.5658	-33.2792
75.65	33.2095	25.5043	19.5402	12.1171	6.2627	0.1135	-6.03334	-12.7901	-19.778	-26.5658	-33.5844
75.7	32.9044	25.8095	19.5402	12.7274	5.95752	-0.19168	-6.33852	-12.7901	-20.0832	-26.5658	-32.9741
75.75	32.9044	26.4198	19.5402	12.4223	5.95752	0.41868	-6.33852	-12.7901	-20.0832	-26.5658	-33.2792
75.8	33.2095	25.8095	19.5402	12.7274	6.2627	0.1135	-6.33852	-12.7901	-20.0832	-26.5658	-33.2792
75.85	33.2095	26.1147	19.8454	13.0326	6.2627	0.1135	-6.6437	-12.7901	-20.0832	-26.5658	-33.2792
75.9	32.9044	26.1147	19.5402	12.7274	5.95752	0.41868	-6.6437	-13.0952	-19.778	-26.2607	-32.6689
75.95	32.9044	26.1147	19.8454	12.7274	5.95752	0.41868	-6.33852	-13.4004	-19.778	-26.2607	-32.9741
76	32.9044	25.5043	19.235	12.7274	6.2627	0.41868	-6.6437	-13.4004	-19.778	-26.5658	-32.3637
76.05	32.9044	25.8095	19.235	12.7274	6.2627	0.1135	-6.33852	-13.7056	-19.778	-26.2607	-32.6689
76.1	32.9044	25.8095	19.5402	12.7274	6.2627	0.41868	-6.33852	-13.0952	-19.4729	-26.5658	-32.6689
76.15	32.9044	25.8095	19.235	12.7274	6.2627	0.1135	-6.03334	-12.7901	-19.778	-26.2607	-32.3637
76.2	32.9044	25.5043	19.235	12.7274	6.56787	0.1135	-6.33852	-13.4004	-19.1677	-26.5658	-32.6689
76.25	32.9044	25.8095	19.5402	12.7274	6.2627	0.1135	-6.03334	-13.0952	-19.1677	-26.5658	-32.6689
76.3	32.9044	25.5043	19.5402	12.4223	5.95752	-0.19168	-6.6437	-13.0952	-19.4729	-26.2607	-32.0585
76.35	32.5992	26.1147	18.9298	12.1171	6.2627	0.1135	-6.94887	-12.7901	-19.778	-26.2607	-32.3637
76.4	32.5992	25.5043	19.5402	12.7274	5.95752	-0.19168	-6.03334	-12.7901	-19.1677	-26.5658	-32.6689
76.45	32.9044	26.1147	18.9298	12.4223	6.2627	0.1135	-6.94887	-13.7056	-19.4729	-26.2607	-32.6689
76.5	31.9888	25.8095	19.235	12.7274	5.65235	-0.19168	-6.6437	-13.4004	-19.1677	-26.2607	-32.3637
76.55	32.9044	26.1147	19.5402	12.7274	6.2627	-0.19168	-6.33852	-13.0952	-19.1677	-25.6503	-32.6689
76.6	32.9044	25.8095	19.5402	12.4223	6.2627	-0.19168	-6.6437	-13.4004	-19.4729	-26.2607	-33.2792
76.65	32.5992	25.5043	19.5402	12.7274	5.95752	0.1135	-6.6437	-13.7056	-19.4729	-26.2607	-32.6689
76.7	32.9044	26.1147	18.9298	13.0326	5.65235	-0.19168	-6.33852	-13.4004	-19.4729	-25.9555	-32.9741
76.75	32.5992	25.8095	19.5402	12.7274	6.2627	-0.19168	-6.03334	-13.0952	-19.4729	-25.9555	-32.9741
76.8	32.5992	26.1147	18.9298	12.7274	5.65235	0.41868	-6.03334	-13.4004	-19.4729	-25.9555	-32.6689
76.85	32.5992	25.8095	18.9298	12.4223	5.95752	1.02903	-6.33852	-13.4004	-19.4729	-26.2607	-32.6689
76.9	32.5992	25.5043	19.5402	12.4223	5.65235	0.41868	-6.6437	-12.7901	-19.4729	-25.6503	-32.9741
76.95	32.5992	25.5043	18.9298	12.7274	5.95752	0.1135	-6.33852	-12.7901	-19.4729	-26.2607	-32.6689
77	31.9888	25.5043	18.9298	12.7274	5.95752	0.41868	-6.94887	-12.7901	-19.4729	-26.2607	-32.6689
77.05	32.5992	25.8095	18.9298	12.1171	5.95752	0.1135	-6.94887	-12.7901	-19.4729	-26.2607	-32.6689
77.1	31.9888	25.5043	18.9298	12.4223	6.2627	-0.49685	-6.6437	-12.4849	-19.4729	-25.9555	-32.3637
77.15	32.294	25.8095	18.9298	12.1171	5.95752	0.1135	-6.6437	-12.4849	-19.778	-25.9555	-32.3637
77.2	32.5992	25.5043	18.6247	12.1171	5.95752	-0.19168	-6.6437	-12.4849	-19.4729	-26.5658	-32.6689
77.25	32.5992	25.5043	19.235	12.1171	6.2627	-0.80203	-6.33852	-12.4849	-19.4729	-25.9555	-32.3637
77.3	32.294	25.1991	18.6247	12.1171	5.95752	-0.49685	-6.03334	-12.7901	-19.778	-25.9555	-32.3637
77.35	32.294	25.1991	18.9298	12.1171	5.95752	0.1135	-6.33852	-12.4849	-19.778	-25.9555	-32.0585
77.4	31.9888	25.1991	18.9298	12.4223	6.2627	-0.49685	-6.33852	-12.7901	-19.778	-25.6503	-32.0585
77.45	31.9888	24.894	18.9298	12.4223	6.2627	0.1135	-6.33852	-12.7901	-19.778	-25.9555	-32.0585
77.5	32.294	25.1991	19.235	12.1171	5.95752	-0.19168	-6.03334	-13.4004	-19.778	-25.9555	-31.4482
77.55	32.294	24.894	19.235	11.8119	6.56787	-0.19168	-6.6437	-12.1797	-19.4729	-25.6503	-31.4482
77.6	31.6837	25.1991	18.9298	12.1171	5.95752	-0.19168	-6.33852	-12.4849	-20.0832	-25.3451	-31.7534
77.65	31.9888	25.1991	18.6247	12.1171	6.2627	-0.19168	-6.6437	-12.7901	-19.4729	-25.3451	-31.7534
77.7	31.6837	24.894	18.9298	11.8119	5.95752	-0.49685	-6.33852	-12.4849	-19.4729	-25.04	-31.4482
77.75	31.6837	24.894	18.9298	12.4223	5.95752	-0.49685	-6.6437	-12.4849	-19.1677	-25.6503	-31.4482
77.8	31.3785	25.1991	19.235	12.4223	5.95752	-0.49685	-6.94887	-12.1797	-18.8625	-25.9555	-31.4482
77.85	31.6837	25.1991	18.9298	11.8119	6.2627	-0.19168	-6.94887	-12.1797	-19.1677	-25.6503	-31.7534
77.9	31.6837	24.5888	18.9298	12.1171	6.2627	-0.19168	-6.6437	-11.8745	-19.1677	-25.04	-31.7534
77.95	31.6837	25.1991	18.9298	12.4223	5.95752	-0.19168	-6.6437	-12.1797	-19.1677	-25.9555	-31.7534
78	31.6837	25.1991	18.9298	12.1171	5.95752	-0.49685	-6.6437	-12.1797	-19.1677	-25.9555	-31.7534
78.05	31.6837	24.5888	18.9298	12.4223	6.2627	-0.49685	-6.33852	-12.1797	-19.1677	-25.6503	-31.7534
78.1	31.0733	24.894	18.9298	12.4223	6.2627	0.1135	-6.33852	-12.1797	-19.1677	-25.9555	-31.4482
78.15	31.3785	25.1991	18.9298	12.4223	5.95752	0.1135	-5.72817	-12.1797	-19.1677	-25.6503	-31.4482
78.2	31.3785	24.894	19.235	12.4223	5.95752	0.1135	-6.6437	-12.1797	-19.1677	-25.3451	-32.0585
78.25	31.6837	24.5888	18.9298	12.7274	5.65235	0.41868	-6.03334	-12.7901	-19.778	-25.04	-31.7534
78.3	31.6837	24.894	18.9298	12.4223	5.65235	-0.49685	-6.03334	-12.7901	-19.4729	-25.3451	-31.7534
78.35	31.9888	24.894	19.235	12.7274	5.95752	-0.19168	-6.03334	-12.4849	-19.4729	-25.04	-32.0585
78.4	31.9888	25.1991	18.6247	13.0326	6.2627	0.1135	-6.33852	-12.7901	-19.778	-25.3451	-31.7534
78.45	31.9888	25.1991	18.6247	12.7274	5.95752	0.1135	-6.03334	-12.7901	-19.4729	-25.3451	-31.4482
78.5	31.6837	25.1991	18.6247	13.0326	5.95752	0.1135	-6.03334	-13.0952	-19.1677	-25.04	-32.0585
78.55	31.6837	25.1991	18.9298	12.7274	5.95752	0.1135	-6.33852	-12.7901	-19.1677	-25.9555	-31.4482
78.6	31.9888	25.1991	18.3195	12.7274	5.95752	0.1135	-6.03334	-12.4849	-19.1677	-25.3451	-31.4482
78.65	31.6837	24.894	18.6247	12.1171	5.95752	0.1135	-6.33852	-12.7901	-18.5573	-25.3451	-31.7534
78.7	31.6837	24.5888	18.3195	12.4223	5.95752	-0.49685	-6.33852	-12.7901	-19.1677	-25.9555	-31.4482
78.75	31.3785	25.1991	18.3195	12.1171	5.95752	0.1135	-6.03334	-12.7901	-18.5573	-25.6503	-31.143
78.8	31.3785	25.1991	18.3195	11.8119	5.95752	0.1135	-6.33852	-12.7901	-18.8625	-25.3451	-31.4482
78.85	31.0733	24.5888	18.3195	12.1171	5.95752	0.1135	-6.33852	-13.0952	-18.8625	-25.3451	-31.4482
78.9	31.3785	24.894	18.6247	12.1171	5.34717	0.1135	-6.03334	-12.7901	-18.8625	-25.04	-31.143
78.95	31.3785	25.1991	18.6247	12.4223	5.65235	-0.19168	-6.33852	-12.7901	-18.8625	-25.3451	-31.7534
79	31.3785	24.894	18.6247	12.1171	5.65235	-0.19168	-6.33852	-12.7901	-18.8625	-25.3451	-31.4482
79.05	31.6837	24.894	18.6247	12.1171	5.65235	0.1135	-6.33852	-12.7901	-19.4729	-25.3451	-31.4482
79.1	31.3785	24.5888	18.3195	11.8119	5.95752	0.1135	-6.33852	-12.4849	-18.8625	-25.9555	-31.4482
79.15	31.0733	24.894	18.0143	11.8119	5.65235	-0.19168	-6.6437	-12.4849	-18.8625	-25.3451	-31.4482
79.2	31.3785	24.894	18.0143	11.8119	5.95752	0.1135	-6.6437	-12.7901	-19.1677	-25.3451	-31.143
79.25	31.6837	25.5043	18.3195	11.8119	5.95752	0.1135	-6.33852	-12.4849	-19.1677	-25.9555	-31.4482
79.3	31.3785	25.1991	18.6247	11.8119	6.2627	0.1135	-6.6437	-13.0952	-18.8625	-25.3451	-31.4482
79.35	31.3785	24.894	18.3195	12.1171	5.95752	-0.19168	-6.03334	-13.0952	-18.5573	-25.6503	-31.4482
79.4	31.3785	25.1991	18.3195	12.1171	5.95752	-0.49685	-6.33852	-12.7901	-18.5573	-25.6503	-31.4482
79.45	31.3785	24.894	18.3195	11.8119	5.65235	-0.19168	-6.33852	-12.7901	-18.8625	-25.3451	-31.4482
79.5	31.0733	24.5888	18.3195	11.8119	5.65235	-0.19168	-6.03334	-12.7901	-18.8625	-25.3451	-31.143
79.55	31.3785	24.5888	18.3195	12.1171	5.95752	-0.19168	-6.33852	-12.7901	-18.5573	-25.04	-31.143
79.6	31.3785	24.2836	18.3195	11.8119	5.65235	-0.19168	-6.6437	-12.1797	-18.8625	-25.04	-31.4482
79.65	31.0733	24.2836	18.3195	12.1171	5.65235	0.1135	-6.6437	-12.7901	-18.5573	-25.04	-31.143
79.7	31.0733	24.5888	18.3195	11.8119	5.65235	0.1135	-6.33852	-12.4849	-18.8625	-25.04	-31.143
79.75	31.0733	24.894	18.6247	11.8119	5.95752	-0.19168	-6.33852	-12.1797	-18.8625	-24.4296	-31.143
79.8	31.0733	24.5888	18.3195	11.8119	5.95752	0.41868	-6.33852	-12.7901	-18.8625	-24.7348	-31.143
79.85	31.0733	24.894	18.9298	11.8119	5.34717	0.41868	-6.03334	-12.4849	-19.1677	-24.7348	-31.143
79.9	31.0733	24.894	18.6247	12.1171	5.65235	0.1135	-6.33852	-12.1797	-19.4729	-25.04	-31.143
79.95	30.7681	24.5888	18.9298	12.1171	5.95752	-0.19168	-6.33852	-12.1797	-18.8625	-24.7348	-31.143
80	31.0733	24.5888	18.9298	12.1171	5.65235	0.1135	-6.6437	-12.4849	-18.8625	-25.3451	-30.8378
80.05	30.7681	24.5888	18.6247	12.1171	5.65235	-0.19168	-6.33852	-12.1797	-18.5573	-25.04	-30.8378
80.1	30.7681	24.894	18.6247	12.1171	5.95752	-0.49685	-6.03334	-12.1797	-18.5573	-25.04	-30.5326
80.15	30.7681	24.5888	18.9298	12.4223	5.65235	-0.49685	-6.33852	-12.1797	-18.5573	-25.04	-30.5326
80.2	30.7681	24.5888	18.6247	12.1171	5.95752	-0.19168	-6.03334	-12.1797	-18.5573	-25.3451	-30.8378
80.25	30.7681	24.5888	18.6247	11.8119	5.65235	-0.49685	-6.03334	-12.1797	-18.8625	-24.7348	-30.8378
80.3	30.7681	24.2836	18.6247	12.1171	5.34717	-0.19168	-6.03334	-12.1797	-18.8625	-25.04	-30.5326
80.35	30.7681	24.894	18.6247	12.4223	5.34717	-0.19168	-5.72817	-11.8745	-18.8625	-25.3451	-30.5326
80.4	30.7681	24.5888	18.6247	12.4223	5.65235	0.1135	-6.03334	-11.8745	-18.5573	-25.04	-31.143
80.45	30.4629	24.2836	18.6247	12.4223	5.65235	-0.19168	-6.33852	-12.1797	-18.8625	-25.04	-31.143
80.5	30.7681	24.5888	18.3195	12.4223	5.65235	-0.19168	-5.72817	-12.1797	-18.5573	-25.04	-31.143
80.55	30.7681	24.5888	18.3195	12.4223	5.95752	-0.19168	-6.33852	-11.8745	-18.5573	-25.3451	-31.143
80.6	30.7681	24.2836	18.3195	12.1171	5.95752	-0.19168	-6.33852	-12.4849	-18.5573	-24.7348	-30.8378
80.65	30.7681	23.9784	18.3195	12.1171	5.95752	-0.19168	-6.03334	-12.4849	-18.8625	-25.04	-30.5326
80.7	30.7681	24.2836	18.0143	12.4223	5.95752	-0.19168	-6.33852	-11.8745	-18.2521	-24.7348	-30.5326
80.75	30.7681	23.9784	18.3195	11.8119	5.95752	-0.49685	-6.33852	-12.1797	-18.5573	-25.04	-30.8378
80.8	30.7681	24.5888	18.3195	12.1171	5.95752	0.1135	-6.33852	-11.8745	-18.2521	-25.04	-30.8378
80.85	30.7681	24.2836	17.7091	11.8119	5.65235	-0.19168	-6.03334	-11.8745	-18.5573	-25.04	-30.8378
80.9	30.7681	24.5888	18.0143	12.1171	5.95752	-0.19168	-6.33852	-12.4849	-18.8625	-25.04	-31.143
80.95	30.4629	24.5888	18.0143	12.1171	5.95752	-0.19168	-5.72817	-12.1797	-18.8625	-24.7348	-30.8378
81	30.7681	24.5888	18.3195	12.4223	5.65235	-0.19168	-6.33852	-11.8745	-18.8625	-24.7348	-30.8378
81.05	30.7681	24.2836	18.0143	11.8119	5.34717	-0.19168	-6.33852	-11.8745	-18.8625	-24.4296	-31.143
81.1	30.7681	24.2836	18.0143	12.4223	5.34717	-0.19168	-5.72817	-11.8745	-18.8625	-25.04	-30.5326
81.15	30.7681	24.2836	17.7091	12.1171	5.34717	0.1135	-6.03334	-11.8745	-18.5573	-25.04	-31.143
81.2	30.7681	23.9784	17.7091	11.8119	5.34717	-0.19168	-6.03334	-11.8745	-17.947	-24.4296	-31.143
81.25	30.4629	23.9784	17.7091	12.4223	5.34717	0.1135	-6.33852	-12.1797	-18.5573	-25.04	-30.8378
81.3	30.4629	23.9784	17.7091	12.1171	5.34717	0.1135	-5.72817	-12.1797	-18.5573	-25.04	-30.8378
81.35	30.4629	23.6733	17.7091	11.8119	5.65235	0.1135	-6.03334	-12.1797	-17.947	-24.7348	-30.8378
81.4	30.1578	23.6733	17.7091	11.8119	5.95752	0.1135	-5.42299	-12.1797	-18.5573	-24.7348	-30.5326
81.45	30.4629	23.9784	18.0143	11.8119	5.65235	-0.19168	-5.72817	-11.5694	-18.5573	-25.3451	-30.2275
81.5	30.4629	23.9784	18.3195	11.2016	5.65235	-0.19168	-5.42299	-11.8745	-18.8625	-25.04	-30.8378
81.55	30.1578	23.6733	18.3195	11.8119	5.34717	0.1135	-6.03334	-11.5694	-18.8625	-25.04	-30.5326
81.6	30.1578	23.9784	18.0143	11.5067	5.95752	-0.19168	-6.03334	-11.5694	-18.8625	-25.04	-30.8378
81.65	30.7681	24.2836	17.7091	11.2016	5.95752	0.1135	-6.03334	-11.5694	-18.2521	-24.4296	-30.8378
81.7	30.7681	24.2836	18.0143	11.8119	5.95752	-0.19168	-6.03334	-11.5694	-18.5573	-24.4296	-31.143
81.75	30.1578	24.5888	18.0143	11.8119	5.95752	0.1135	-5.72817	-11.8745	-18.5573	-24.4296	-30.8378
81.8	31.0733	24.2836	18.0143	11.8119	5.65235	0.1135	-6.03334	-11.8745	-18.2521	-24.1244	-31.143
81.85	30.7681	24.5888	18.0143	11.8119	5.95752	-0.19168	-6.33852	-11.5694	-18.5573	-24.1244	-30.8378
81.9	30.7681	24.2836	18.3195	11.2016	5.65235	-0.19168	-6.03334	-11.8745	-18.5573	-24.4296	-30.8378
81.95	30.7681	24.5888	18.0143	11.2016	5.34717	-0.19168	-5.72817	-11.8745	-17.947	-24.7348	-30.8378
82	30.4629	24.2836	18.0143	11.8119	5.34717	0.1135	-6.33852	-11.8745	-18.5573	-24.4296	-30.8378
82.05	30.1578	24.2836	18.3195	11.2016	5.95752	0.1135	-6.03334	-11.8745	-18.2521	-24.7348	-30.8378
82.1	30.1578	24.2836	18.0143	11.8119	5.65235	0.41868	-6.03334	-11.5694	-18.5573	-25.04	-30.5326
82.15	30.4629	24.2836	18.0143	11.8119	5.95752	0.1135	-5.72817	-11.5694	-18.2521	-24.7348	-30.8378
82.2	30.1578	23.9784	18.0143	11.8119	5.95752	0.41868	-6.33852	-11.8745	-18.8625	-24.7348	-30.5326
82.25	30.1578	24.2836	18.3195	12.1171	5.65235	0.41868	-5.72817	-11.5694	-18.5573	-24.4296	-29.9223
82.3	30.4629	23.9784	18.3195	11.8119	5.95752	0.1135	-6.03334	-11.8745	-18.2521	-24.1244	-30.8378
82.35	30.4629	23.6733	18.3195	11.8119	5.95752	0.1135	-5.72817	-12.1797	-18.5573	-24.1244	-30.5326
82.4	30.1578	23.3681	18.0143	11.8119	5.65235	0.1135	-6.33852	-12.1797	-18.5573	-24.4296	-30.2275
82.45	30.7681	23.3681	17.7091	11.8119	5.65235	0.1135	-6.33852	-12.1797	-18.8625	-24.1244	-30.8378
82.5	30.4629	23.3681	18.0143	11.8119	5.34717	-0.19168	-6.33852	-12.1797	-18.5573	-23.8193	-30.2275
82.55	30.4629	23.3681	17.7091	11.8119	5.95752	0.1135	-6.03334	-12.1797	-18.5573	-24.1244	-30.2275
82.6	30.4629	23.3681	17.7091	11.8119	5.65235	0.1135	-6.03334	-11.8745	-17.947	-23.8193	-30.2275
82.65	30.4629	23.3681	18.3195	12.1171	5.95752	0.41868	-6.33852	-11.8745	-17.6418	-24.1244	-29.9223
82.7	30.1578	23.6733	18.0143	11.5067	5.95752	0.1135	-6.03334	-11.8745	-17.6418	-24.1244	-30.2275
82.75	30.4629	23.3681	18.0143	11.5067	5.65235	0.1135	-6.03334	-11.5694	-17.6418	-24.1244	-29.9223
82.8	30.4629	23.3681	18.3195	11.5067	5.95752	0.1135	-6.03334	-11.8745	-17.947	-24.1244	-30.2275
82.85	30.1578	23.6733	18.0143	11.8119	5.34717	0.41868	-5.72817	-12.1797	-17.6418	-24.1244	-30.2275
82.9	30.1578	23.9784	18.0143	11.8119	5.34717	0.41868	-5.72817	-11.8745	-17.947	-24.1244	-29.6171
82.95	30.1578	23.9784	18.0143	11.5067	5.65235	0.41868	-6.03334	-11.8745	-17.6418	-24.1244	-30.5326
83	29.8526	23.6733	17.7091	11.5067	5.95752	0.1135	-5.42299	-12.4849	-17.6418	-24.1244	-29.9223
83.05	29.8526	23.9784	18.0143	11.2016	5.65235	0.41868	-5.72817	-11.8745	-17.6418	-24.7348	-30.2275
83.1	29.5474	23.6733	18.6247	11.8119	5.95752	0.1135	-6.33852	-11.8745	-17.3366	-24.1244	-30.2275
83.15	29.5474	23.6733	18.3195	11.5067	5.95752	0.1135	-6.03334	-11.8745	-17.6418	-24.1244	-29.9223
83.2	29.5474	23.6733	18.0143	11.5067	5.95752	0.1135	-6.03334	-11.5694	-17.6418	-24.4296	-29.6171
83.25	29.8526	23.6733	18.3195	11.2016	5.95752	0.1135	-6.03334	-11.5694	-17.6418	-24.4296	-29.6171
83.3	30.1578	23.6733	18.0143	11.8119	5.95752	0.41868	-6.33852	-11.8745	-17.947	-24.4296	-29.3119
83.35	29.8526	23.6733	17.7091	11.8119	5.65235	0.1135	-6.33852	-11.5694	-17.947	-24.1244	-29.6171
83.4	30.1578	23.6733	17.7091	12.1171	5.65235	0.1135	-6.03334	-11.8745	-17.947	-24.4296	-29.6171
83.45	30.1578	23.3681	17.7091	12.1171	5.65235	0.41868	-6.33852	-12.1797	-18.5573	-23.8193	-29.6171
83.5	29.8526	23.6733	17.7091	11.5067	5.65235	0.41868	-6.03334	-11.5694	-17.947	-24.1244	-29.9223
83.55	30.1578	23.6733	17.404	11.5067	5.65235	0.41868	-6.03334	-11.8745	-17.947	-23.8193	-29.9223
83.6	29.5474	23.3681	17.7091	11.5067	5.65235	0.41868	-6.03334	-11.8745	-17.947	-23.5141	-29.9223
83.65	29.5474	23.0629	18.0143	10.8964	5.65235	0.41868	-6.03334	-12.1797	-18.2521	-23.8193	-29.6171
83.7	29.5474	23.3681	17.404	11.2016	5.95752	0.41868	-6.33852	-11.8745	-18.5573	-23.8193	-29.0068
83.75	29.8526	23.0629	18.0143	11.2016	5.34717	0.41868	-5.72817	-12.1797	-18.5573	-24.1244	-29.6171
83.8	29.8526	23.3681	17.404	11.2016	5.65235	0.41868	-5.72817	-12.1797	-18.5573	-24.1244	-29.6171
83.85	29.8526	23.3681	17.404	10.8964	5.34717	0.1135	-6.03334	-11.8745	-18.2521	-24.4296	-29.3119
83.9	29.8526	23.9784	17.7091	11.2016	5.65235	0.1135	-6.33852	-12.1797	-18.2521	-24.1244	-29.6171
83.95	29.5474	23.3681	17.7091	11.8119	5.34717	0.1135	-6.03334	-12.1797	-18.2521	-24.1244	-29.9223
84	29.8526	23.6733	17.7091	11.2016	5.34717	0.1135	-6.33852	-12.1797	-17.947	-24.7348	-29.3119
84.05	29.8526	23.3681	17.404	11.8119	5.34717	-0.19168	-6.33852	-12.1797	-17.947	-24.4296	-29.6171
84.1	29.5474	22.7577	17.404	11.8119	5.65235	-0.19168	-6.33852	-12.1797	-17.947	-24.4296	-29.3119
84.15	29.2422	23.6733	16.7936	11.2016	5.34717	-0.19168	-6.94887	-11.8745	-17.947	-24.4296	-29.6171
84.2	29.5474	23.3681	17.404	11.2016	5.34717	-0.49685	-6.33852	-12.1797	-18.2521	-24.4296	-29.6171
84.25	29.5474	23.3681	17.404	11.2016	5.34717	-0.80203	-6.33852	-12.1797	-18.5573	-24.1244	-29.9223
84.3	29.5474	23.6733	17.7091	11.2016	5.04199	-0.19168	-6.33852	-11.8745	-18.2521	-24.4296	-29.6171
84.35	29.5474	23.3681	17.7091	11.5067	5.65235	-0.19168	-6.03334	-11.8745	-17.947	-24.1244	-29.6171
84.4	29.5474	23.6733	17.7091	11.5067	5.34717	-0.49685	-6.6437	-11.8745	-17.947	-24.1244	-29.9223
84.45	29.8526	23.9784	16.7936	11.2016	5.65235	0.1135	-6.03334	-11.5694	-18.2521	-24.1244	-29.6171
84.5	29.8526	23.9784	17.404	10.8964	5.65235	0.1135	-5.72817	-11.5694	-17.947	-24.4296	-29.9223
84.55	29.5474	23.9784	17.404	11.2016	5.95752	-0.19168	-6.33852	-11.5694	-18.2521	-24.1244	-29.9223
84.6	28.9371	23.3681	16.7936	11.8119	5.65235	0.1135	-6.03334	-11.8745	-18.5573	-24.1244	-29.9223
84.65	29.5474	23.0629	17.404	11.5067	5.95752	0.41868	-6.03334	-11.8745	-17.947	-24.1244	-29.6171
84.7	29.5474	23.0629	16.7936	11.2016	5.95752	-0.19168	-6.33852	-11.8745	-18.2521	-24.1244	-29.9223
84.75	29.2422	23.0629	17.404	11.2016	5.65235	0.1135	-6.6437	-12.1797	-18.2521	-24.1244	-29.9223
84.8	29.8526	23.3681	16.7936	11.5067	5.95752	0.1135	-6.03334	-11.8745	-17.947	-23.8193	-29.6171
84.85	29.2422	22.7577	16.7936	11.5067	5.65235	0.1135	-6.33852	-11.8745	-17.947	-23.8193	-29.6171
84.9	29.2422	23.0629	17.404	11.8119	5.65235	0.1135	-5.72817	-11.5694	-17.947	-23.5141	-29.9223
84.95	29.5474	23.3681	17.404	11.8119	5.65235	0.41868	-6.33852	-11.5694	-17.6418	-23.8193	-29.6171
85	29.5474	23.3681	16.7936	11.2016	5.95752	0.1135	-5.72817	-11.5694	-17.6418	-23.8193	-29.6171
85.05	29.2422	23.0629	16.7936	11.8119	5.34717	0.1135	-6.33852	-11.5694	-17.947	-23.5141	-29.9223
85.1	29.5474	23.3681	17.404	11.2016	5.34717	0.1135	-5.72817	-11.5694	-17.947	-23.8193	-29.6171
85.15	29.5474	23.3681	17.404	11.5067	5.95752	-0.19168	-6.03334	-11.2642	-17.947	-23.5141	-29.6171
85.2	29.2422	23.3681	17.7091	11.2016	5.65235	-0.49685	-6.03334	-11.5694	-17.947	-23.8193	-30.2275
85.25	29.5474	23.3681	17.404	10.8964	5.65235	0.1135	-6.03334	-11.5694	-17.947	-23.8193	-29.9223
85.3	29.2422	23.3681	17.404	10.8964	6.2627	0.1135	-5.72817	-11.8745	-18.5573	-24.1244	-29.9223
85.35	29.8526	23.6733	17.7091	11.8119	5.95752	0.1135	-6.03334	-11.8745	-18.5573	-23.5141	-29.9223
85.4	29.2422	23.6733	17.7091	11.2016	5.95752	-0.19168	-6.03334	-11.8745	-17.947	-24.1244	-29.9223
85.45	29.5474	23.6733	17.404	10.8964	5.34717	0.41868	-6.03334	-11.5694	-17.947	-24.1244	-29.9223
85.5	29.2422	23.3681	18.0143	10.8964	5.95752	-0.19168	-5.72817	-12.1797	-17.947	-23.8193	-29.9223
85.55	29.2422	23.0629	17.7091	11.2016	5.65235	0.1135	-6.33852	-11.5694	-17.947	-23.5141	-29.9223
85.6	29.2422	23.3681	17.404	10.8964	5.95752	0.41868	-5.72817	-11.8745	-17.6418	-23.8193	-29.6171
85.65	29.5474	23.0629	17.7091	11.8119	5.65235	0.72385	-6.03334	-12.1797	-17.947	-23.8193	-29.6171
85.7	29.2422	23.0629	17.404	11.5067	5.65235	0.41868	-5.72817	-12.1797	-17.947	-23.8193	-30.2275
85.75	29.5474	23.0629	17.404	11.2016	5.65235	0.41868	-5.72817	-11.8745	-17.6418	-23.5141	-29.6171
85.8	29.5474	23.0629	16.7936	10.8964	5.95752	0.1135	-5.72817	-12.1797	-17.6418	-23.8193	-29.9223
85.85	29.2422	22.7577	17.7091	11.5067	5.04199	-0.19168	-6.03334	-11.8745	-17.6418	-23.8193	-29.9223
85.9	29.5474	23.3681	16.7936	11.2016	5.04199	0.1135	-5.42299	-11.8745	-17.3366	-24.1244	-29.6171
85.95	29.2422	23.0629	17.7091	11.2016	5.34717	-0.19168	-6.03334	-11.5694	-17.6418	-24.1244	-29.9223
86	29.2422	23.0629	16.7936	11.5067	5.34717	0.1135	-6.03334	-11.8745	-17.3366	-24.1244	-29.9223
86.05	28.9371	23.0629	17.7091	11.8119	5.65235	0.1135	-6.03334	-11.2642	-17.3366	-24.1244	-29.9223
86.1	29.5474	23.6733	17.7091	11.2016	5.95752	0.1135	-6.03334	-11.8745	-17.6418	-24.1244	-30.2275
86.15	29.2422	23.0629	17.7091	11.5067	5.65235	-0.19168	-6.03334	-11.8745	-17.6418	-24.1244	-29.9223
86.2	29.2422	23.3681	17.7091	11.2016	5.34717	0.1135	-6.03334	-11.5694	-17.3366	-23.5141	-30.2275
86.25	29.5474	23.0629	17.404	10.8964	5.04199	-0.19168	-5.42299	-11.8745	-17.6418	-24.1244	-30.2275
86.3	29.5474	23.0629	17.404	11.8119	5.34717	-0.19168	-5.72817	-12.1797	-17.3366	-23.8193	-29.6171
86.35	29.5474	23.0629	16.7936	11.5067	5.04199	0.1135	-5.42299	-11.5694	-17.3366	-23.8193	-29.9223
86.4	29.5474	23.3681	17.404	11.5067	5.34717	0.41868	-6.03334	-11.8745	-17.3366	-23.5141	-30.2275
86.45	29.5474	23.3681	16.7936	11.8119	5.04199	-0.49685	-5.72817	-11.8745	-17.0314	-23.5141	-29.3119
86.5	28.9371	23.3681	17.404	11.8119	5.34717	0.1135	-5.72817	-11.8745	-17.3366	-23.5141	-29.6171
86.55	29.5474	23.3681	16.7936	11.2016	5.34717	0.1135	-6.03334	-11.5694	-17.3366	-23.8193	-29.0068
86.6	29.5474	23.3681	17.404	11.5067	5.65235	0.1135	-6.03334	-11.8745	-17.6418	-24.1244	-29.3119
86.65	28.9371	23.0629	17.7091	11.5067	5.34717	0.41868	-5.72817	-11.2642	-17.947	-23.8193	-29.6171
86.7	29.2422	23.3681	17.404	11.2016	5.65235	0.1135	-5.72817	-11.5694	-17.947	-23.8193	-29.3119
86.75	29.2422	23.0629	17.404	11.2016	5.95752	0.1135	-5.42299	-11.5694	-17.947	-23.8193	-29.6171
86.8	28.9371	23.3681	16.7936	11.5067	5.65235	0.1135	-5.42299	-11.5694	-18.2521	-23.8193	-29.6171
86.85	28.9371	23.0629	17.404	10.8964	5.95752	0.1135	-5.72817	-11.5694	-17.947	-23.5141	-29.3119
86.9	28.9371	23.3681	17.404	11.5067	5.95752	-0.19168	-6.03334	-11.5694	-17.6418	-23.5141	-29.3119
86.95	28.6319	22.4526	17.404	11.8119	5.95752	0.1135	-6.33852	-11.5694	-17.947	-23.8193	-29.3119
87	28.9371	22.7577	16.7936	11.2016	5.95752	0.1135	-6.6437	-11.8745	-17.6418	-23.2089	-29.3119
87.05	28.9371	22.7577	16.7936	11.2016	6.2627	0.41868	-6.33852	-11.5694	-17.947	-23.8193	-29.3119
87.1	28.9371	22.4526	17.404	11.5067	6.2627	0.1135	-6.03334	-11.5694	-17.947	-23.5141	-29.6171
87.15	29.5474	23.0629	17.404	11.5067	5.65235	0.1135	-5.72817	-12.4849	-17.6418	-23.5141	-29.3119
87.2	29.5474	22.7577	17.404	11.5067	5.65235	0.41868	-5.42299	-11.8745	-17.6418	-23.5141	-29.0068
87.25	28.9371	23.0629	17.404	11.5067	5.04199	0.72385	-5.42299	-12.1797	-17.947	-23.2089	-29.6171
87.3	29.5474	22.7577	18.0143	11.2016	5.04199	0.41868	-5.42299	-11.5694	-17.6418	-23.5141	-29.3119
87.35	29.5474	23.0629	17.7091	10.8964	5.95752	0.41868	-5.42299	-11.5694	-17.3366	-23.5141	-29.3119
87.4	29.2422	23.0629	17.7091	11.2016	5.95752	0.72385	-5.72817	-11.5694	-17.947	-22.9037	-29.3119
87.45	29.5474	22.7577	17.7091	10.8964	5.34717	0.1135	-5.72817	-11.5694	-17.6418	-23.5141	-29.0068
87.5	29.2422	23.0629	16.7936	11.2016	5.65235	0.1135	-5.42299	-11.5694	-17.3366	-22.9037	-29.0068
87.55	28.9371	23.0629	17.7091	11.2016	5.95752	0.1135	-5.72817	-11.8745	-17.0314	-22.9037	-29.0068
87.6	28.9371	23.0629	17.404	11.5067	5.65235	0.1135	-6.03334	-11.5694	-17.6418	-23.8193	-29.3119
87.65	28.6319	23.0629	17.404	11.2016	5.65235	-0.19168	-5.72817	-11.2642	-17.6418	-23.2089	-29.3119
87.7	28.6319	22.7577	16.7936	11.5067	5.65235	0.1135	-6.33852	-11.5694	-17.6418	-23.2089	-28.7016
87.75	28.9371	22.7577	16.4884	11.2016	5.65235	-0.19168	-6.33852	-11.5694	-17.947	-23.2089	-29.0068
87.8	28.6319	23.0629	16.7936	11.2016	5.65235	-0.19168	-6.03334	-11.5694	-17.6418	-23.5141	-29.6171
87.85	28.9371	23.0629	16.7936	10.8964	5.65235	-0.19168	-6.03334	-11.5694	-18.5573	-23.2089	-28.7016
87.9	28.6319	23.0629	16.4884	11.2016	5.65235	-0.19168	-5.72817	-11.5694	-17.947	-22.9037	-28.7016
87.95	28.9371	23.3681	16.7936	10.8964	5.34717	-0.19168	-5.72817	-11.5694	-17.947	-22.9037	-28.7016
88	28.9371	23.3681	16.4884	11.2016	5.34717	-0.19168	-5.72817	-11.8745	-17.3366	-23.2089	-28.3964
88.05	28.9371	23.3681	16.4884	11.2016	5.65235	-0.19168	-5.42299	-11.5694	-17.3366	-22.9037	-28.3964
88.1	28.9371	22.7577	16.1833	11.2016	5.65235	-0.19168	-5.42299	-10.959	-17.3366	-23.2089	-28.7016
88.15	29.2422	22.7577	15.8781	10.8964	5.95752	-0.19168	-5.72817	-10.959	-17.0314	-23.5141	-29.0068
88.2	29.2422	22.4526	16.4884	10.8964	5.95752	-0.19168	-5.72817	-11.2642	-17.3366	-23.5141	-28.7016
88.25	28.9371	22.7577	16.1833	12.1171	5.95752	-0.19168	-6.03334	-11.2642	-17.6418	-23.2089	-29.3119
88.3	29.2422	23.0629	16.4884	12.1171	6.2627	0.1135	-5.72817	-11.5694	-17.6418	-22.9037	-29.0068
88.35	28.6319	22.7577	16.1833	11.2016	6.2627	-0.19168	-6.03334	-11.5694	-17.6418	-23.2089	-28.7016
88.4	29.2422	23.0629	16.4884	11.8119	5.65235	-0.49685	-5.72817	-11.5694	-17.6418	-22.9037	-29.3119
88.45	28.9371	23.0629	16.1833	11.5067	5.65235	-0.49685	-6.33852	-11.2642	-17.3366	-23.2089	-28.7016
88.5	29.2422	23.0629	16.7936	10.5912	5.65235	-0.49685	-6.33852	-11.5694	-17.6418	-23.2089	-28.7016
88.55	29.2422	22.7577	16.1833	10.8964	5.65235	-0.49685	-6.33852	-11.5694	-17.6418	-22.9037	-29.0068
88.6	28.9371	22.7577	16.4884	10.5912	5.34717	0.1135	-6.03334	-11.5694	-17.3366	-23.2089	-29.3119
88.65	28.9371	22.4526	16.7936	10.8964	5.34717	0.1135	-5.72817	-11.5694	-17.3366	-23.5141	-29.0068
88.7	28.9371	22.1474	16.7936	10.5912	5.04199	0.1135	-6.03334	-11.5694	-17.0314	-23.2089	-29.0068
88.75	28.6319	22.7577	16.1833	11.2016	5.34717	-0.19168	-6.03334	-11.5694	-17.3366	-22.9037	-29.0068
88.8	28.6319	22.4526	16.7936	10.5912	5.34717	0.1135	-6.33852	-11.8745	-17.0314	-22.9037	-29.0068
88.85	28.6319	21.8422	16.7936	11.2016	5.34717	0.1135	-6.33852	-11.8745	-17.0314	-22.9037	-29.0068
88.9	28.9371	22.1474	16.4884	11.2016	5.34717	0.1135	-6.03334	-12.1797	-17.0314	-22.9037	-29.0068
88.95	28.6319	22.1474	16.4884	11.2016	4.73682	0.1135	-6.33852	-11.8745	-17.3366	-23.2089	-28.7016
89	28.9371	22.4526	16.7936	11.2016	5.34717	0.1135	-6.33852	-11.8745	-17.3366	-23.2089	-28.7016
89.05	28.3267	22.4526	16.7936	11.5067	5.04199	0.1135	-5.72817	-11.5694	-17.3366	-23.2089	-28.7016
89.1	28.6319	22.7577	16.1833	10.8964	5.34717	0.1135	-5.42299	-11.5694	-17.0314	-22.9037	-29.0068
89.15	28.6319	22.1474	16.7936	10.8964	5.34717	-0.19168	-5.42299	-11.2642	-17.0314	-22.9037	-29.0068
89.2	28.6319	22.1474	16.7936	11.2016	4.73682	0.1135	-5.11782	-11.8745	-17.0314	-22.9037	-28.7016
89.25	28.0215	22.7577	16.4884	10.5912	5.34717	0.1135	-5.42299	-11.5694	-17.0314	-23.2089	-29.3119
89.3	28.9371	22.7577	17.404	10.5912	5.34717	0.1135	-5.42299	-11.2642	-17.0314	-23.2089	-29.0068
89.35	28.3267	22.7577	17.404	10.8964	5.34717	-0.19168	-5.11782	-11.2642	-17.0314	-23.2089	-28.7016
89.4	28.6319	22.4526	17.404	10.8964	5.65235	-0.19168	-5.42299	-11.2642	-17.0314	-23.5141	-29.0068
89.45	28.6319	22.7577	16.7936	10.5912	5.34717	0.1135	-6.03334	-11.5694	-17.3366	-23.2089	-28.7016
89.5	28.9371	22.4526	16.7936	10.5912	5.34717	0.1135	-5.72817	-11.2642	-17.3366	-23.5141	-28.3964
89.55	28.3267	22.4526	16.7936	10.5912	5.65235	0.1135	-5.42299	-11.2642	-16.7263	-23.5141	-28.3964
89.6	28.6319	22.7577	17.404	10.5912	5.95752	0.1135	-5.42299	-11.5694	-17.0314	-23.2089	-28.0912
89.65	28.3267	22.7577	17.404	10.8964	5.65235	-0.19168	-5.42299	-11.2642	-17.3366	-22.9037	-28.3964
89.7	28.3267	22.7577	16.4884	10.5912	5.65235	0.41868	-6.03334	-11.5694	-17.3366	-23.5141	-28.3964
89.75	28.9371	22.7577	16.7936	10.5912	5.95752	0.1135	-5.72817	-11.2642	-17.0314	-23.2089	-28.3964
89.8	28.6319	23.0629	17.404	11.2016	5.65235	-0.49685	-6.03334	-11.5694	-17.3366	-23.2089	-28.3964
89.85	28.6319	22.7577	16.7936	10.5912	5.65235	-0.49685	-6.03334	-10.959	-17.0314	-23.5141	-28.7016
89.9	28.3267	23.3681	16.7936	10.5912	5.34717	0.1135	-6.33852	-11.2642	-17.6418	-23.2089	-28.7016
89.95	28.3267	23.0629	16.7936	10.8964	5.04199	-0.19168	-5.72817	-11.2642	-17.3366	-22.9037	-28.3964
90	28.3267	22.7577	16.4884	10.5912	5.34717	-0.19168	-6.03334	-11.2642	-17.3366	-23.5141	-28.7016
90.05	28.3267	23.0629	16.1833	10.8964	5.34717	-0.19168	-5.72817	-11.2642	-17.3366	-23.2089	-28.7016
90.1	28.6319	23.0629	16.1833	10.8964	5.34717	-0.19168	-6.03334	-11.5694	-17.3366	-23.5141	-28.3964
90.15	28.3267	22.7577	15.8781	10.8964	4.73682	-0.19168	-6.03334	-11.5694	-17.6418	-23.2089	-29.0068
90.2	28.6319	22.7577	16.1833	10.5912	5.34717	-0.19168	-6.03334	-11.2642	-17.0314	-23.5141	-28.7016
90.25	28.6319	22.7577	16.1833	10.5912	5.34717	-0.80203	-6.33852	-11.5694	-17.3366	-22.9037	-29.0068
90.3	28.3267	22.4526	16.1833	10.5912	5.34717	-0.19168	-6.03334	-11.5694	-17.3366	-22.9037	-29.3119
90.35	28.9371	22.7577	16.4884	10.8964	5.65235	0.1135	-6.03334	-11.2642	-17.0314	-22.9037	-28.7016
90.4	28.6319	22.7577	16.1833	10.5912	5.34717	0.41868	-6.33852	-11.2642	-16.7263	-22.9037	-28.7016
90.45	28.3267	23.0629	16.7936	10.8964	5.65235	0.1135	-6.03334	-11.2642	-17.3366	-22.9037	-29.3119
90.5	28.6319	22.7577	16.4884	10.5912	5.95752	0.72385	-5.72817	-11.5694	-17.0314	-22.5985	-29.0068
90.55	28.9371	23.0629	16.7936	10.8964	5.95752	0.1135	-6.33852	-11.2642	-17.0314	-22.9037	-29.0068
90.6	28.6319	22.7577	17.404	10.8964	5.65235	0.1135	-5.72817	-11.2642	-17.3366	-22.5985	-29.6171
90.65	28.6319	23.0629	16.7936	10.8964	5.65235	0.1135	-6.03334	-11.2642	-16.7263	-22.5985	-29.3119
90.7	28.3267	22.7577	17.404	10.8964	5.65235	0.41868	-6.03334	-11.2642	-17.0314	-22.5985	-29.0068
90.75	28.3267	23.3681	17.404	10.8964	5.34717	0.1135	-6.03334	-11.5694	-17.3366	-22.5985	-28.7016
90.8	28.3267	22.7577	16.7936	10.8964	5.65235	-0.19168	-6.03334	-11.2642	-17.0314	-23.2089	-28.7016
90.85	28.6319	23.3681	16.7936	10.8964	5.95752	-0.19168	-5.72817	-10.6538	-17.3366	-22.9037	-28.7016
90.9	28.6319	23.0629	17.404	10.8964	5.34717	-0.19168	-5.72817	-10.959	-17.6418	-22.9037	-28.7016
90.95	28.6319	22.7577	17.404	10.8964	5.34717	-0.19168	-5.42299	-11.2642	-17.0314	-22.5985	-28.7016
91	28.6319	23.0629	16.7936	10.5912	5.65235	-0.19168	-5.42299	-11.2642	-17.3366	-22.9037	-28.7016
91.05	28.6319	22.7577	16.7936	10.286	5.34717	-0.19168	-5.42299	-10.959	-17.0314	-22.9037	-28.3964
91.1	28.3267	22.7577	15.8781	10.5912	5.65235	0.1135	-5.42299	-10.959	-16.7263	-22.9037	-28.3964
91.15	28.3267	22.4526	16.1833	10.8964	5.65235	0.1135	-5.42299	-11.2642	-17.3366	-23.2089	-28.3964
91.2	28.6319	22.7577	16.4884	10.286	5.34717	0.1135	-5.42299	-11.5694	-17.3366	-22.5985	-28.3964
91.25	28.3267	22.1474	16.4884	10.286	5.34717	0.1135	-5.11782	-11.2642	-17.3366	-22.5985	-28.0912
91.3	28.3267	22.1474	16.7936	10.286	5.65235	0.41868	-5.42299	-11.5694	-17.0314	-22.9037	-28.7016
91.35	28.3267	22.4526	17.404	10.8964	5.65235	0.41868	-6.03334	-11.2642	-17.0314	-22.9037	-28.3964
91.4	28.3267	22.1474	17.404	10.8964	5.34717	0.1135	-5.42299	-11.2642	-17.0314	-23.2089	-28.3964
91.45	28.3267	22.1474	16.4884	10.8964	5.65235	0.1135	-5.72817	-11.5694	-17.0314	-22.9037	-28.7016
91.5	28.0215	22.1474	16.7936	10.5912	5.34717	0.1135	-6.03334	-11.5694	-17.0314	-22.9037	-28.7016
91.55	28.0215	22.1474	16.7936	11.2016	5.04199	0.1135	-5.42299	-11.2642	-17.3366	-23.5141	-29.0068
91.6	28.0215	22.4526	16.7936	10.8964	4.73682	-0.19168	-6.03334	-11.5694	-17.3366	-22.9037	-28.7016
91.65	28.0215	22.7577	16.7936	11.2016	5.34717	0.1135	-6.03334	-11.5694	-17.3366	-23.2089	-28.7016
91.7	28.0215	22.4526	16.7936	10.8964	5.04199	0.1135	-5.72817	-11.2642	-17.0314	-22.5985	-28.0912
91.75	28.3267	22.4526	16.7936	11.2016	5.04199	0.1135	-5.72817	-11.5694	-17.0314	-22.9037	-28.3964
91.8	28.3267	22.7577	16.7936	10.5912	5.04199	0.1135	-6.03334	-11.5694	-17.0314	-22.9037	-28.7016
91.85	28.3267	22.7577	17.404	10.8964	5.34717	-0.19168	-5.42299	-10.959	-17.3366	-22.9037	-28.3964
91.9	28.0215	22.7577	16.4884	10.5912	5.04199	-0.19168	-5.42299	-11.2642	-17.0314	-22.5985	-28.3964
91.95	28.6319	22.4526	16.7936	10.5912	5.34717	0.1135	-6.03334	-11.2642	-17.3366	-22.9037	-28.3964
92	28.3267	22.4526	17.404	10.5912	5.04199	-0.19168	-5.42299	-11.2642	-17.6418	-22.9037	-27.7861
92.05	28.6319	22.1474	16.7936	10.5912	5.34717	0.1135	-5.42299	-10.959	-17.6418	-22.5985	-28.7016
92.1	28.9371	22.4526	16.1833	10.5912	5.34717	0.1135	-5.72817	-10.959	-17.3366	-22.9037	-28.3964
92.15	28.6319	22.4526	16.1833	11.2016	5.34717	0.1135	-6.03334	-10.959	-17.3366	-23.8193	-28.7016
92.2	28.6319	22.4526	16.1833	10.8964	5.34717	-0.19168	-5.72817	-10.959	-17.3366	-22.9037	-28.3964
92.25	28.9371	22.7577	16.1833	10.8964	5.04199	0.1135	-6.03334	-10.959	-16.7263	-23.2089	-28.3964
92.3	28.6319	22.4526	16.4884	10.8964	5.34717	-0.19168	-5.72817	-10.959	-16.7263	-23.2089	-28.0912
92.35	28.6319	22.4526	16.4884	10.5912	5.04199	-0.19168	-5.42299	-10.959	-16.7263	-22.5985	-28.7016
92.4	28.6319	22.7577	16.7936	10.5912	5.34717	0.1135	-5.42299	-10.959	-16.7263	-22.9037	-28.7016
92.45	28.3267	22.7577	16.7936	10.5912	5.04199	-0.19168	-5.42299	-10.959	-16.7263	-22.5985	-28.7016
92.5	28.3267	22.4526	16.7936	10.8964	5.04199	-0.19168	-5.11782	-10.959	-16.7263	-22.2934	-28.3964
92.55	28.0215	22.4526	17.404	10.8964	5.04199	0.1135	-5.11782	-10.959	-16.7263	-22.2934	-29.0068
92.6	27.7164	22.4526	16.7936	10.8964	5.34717	-0.19168	-5.11782	-10.959	-17.0314	-22.5985	-28.3964
92.65	27.7164	22.1474	16.7936	10.8964	5.34717	-0.19168	-5.42299	-10.959	-17.0314	-22.5985	-28.3964
92.7	28.0215	22.1474	16.7936	10.5912	5.34717	-0.19168	-5.11782	-10.6538	-16.4211	-22.9037	-28.3964
92.75	28.0215	22.7577	16.7936	11.2016	5.65235	-0.19168	-5.42299	-10.6538	-17.0314	-22.9037	-28.7016
92.8	27.7164	22.4526	16.7936	10.5912	5.34717	-0.49685	-6.03334	-10.959	-17.0314	-23.2089	-28.3964
92.85	28.0215	22.1474	16.4884	10.8964	5.34717	0.1135	-5.72817	-10.959	-16.7263	-23.2089	-28.7016
92.9	28.3267	22.1474	16.7936	10.8964	5.04199	-0.19168	-5.72817	-11.2642	-16.4211	-23.2089	-28.7016
92.95	28.0215	21.8422	16.4884	10.8964	5.04199	-0.49685	-6.03334	-10.959	-17.0314	-23.2089	-28.3964
93	28.0215	22.4526	16.7936	10.5912	5.04199	-0.19168	-5.42299	-10.6538	-16.7263	-22.9037	-28.3964
93.05	28.0215	22.4526	16.1833	10.8964	5.04199	-0.49685	-5.72817	-10.959	-16.7263	-22.9037	-28.7016
93.1	28.0215	22.4526	16.7936	10.8964	5.34717	-0.80203	-6.03334	-11.2642	-17.0314	-22.9037	-28.3964
93.15	27.7164	22.4526	16.1833	10.8964	5.04199	-0.19168	-5.42299	-11.2642	-17.0314	-22.9037	-28.7016
93.2	28.0215	22.4526	16.7936	10.5912	5.65235	-0.19168	-5.42299	-11.5694	-16.7263	-22.9037	-28.3964
93.25	27.7164	22.4526	16.7936	10.8964	5.34717	0.41868	-6.33852	-11.2642	-17.0314	-22.9037	-28.0912
93.3	28.0215	22.4526	16.7936	10.5912	5.34717	0.41868	-5.72817	-11.5694	-17.3366	-22.9037	-28.7016
93.35	27.7164	22.4526	16.1833	10.8964	5.04199	0.41868	-5.72817	-11.2642	-17.0314	-22.2934	-28.7016
93.4	28.0215	22.1474	16.7936	10.8964	5.34717	0.41868	-5.72817	-11.2642	-17.0314	-22.9037	-28.7016
93.45	28.3267	22.1474	16.7936	11.5067	5.34717	0.1135	-5.72817	-11.2642	-17.0314	-22.5985	-28.0912
93.5	28.6319	22.1474	16.1833	11.2016	5.04199	0.41868	-5.42299	-10.959	-16.7263	-22.5985	-28.7016
93.55	28.3267	22.4526	16.4884	10.8964	5.34717	0.1135	-5.42299	-10.959	-17.0314	-22.9037	-28.7016
93.6	28.0215	21.537	16.1833	11.2016	5.04199	0.1135	-5.42299	-11.2642	-17.0314	-22.5985	-28.7016
93.65	28.0215	22.1474	15.8781	10.8964	5.65235	0.1135	-5.42299	-11.2642	-17.0314	-22.2934	-28.7016
93.7	28.6319	22.1474	16.1833	10.8964	5.65235	0.72385	-5.72817	-11.2642	-17.0314	-22.9037	-29.0068
93.75	28.0215	22.1474	16.4884	10.8964	5.34717	0.1135	-5.42299	-11.5694	-16.7263	-22.9037	-28.3964
93.8	28.3267	22.1474	16.1833	10.5912	5.65235	0.1135	-5.11782	-11.2642	-16.7263	-22.5985	-28.7016
93.85	28.3267	22.7577	16.1833	10.5912	5.65235	0.1135	-5.72817	-11.2642	-16.4211	-22.9037	-28.7016
93.9	28.0215	22.1474	16.4884	10.5912	5.34717	0.1135	-5.72817	-11.2642	-16.4211	-22.2934	-28.7016
93.95	28.0215	22.4526	16.7936	10.5912	5.65235	0.72385	-5.42299	-10.6538	-16.7263	-22.5985	-28.7016
94	28.3267	22.4526	16.7936	10.8964	5.95752	0.41868	-5.11782	-10.959	-16.4211	-22.5985	-28.3964
94.05	28.3267	22.1474	17.404	10.8964	5.65235	0.1135	-5.42299	-10.959	-16.7263	-22.2934	-27.7861
94.1	28.0215	22.4526	16.7936	11.2016	5.65235	0.41868	-5.11782	-10.6538	-17.0314	-22.2934	-28.3964
94.15	28.0215	22.1474	16.1833	10.8964	5.65235	0.41868	-5.42299	-11.2642	-16.7263	-22.5985	-27.7861
94.2	28.3267	21.8422	16.7936	11.2016	5.34717	0.41868	-5.42299	-10.959	-16.7263	-22.9037	-27.7861
94.25	28.0215	21.8422	16.1833	11.2016	5.34717	0.1135	-5.42299	-10.959	-16.7263	-22.2934	-27.7861
94.3	28.3267	22.1474	15.8781	10.5912	5.34717	0.1135	-5.42299	-10.6538	-17.0314	-22.2934	-28.0912
94.35	28.3267	21.8422	16.4884	10.286	5.65235	-0.19168	-5.11782	-10.6538	-17.0314	-22.9037	-27.7861
94.4	28.3267	21.8422	15.8781	10.5912	5.34717	-0.19168	-5.11782	-10.6538	-17.0314	-22.9037	-27.7861
94.45	28.6319	22.1474	16.1833	10.5912	5.95752	-0.19168	-5.11782	-10.959	-17.3366	-22.5985	-28.3964
94.5	28.3267	21.8422	16.4884	10.8964	5.34717	-0.19168	-5.42299	-10.959	-17.3366	-22.9037	-28.0912
94.55	28.3267	21.8422	16.7936	10.8964	5.04199	-0.19168	-5.11782	-11.2642	-17.6418	-22.9037	-27.7861
94.6	28.3267	21.8422	16.1833	10.5912	5.04199	0.1135	-5.11782	-10.6538	-17.3366	-23.2089	-28.0912
94.65	28.3267	21.8422	16.4884	11.2016	5.04199	-0.19168	-5.11782	-10.959	-17.3366	-22.9037	-28.0912
94.7	28.0215	22.1474	16.1833	11.2016	4.73682	-0.19168	-5.11782	-11.2642	-17.3366	-22.9037	-27.7861
94.75	28.0215	21.8422	16.1833	12.1171	5.04199	-0.19168	-5.42299	-10.959	-16.7263	-22.9037	-28.0912
94.8	28.3267	22.1474	15.8781	11.5067	5.34717	0.1135	-5.72817	-10.6538	-17.3366	-22.5985	-28.3964
94.85	28.3267	21.8422	16.1833	10.8964	5.04199	-0.19168	-5.42299	-10.959	-17.0314	-23.2089	-27.7861
94.9	28.0215	21.537	16.1833	11.5067	5.04199	-0.19168	-5.72817	-10.959	-16.7263	-22.5985	-27.7861
94.95	28.0215	22.1474	16.1833	10.8964	5.34717	0.1135	-6.03334	-10.959	-16.7263	-22.9037	-27.7861
95	27.7164	22.1474	16.4884	10.8964	5.04199	-0.19168	-5.72817	-11.2642	-17.0314	-22.9037	-28.0912
95.05	27.4112	21.8422	16.1833	10.8964	5.34717	-0.19168	-6.03334	-11.2642	-17.0314	-22.9037	-27.4809
95.1	28.0215	22.1474	15.8781	10.5912	5.04199	0.1135	-6.03334	-10.959	-16.7263	-22.5985	-27.4809
95.15	27.7164	22.1474	15.8781	10.8964	5.04199	-0.19168	-5.72817	-10.959	-17.3366	-23.2089	-27.1757
95.2	27.7164	22.1474	15.8781	10.8964	5.34717	-0.19168	-5.42299	-10.959	-17.3366	-22.5985	-27.4809
95.25	27.7164	21.8422	15.8781	10.8964	5.34717	0.1135	-5.42299	-10.6538	-17.3366	-22.9037	-27.7861
95.3	27.7164	22.1474	16.1833	10.5912	5.04199	0.41868	-6.03334	-10.959	-17.3366	-22.5985	-28.0912
95.35	27.7164	21.8422	16.1833	10.8964	5.65235	0.1135	-5.42299	-10.6538	-17.3366	-22.5985	-27.7861
95.4	28.0215	22.1474	16.1833	10.8964	5.65235	0.1135	-5.42299	-10.3487	-17.3366	-22.2934	-28.0912
95.45	28.0215	22.1474	16.4884	10.8964	5.34717	0.1135	-5.42299	-10.6538	-17.0314	-22.2934	-28.3964
95.5	27.4112	21.8422	16.1833	10.8964	5.04199	-0.19168	-5.42299	-10.959	-17.3366	-22.5985	-28.3964
95.55	28.0215	21.2319	16.4884	10.8964	5.34717	0.1135	-5.42299	-10.959	-17.0314	-22.2934	-28.3964
95.6	27.7164	21.8422	16.1833	10.8964	5.34717	0.1135	-5.42299	-11.2642	-17.3366	-22.5985	-28.0912
95.65	27.7164	21.8422	16.7936	11.2016	5.34717	0.1135	-5.11782	-11.2642	-16.7263	-22.5985	-27.7861
95.7	27.4112	21.2319	15.8781	11.2016	5.34717	0.1135	-5.11782	-10.959	-16.7263	-22.9037	-28.0912
95.75	27.7164	21.8422	16.1833	10.8964	4.73682	0.41868	-5.72817	-10.959	-16.7263	-22.5985	-27.7861
95.8	27.7164	21.8422	16.1833	10.8964	5.04199	-0.19168	-5.42299	-11.2642	-17.0314	-22.5985	-27.7861
95.85	27.7164	22.1474	15.8781	10.8964	5.34717	0.1135	-5.42299	-10.959	-16.7263	-22.2934	-27.7861
95.9	28.0215	22.1474	16.1833	10.5912	5.34717	-0.49685	-5.72817	-10.959	-16.7263	-22.5985	-28.3964
95.95	28.3267	22.1474	16.7936	10.5912	5.34717	-0.19168	-5.11782	-10.959	-16.7263	-22.9037	-28.0912
96	28.3267	21.8422	16.1833	10.286	5.34717	-0.19168	-5.42299	-10.959	-17.0314	-22.5985	-28.0912
96.05	28.0215	22.1474	16.4884	10.5912	5.65235	-0.19168	-5.72817	-10.959	-16.7263	-22.5985	-28.0912
96.1	27.7164	22.1474	16.4884	10.5912	5.65235	0.1135	-5.72817	-11.5694	-17.0314	-22.9037	-28.0912
96.15	28.0215	21.537	16.1833	10.8964	5.34717	0.1135	-5.42299	-11.5694	-16.7263	-22.2934	-28.0912
96.2	28.0215	21.537	16.1833	10.5912	5.34717	0.41868	-5.72817	-11.5694	-17.0314	-22.5985	-28.0912
96.25	28.3267	21.537	15.8781	10.5912	5.04199	-0.19168	-6.03334	-11.2642	-17.0314	-22.2934	-27.7861
96.3	27.7164	21.8422	16.1833	10.8964	5.34717	-0.19168	-6.03334	-11.2642	-17.0314	-22.2934	-27.7861
96.35	27.4112	22.1474	16.1833	10.5912	5.04199	0.41868	-5.42299	-10.959	-17.0314	-22.2934	-28.0912
96.4	27.7164	22.1474	16.1833	10.8964	5.65235	0.41868	-5.72817	-11.5694	-17.0314	-22.2934	-28.3964
96.45	28.0215	22.1474	15.8781	10.8964	5.34717	0.41868	-5.42299	-10.959	-17.0314	-22.5985	-28.3964
96.5	27.4112	22.1474	15.8781	10.8964	5.34717	0.41868	-5.72817	-11.2642	-16.7263	-22.2934	-27.7861
96.55	27.7164	22.1474	15.8781	10.8964	5.34717	0.1135	-5.42299	-11.2642	-17.0314	-22.2934	-28.3964
96.6	27.7164	22.1474	15.8781	11.2016	5.04199	0.1135	-5.42299	-11.5694	-17.0314	-22.5985	-28.0912
96.65	27.4112	21.537	16.1833	10.8964	5.34717	0.1135	-5.42299	-10.959	-17.0314	-22.2934	-28.0912
96.7	27.7164	21.8422	15.5729	10.8964	5.65235	0.1135	-5.11782	-11.2642	-16.7263	-22.2934	-28.3964
96.75	27.4112	22.1474	15.8781	10.8964	5.04199	0.41868	-5.42299	-11.2642	-16.7263	-22.5985	-28.0912
96.8	27.4112	21.537	15.8781	10.8964	5.04199	0.41868	-5.11782	-10.6538	-17.0314	-22.5985	-27.4809
96.85	28.0215	22.1474	16.1833	10.5912	5.34717	0.41868	-5.11782	-10.959	-16.7263	-22.2934	-27.7861
96.9	27.7164	21.537	16.1833	10.5912	5.34717	0.1135	-5.42299	-10.3487	-17.0314	-22.5985	-27.7861
96.95	27.4112	21.537	16.4884	10.8964	5.34717	0.1135	-5.11782	-10.959	-17.3366	-21.9882	-27.7861
97	27.7164	22.1474	16.1833	10.8964	5.65235	0.1135	-5.11782	-10.959	-17.3366	-22.5985	-28.3964
97.05	28.0215	21.8422	16.1833	10.5912	5.34717	-0.19168	-5.42299	-10.959	-17.0314	-22.5985	-28.3964
97.1	27.7164	21.537	16.1833	10.5912	5.34717	-0.19168	-5.11782	-10.959	-17.0314	-22.2934	-28.3964
97.15	27.7164	21.8422	16.7936	10.286	5.65235	0.1135	-5.42299	-10.6538	-17.0314	-22.2934	-28.3964
97.2	27.7164	22.1474	15.8781	10.8964	5.34717	0.1135	-5.42299	-10.6538	-17.0314	-22.2934	-28.3964
97.25	27.106	21.8422	15.8781	11.2016	5.34717	-0.19168	-6.03334	-10.6538	-16.7263	-21.9882	-28.3964
97.3	27.7164	22.1474	16.4884	10.5912	5.65235	-0.19168	-6.03334	-10.959	-16.7263	-22.2934	-28.3964
97.35	27.7164	21.8422	15.8781	10.5912	5.04199	0.1135	-6.03334	-10.959	-16.7263	-22.2934	-28.0912
97.4	27.4112	21.8422	16.1833	10.8964	5.04199	-0.19168	-6.03334	-10.959	-16.7263	-22.9037	-27.7861
97.45	27.7164	21.2319	15.8781	10.286	5.34717	0.1135	-6.03334	-11.2642	-16.7263	-22.5985	-27.7861
97.5	28.0215	22.1474	16.4884	10.5912	5.65235	0.1135	-6.33852	-11.2642	-16.4211	-22.5985	-28.3964
97.55	27.7164	21.537	16.1833	10.5912	5.65235	0.1135	-6.03334	-11.2642	-17.0314	-23.2089	-28.0912
97.6	27.7164	20.9267	15.8781	10.5912	5.65235	0.41868	-5.72817	-11.5694	-17.0314	-22.5985	-27.4809
97.65	28.0215	21.2319	16.1833	10.8964	5.65235	0.1135	-5.72817	-10.959	-17.3366	-22.5985	-27.7861
97.7	27.7164	21.2319	16.1833	10.5912	5.34717	0.1135	-6.03334	-11.2642	-17.0314	-22.9037	-27.7861
97.75	27.4112	21.2319	16.1833	10.8964	5.65235	0.41868	-5.72817	-11.2642	-17.0314	-22.9037	-27.7861
97.8	27.4112	21.537	15.8781	10.8964	5.04199	0.1135	-5.42299	-10.959	-17.0314	-22.5985	-28.0912
97.85	27.4112	21.8422	16.1833	10.5912	4.73682	0.1135	-5.72817	-11.5694	-17.0314	-22.9037	-28.3964
97.9	27.7164	21.537	16.1833	10.8964	5.04199	-0.49685	-5.72817	-11.2642	-17.3366	-22.5985	-27.7861
97.95	27.4112	22.1474	15.5729	10.5912	5.34717	0.1135	-5.42299	-11.2642	-17.0314	-22.2934	-27.7861
98	27.4112	21.8422	15.8781	10.286	5.04199	-0.19168	-5.42299	-10.959	-17.0314	-22.5985	-28.3964
98.05	27.106	21.2319	16.1833	10.286	4.73682	0.1135	-5.42299	-11.2642	-16.7263	-22.5985	-27.4809
98.1	27.4112	21.8422	15.8781	10.286	5.04199	0.1135	-5.11782	-10.959	-16.7263	-22.2934	-27.4809
98.15	28.0215	21.8422	15.8781	10.286	5.04199	0.1135	-5.42299	-10.959	-16.7263	-22.2934	-27.7861
98.2	27.7164	22.1474	16.1833	10.286	4.73682	-0.19168	-5.11782	-10.959	-16.4211	-22.2934	-27.7861
98.25	27.7164	22.1474	15.8781	10.8964	5.34717	-0.19168	-5.42299	-10.3487	-16.4211	-22.2934	-27.4809
98.3	27.7164	22.4526	15.8781	10.5912	5.04199	0.1135	-5.11782	-10.959	-16.1159	-21.683	-27.7861
98.35	27.7164	22.1474	16.1833	10.8964	5.04199	-0.19168	-5.11782	-10.959	-16.4211	-21.9882	-27.7861
98.4	27.4112	22.1474	16.1833	10.5912	5.04199	-0.19168	-5.11782	-10.959	-16.1159	-21.9882	-27.7861
98.45	27.106	22.4526	16.1833	10.5912	5.04199	-0.19168	-5.42299	-11.2642	-16.4211	-22.2934	-27.7861
98.5	27.4112	22.1474	15.8781	10.5912	5.04199	0.1135	-5.42299	-10.959	-16.7263	-22.2934	-27.7861
98.55	27.4112	21.8422	15.8781	10.5912	5.04199	0.41868	-5.42299	-10.959	-16.4211	-22.2934	-27.7861
98.6	28.0215	22.1474	15.8781	10.286	5.34717	0.41868	-5.11782	-11.2642	-16.7263	-21.9882	-27.7861
98.65	28.3267	22.1474	15.8781	10.286	5.04199	0.1135	-5.72817	-10.959	-16.7263	-22.5985	-27.4809
98.7	27.7164	21.8422	15.8781	10.286	5.34717	0.1135	-5.72817	-11.2642	-16.4211	-22.2934	-27.4809
98.75	27.7164	21.8422	16.1833	10.286	5.95752	0.1135	-5.72817	-11.2642	-16.1159	-22.2934	-28.0912
98.8	27.4112	22.1474	15.8781	10.286	5.04199	-0.49685	-6.03334	-10.959	-16.7263	-22.2934	-28.0912
98.85	27.4112	21.8422	16.1833	10.286	5.34717	-0.19168	-6.03334	-10.959	-16.7263	-22.5985	-27.7861
98.9	27.7164	22.1474	15.8781	10.5912	5.34717	-0.19168	-6.03334	-11.2642	-16.7263	-22.5985	-27.7861
98.95	28.0215	21.8422	15.8781	10.5912	5.34717	-0.19168	-6.03334	-10.6538	-16.7263	-22.5985	-27.7861
99	27.4112	21.537	15.8781	10.5912	5.65235	-0.49685	-5.42299	-10.959	-16.7263	-22.5985	-27.7861
99.05	27.7164	21.537	15.8781	10.8964	5.34717	0.1135	-5.72817	-10.6538	-16.4211	-22.5985	-27.4809
99.1	27.7164	21.537	15.8781	10.8964	5.04199	0.1135	-5.42299	-10.6538	-16.7263	-22.9037	-27.4809
99.15	27.4112	21.537	15.8781	10.5912	4.73682	0.1135	-5.42299	-10.3487	-17.0314	-22.9037	-27.1757
99.2	27.4112	21.537	15.8781	11.2016	5.04199	0.1135	-5.72817	-10.6538	-17.0314	-22.5985	-27.1757
99.25	27.7164	21.537	15.5729	10.5912	5.34717	0.1135	-5.42299	-10.959	-17.3366	-22.5985	-27.1757
99.3	27.7164	21.537	15.8781	10.5912	4.73682	0.1135	-5.11782	-11.2642	-17.3366	-22.5985	-27.1757
99.35	27.4112	21.537	15.8781	10.8964	5.34717	0.41868	-5.11782	-10.959	-17.0314	-22.2934	-26.8705
99.4	27.7164	21.537	16.1833	10.286	5.65235	0.41868	-5.11782	-11.2642	-17.0314	-21.9882	-27.4809
99.45	27.7164	21.8422	16.1833	10.5912	5.65235	0.1135	-5.11782	-11.2642	-17.0314	-22.2934	-27.4809
99.5	27.7164	21.537	15.8781	10.8964	5.34717	0.1135	-5.42299	-10.959	-16.7263	-21.9882	-27.7861
99.55	27.7164	21.537	15.5729	10.5912	5.34717	0.1135	-5.42299	-11.2642	-16.7263	-21.9882	-27.7861
99.6	27.7164	21.537	15.8781	10.5912	5.34717	0.1135	-5.72817	-10.959	-17.0314	-22.2934	-27.7861
99.65	27.106	21.537	15.8781	11.2016	5.65235	0.1135	-5.72817	-10.959	-16.1159	-22.2934	-27.4809
99.7	27.7164	21.537	15.2677	10.5912	5.65235	0.41868	-5.72817	-10.959	-16.7263	-22.5985	-27.7861
99.75	27.7164	21.537	15.8781	10.5912	5.65235	-0.19168	-5.72817	-10.959	-17.0314	-22.5985	-27.7861
99.8	27.106	21.537	15.8781	10.8964	5.65235	-0.19168	-5.42299	-10.959	-17.0314	-22.2934	-27.4809
99.85	27.4112	21.537	15.8781	10.5912	5.65235	-0.19168	-5.42299	-10.959	-17.0314	-22.2934	-27.1757
[truncated: 14,002 more rows]

## Sheet: Fig_S2_c
Time (ms)	Current (pA)
	Current_1000mV (pA)	Current_800mV (pA)	Current_600mV (pA)	Current_400mV (pA)	Current_200mV (pA)	Current_0mV (pA)	Current_-200mV (pA)	Current_-400mV (pA)	Current_-600mV (pA)	Current_-800mV (pA)	Current_-1000mV (pA)
0	0.23498	-0.47363	0.06531	0.06653	0.36865	-0.00549	0.29175	-0.41199	0.22034	0.26489	0.14404
0.05	-0.37537	0.13672	0.06531	0.3717	0.36865	0.29968	0.29175	-0.41199	0.22034	0.26489	-0.16113
0.1	-0.37537	0.13672	-0.23987	0.3717	0.67383	0.60486	0.29175	-0.41199	0.22034	-0.34546	0.14404
0.15	0.23498	-0.16846	-0.23987	0.3717	0.67383	0.60486	0.29175	-0.10681	0.22034	-0.34546	0.14404
0.2	-0.37537	0.13672	0.37048	0.06653	0.06348	0.60486	-0.01343	-0.71716	-0.08484	-0.34546	0.14404
0.25	-0.37537	-0.16846	0.06531	0.06653	0.36865	0.29968	-0.01343	-0.10681	-0.08484	-0.04028	0.14404
0.3	-0.37537	-0.16846	-0.23987	0.3717	0.36865	-0.00549	-0.01343	-0.10681	-0.08484	-0.04028	-0.16113
0.35	-0.37537	0.13672	-0.23987	0.06653	0.36865	0.29968	-0.01343	-0.10681	-0.39002	-0.34546	0.14404
0.4	-0.37537	-0.16846	-0.54504	0.06653	0.06348	-0.00549	-0.01343	-0.10681	-0.08484	-0.34546	-0.16113
0.45	-0.37537	0.4419	-0.23987	0.3717	0.06348	-0.00549	-0.3186	0.19836	-0.08484	-0.34546	-0.16113
0.5	-0.37537	-0.16846	0.06531	0.06653	0.06348	-0.31067	-0.01343	-0.10681	-0.08484	-0.04028	-0.16113
0.55	-0.37537	-0.16846	-0.23987	-0.54382	0.06348	-0.61585	-0.3186	-0.10681	-0.08484	-0.04028	-0.46631
0.6	-0.37537	0.13672	-0.23987	-0.54382	0.36865	-0.00549	-0.01343	-0.10681	-0.08484	-0.04028	-0.46631
0.65	-0.07019	0.13672	-0.23987	-0.23865	0.36865	-0.00549	-0.3186	-0.71716	-0.08484	-0.04028	-0.46631
0.7	-0.68054	-0.16846	-0.23987	-0.54382	0.36865	-0.00549	-0.01343	-0.71716	-0.08484	-0.65064	-0.46631
0.75	-0.07019	-0.16846	-0.54504	0.06653	0.36865	0.29968	-0.01343	-0.10681	-0.39002	-0.34546	-0.16113
0.8	-0.37537	0.13672	-0.54504	-0.23865	0.67383	-0.00549	-0.62378	0.19836	-0.39002	-0.04028	-0.16113
0.85	-0.07019	0.13672	-0.54504	-0.54382	0.36865	0.29968	0.29175	-0.10681	-0.08484	0.26489	0.14404
0.9	-0.07019	-0.16846	-0.54504	-0.23865	0.36865	0.29968	-0.01343	0.19836	-0.08484	0.26489	0.14404
0.95	-0.37537	0.13672	-0.54504	-0.23865	0.36865	-0.00549	-0.01343	-0.10681	0.22034	-0.04028	-0.16113
1	-0.37537	0.13672	0.06531	-0.23865	0.67383	0.29968	-0.01343	-0.10681	-0.08484	-0.04028	-0.16113
1.05	-0.07019	-0.47363	0.06531	0.06653	0.36865	-0.61585	-0.01343	-0.10681	0.22034	0.26489	-0.16113
1.1	-0.07019	-0.16846	0.06531	0.06653	0.36865	0.29968	-0.01343	-0.10681	-0.08484	-0.04028	-0.16113
1.15	-0.07019	0.13672	0.06531	-0.23865	0.36865	0.29968	0.29175	-0.41199	-0.08484	0.26489	-0.16113
1.2	-0.07019	-0.16846	0.37048	0.06653	0.06348	0.29968	0.29175	-0.10681	0.22034	0.26489	-0.16113
1.25	-0.07019	0.13672	0.06531	-0.23865	0.36865	0.29968	-0.01343	0.50354	-0.39002	-0.04028	-0.46631
1.3	0.23498	0.4419	0.06531	-0.23865	0.36865	0.60486	0.29175	-0.10681	-0.39002	0.57007	-0.16113
1.35	0.23498	-0.16846	0.06531	0.06653	-0.2417	-0.00549	-0.01343	-0.10681	-0.69519	0.26489	-0.46631
1.4	0.54016	0.4419	0.06531	0.3717	0.06348	0.29968	-0.01343	-0.41199	-0.08484	0.57007	-0.77148
1.45	0.54016	0.13672	0.06531	-0.23865	0.36865	-0.00549	0.29175	-0.41199	-0.08484	0.26489	-0.46631
1.5	0.54016	-0.16846	0.37048	0.06653	0.06348	-0.00549	0.59692	-0.41199	-0.39002	0.26489	-0.46631
1.55	0.23498	-0.16846	-0.23987	0.06653	0.06348	-0.31067	0.59692	-0.10681	-0.08484	0.26489	-0.46631
1.6	0.84534	0.4419	0.06531	0.06653	0.36865	-0.00549	0.59692	-0.10681	-0.08484	0.26489	-0.46631
1.65	0.23498	0.13672	-0.23987	-0.23865	0.06348	-0.31067	0.9021	-0.10681	-0.69519	0.26489	0.14404
1.7	-0.37537	-0.16846	-0.23987	0.06653	0.36865	-0.00549	1.20728	0.19836	-0.08484	-0.04028	-0.16113
1.75	0.23498	0.13672	-0.23987	0.06653	0.06348	-0.00549	0.59692	0.19836	-0.39002	0.26489	0.14404
1.8	-0.07019	0.13672	-0.54504	0.06653	0.06348	-0.31067	0.29175	0.19836	-0.08484	0.57007	0.44922
1.85	-0.37537	0.4419	-0.23987	0.06653	0.36865	-0.61585	0.59692	0.50354	0.22034	-0.04028	0.14404
1.9	-0.68054	0.13672	0.06531	0.06653	-0.2417	-0.00549	-0.01343	-0.41199	-0.08484	0.26489	-0.16113
1.95	-0.68054	0.13672	0.06531	0.06653	0.36865	-0.00549	0.29175	0.19836	-0.08484	0.26489	-0.16113
2	-0.37537	-0.16846	0.06531	-0.23865	0.06348	-0.00549	0.29175	0.50354	-0.08484	0.26489	-0.16113
2.05	-0.37537	0.13672	0.06531	-0.23865	0.36865	0.29968	0.29175	0.50354	0.22034	0.26489	-0.16113
2.1	0.23498	0.4419	0.37048	-0.23865	0.06348	-0.00549	0.29175	0.19836	0.22034	0.26489	-0.16113
2.15	-0.98572	0.13672	0.37048	-0.23865	0.06348	-0.31067	-0.01343	-0.10681	0.52551	0.57007	-0.16113
2.2	-0.07019	0.4419	0.37048	0.3717	0.36865	-0.00549	-0.01343	-0.10681	0.52551	0.26489	-0.46631
2.25	-0.07019	0.4419	0.67566	0.06653	0.36865	0.29968	0.29175	-0.10681	0.22034	0.57007	-0.46631
2.3	-0.07019	0.4419	0.67566	0.06653	0.06348	-0.00549	-0.01343	0.19836	0.22034	0.57007	-0.16113
2.35	-0.37537	0.4419	0.37048	0.3717	0.36865	-0.00549	0.29175	-0.10681	-0.08484	0.26489	-0.16113
2.4	0.54016	0.13672	0.37048	0.06653	0.36865	-0.00549	0.29175	-0.41199	0.22034	0.26489	-0.46631
2.45	-0.07019	0.13672	0.37048	-0.23865	-0.2417	-0.00549	0.9021	-0.41199	0.22034	-0.04028	-0.16113
2.5	-0.07019	0.13672	0.37048	0.67688	0.36865	-0.31067	0.29175	-0.10681	-0.08484	-0.34546	0.44922
2.55	-0.07019	0.4419	0.37048	0.3717	0.06348	-0.00549	-0.01343	-0.41199	0.22034	0.26489	0.14404
2.6	-0.07019	0.4419	0.37048	0.06653	0.06348	0.29968	-0.01343	-0.10681	0.22034	0.26489	-0.16113
2.65	-0.07019	-0.16846	0.06531	0.3717	0.06348	-0.31067	-0.01343	-0.10681	-0.08484	0.26489	0.14404
2.7	0.23498	-0.16846	0.06531	-0.23865	0.36865	-0.00549	-0.3186	-0.10681	-0.39002	-0.34546	0.14404
2.75	-0.37537	0.13672	0.37048	0.06653	-0.2417	-0.00549	-0.01343	-0.71716	-0.39002	-0.04028	0.14404
2.8	-0.37537	-0.16846	-0.23987	0.06653	0.06348	-0.00549	-0.01343	-0.10681	0.22034	-0.34546	0.14404
2.85	-0.37537	-0.16846	0.37048	-0.54382	0.36865	0.60486	-0.01343	-0.10681	0.22034	-0.04028	-0.16113
2.9	-0.68054	-0.16846	0.06531	-0.54382	0.36865	-0.00549	-0.01343	-0.10681	0.22034	0.26489	-0.16113
2.95	-0.37537	-0.47363	0.06531	-0.54382	0.06348	-0.00549	0.29175	-0.10681	0.52551	0.26489	0.14404
3	-0.07019	-0.16846	0.37048	-0.23865	0.06348	-0.00549	-0.3186	0.19836	0.52551	0.26489	-0.16113
3.05	-0.07019	-0.16846	0.37048	-0.23865	0.36865	0.29968	-0.01343	0.19836	-0.39002	0.26489	0.14404
3.1	-0.68054	-0.16846	0.06531	-0.23865	0.36865	0.29968	-0.01343	0.50354	-0.39002	-0.04028	0.14404
3.15	-0.37537	-0.16846	0.37048	0.06653	0.06348	-0.00549	-0.3186	0.19836	-0.08484	-0.34546	-0.16113
3.2	-0.07019	-0.16846	0.06531	-0.23865	0.06348	-0.00549	-0.01343	0.19836	-0.08484	-0.04028	0.14404
3.25	-0.07019	-0.47363	0.06531	0.06653	-0.2417	-0.31067	-0.01343	0.50354	-0.08484	-0.34546	0.44922
3.3	-0.37537	-0.47363	0.06531	0.3717	0.06348	-0.61585	-0.01343	-0.10681	-0.39002	-0.34546	0.14404
3.35	-0.37537	0.13672	0.37048	0.3717	0.06348	-0.00549	-0.3186	-0.41199	-0.08484	-0.34546	-0.16113
[truncated: 15,932 more rows]

## Sheet: Fig_S2_d
Time (ms)	Current (pA)
[truncated: 16,001 more rows]

## Sheet: Fig_S2_e
Time (ms)	Current (pA)
[truncated: 16,001 more rows]

## Sheet: Fig_S2_f
Time (ms)	Current (pA)
[truncated: 16,001 more rows]
