# Supplementary material for: Enhanced osmotic transport in individual double-walled carbon nanotube
Source: Nat Commun. 2023 Apr 21;14:2295. doi: 10.1038/s41467-023-37970-3 (PMC10121574; doi:10.1038/s41467-023-37970-3)
Supplement: Supplementary file 2 — Source Data [file 41467_2023_37970_MOESM2_ESM.zip › Source Data-20230211/Figure 2.xlsx]

## Sheet: Fig_2_c 
Height (nm)	Scan location (μm)
0	-0.493807
0.00244216	-0.489611
0.00488432	-0.484366
0.00732649	-0.479655
0.00976865	-0.476125
0.0122108	-0.475371
0.014653	-0.476787
0.0170951	-0.479008
0.0195373	-0.480586
0.0219795	-0.484848
0.0244216	-0.493137
0.0268638	-0.501983
0.0293059	-0.508395
0.0317481	-0.516948
0.0341903	-0.528275
0.0366324	-0.544126
0.0390746	-0.561361
0.0415168	-0.579561
0.0439589	-0.601298
0.0464011	-0.626338
0.0488433	-0.650442
0.0512854	-0.671194
0.0537276	-0.694538
0.0561697	-0.724224
0.0586119	-0.756202
0.0610541	-0.78683
0.0634962	-0.818836
0.0659384	-0.858949
0.0683806	-0.910023
0.0708227	-0.970753
0.0732649	-1.04663
0.0757071	-1.14412
0.0781492	-1.26057
0.0805914	-1.39774
0.0830335	-1.561
0.0854757	-1.73856
0.0879179	-1.89532
0.09036	-1.98411
0.0928022	-1.97856
0.0952444	-1.93451
0.0976865	-1.92612
0.100129	-1.94256
0.102571	-1.98085
0.105013	-2.0241
0.107455	-2.06429
0.109897	-2.1023
0.11234	-2.12992
0.114782	-2.14567
0.117224	-2.15377
0.119666	-2.1533
0.122108	-2.15516
0.12455	-2.16371
0.126992	-2.16893
0.129435	-2.16911
0.131877	-2.16421
0.134319	-2.15627
0.136761	-2.14612
0.139203	-2.13451
0.141645	-2.12811
0.144088	-2.12798
0.14653	-2.13614
0.148972	-2.14097
0.151414	-2.14093
0.153856	-2.14766
0.156298	-2.16323
0.158741	-2.18519
0.161183	-2.21066
0.163625	-2.23095
0.166067	-2.24272
0.168509	-2.24853
0.170951	-2.25529
0.173394	-2.26026
0.175836	-2.25564
0.178278	-2.24419
0.18072	-2.23032
0.183162	-2.21445
0.185604	-2.20221
0.188047	-2.1933
0.190489	-2.18407
0.192931	-2.1809
0.195373	-2.1879
0.197815	-2.20084
0.200257	-2.21112
0.2027	-2.2069
0.205142	-2.19202
0.207584	-2.17306
0.210026	-2.16234
0.212468	-2.16793
0.21491	-2.17954
0.217353	-2.17609
0.219795	-2.16144
0.222237	-2.14986
0.224679	-2.14104
0.227121	-2.14656
0.229563	-2.15718
0.232006	-2.16697
0.234448	-2.17457
0.23689	-2.16691
0.239332	-2.15265
0.241774	-2.142
0.244216	-2.13683
0.246659	-2.13727
0.249101	-2.1296
0.251543	-2.11306
0.253985	-2.09373
0.256427	-2.07095
0.258869	-2.04516
0.261311	-2.02044
0.263754	-2.00268
0.266196	-1.98787
0.268638	-1.98366
0.27108	-1.99962
0.273522	-2.02962
0.275964	-2.06358
0.278407	-2.08956
0.280849	-2.10809
0.283291	-2.11498
0.285733	-2.11575
0.288175	-2.11696
0.290617	-2.11542
0.29306	-2.11055
0.295502	-2.10843
0.297944	-2.10007
0.300386	-2.08853
0.302828	-2.07133
0.30527	-2.04361
0.307713	-2.01779
0.310155	-2.00078
0.312597	-1.99314
0.315039	-1.99565
0.317481	-2.00445
0.319923	-2.01541
0.322366	-2.01956
0.324808	-2.0129
0.32725	-2.0032
0.329692	-2.00242
0.332134	-2.00669
0.334576	-2.00938
0.337019	-2.00984
0.339461	-2.00911
0.341903	-1.99948
0.344345	-1.97831
0.346787	-1.94006
0.349229	-1.90355
0.351672	-1.87339
0.354114	-1.85674
0.356556	-1.86283
0.358998	-1.87914
0.36144	-1.89759
0.363882	-1.91653
0.366325	-1.93571
0.368767	-1.94731
0.371209	-1.95107
0.373651	-1.95011
0.376093	-1.94326
0.378535	-1.93828
0.380978	-1.93616
0.38342	-1.9411
0.385862	-1.94736
0.388304	-1.95688
0.390746	-1.96855
0.393188	-1.98329
0.395631	-2.004
0.398073	-2.02569
0.400515	-2.04602
0.402957	-2.06124
0.405399	-2.0685
0.407841	-2.07021
0.410283	-2.07209
0.412726	-2.07192
0.415168	-2.07489
0.41761	-2.08678
0.420052	-2.09239
0.422494	-2.08228
0.424936	-2.06665
0.427379	-2.05672
0.429821	-2.05089
0.432263	-2.05379
0.434705	-2.05738
0.437147	-2.06118
0.439589	-2.06421
0.442032	-2.06638
0.444474	-2.06481
0.446916	-2.04632
0.449358	-2.02478
0.4518	-2.01176
0.454242	-1.99688
0.456685	-1.98908
0.459127	-1.99412
0.461569	-1.99574
0.464011	-1.99279
0.466453	-2.00178
0.468895	-2.00882
0.471338	-2.01194
0.47378	-2.02944
0.476222	-2.04795
0.478664	-2.04924
0.481106	-2.03304
0.483548	-2.0117
0.485991	-1.99237
0.488433	-1.9735
0.490875	-1.94886
0.493317	-1.92458
0.495759	-1.90148
0.498201	-1.87563
0.500644	-1.85206
0.503086	-1.83583
0.505528	-1.82948
0.50797	-1.83337
0.510412	-1.84008
0.512854	-1.85111
0.515297	-1.86581
0.517739	-1.87359
0.520181	-1.87526
0.522623	-1.86869
0.525065	-1.8584
0.527507	-1.84904
0.529949	-1.84559
0.532392	-1.84497
0.534834	-1.84124
0.537276	-1.84691
0.539718	-1.8648
0.54216	-1.87758
0.544602	-1.8831
0.547045	-1.88843
0.549487	-1.89213
0.551929	-1.8977
0.554371	-1.90563
0.556813	-1.92645
0.559255	-1.94968
0.561698	-1.96565
0.56414	-1.97663
0.566582	-1.98676
0.569024	-1.99473
0.571466	-1.99597
0.573908	-1.9903
0.576351	-1.98118
0.578793	-1.97677
0.581235	-1.97808
0.583677	-1.98602
0.586119	-1.99374
0.588561	-1.99501
0.591004	-1.9947
0.593446	-1.99189
0.595888	-1.98665
0.59833	-1.97539
0.600772	-1.95566
0.603214	-1.93606
0.605657	-1.91835
0.608099	-1.89485
0.610541	-1.86745
0.612983	-1.84302
0.615425	-1.81467
0.617867	-1.78131
0.62031	-1.74816
0.622752	-1.72077
0.625194	-1.69408
0.627636	-1.66046
0.630078	-1.62093
0.63252	-1.57682
0.634963	-1.53143
0.637405	-1.48893
0.639847	-1.44952
0.642289	-1.4137
0.644731	-1.38097
0.647173	-1.336
0.649616	-1.27378
0.652058	-1.19304
0.6545	-1.09547
0.656942	-0.980574
0.659384	-0.839989
0.661826	-0.682442
0.664268	-0.508681
0.666711	-0.301386
0.669153	-0.0611858
0.671595	0.197844
0.674037	0.450566
0.676479	0.655384
0.678921	0.771907
0.681364	0.80207
0.683806	0.770528
0.686248	0.714777
0.68869	0.65865
0.691132	0.605128
0.693574	0.553833
0.696017	0.503763
0.698459	0.449108
0.700901	0.389251
0.703343	0.3259
0.705785	0.266008
0.708227	0.210447
0.71067	0.16194
0.713112	0.121962
0.715554	0.096429
0.717996	0.0858661
0.720438	0.0875138
0.72288	0.100389
0.725323	0.109065
0.727765	0.10202
0.730207	0.079957
0.732649	0.0480089
0.735091	0.030733
0.737533	0.030757
0.739976	0.0484691
0.742418	0.0736338
0.74486	0.103144
0.747302	0.136912
0.749744	0.17961
0.752186	0.221057
0.754629	0.256426
0.757071	0.30094
0.759513	0.353803
0.761955	0.398406
0.764397	0.424946
0.766839	0.447472
0.769282	0.462875
0.771724	0.477863
0.774166	0.48697
0.776608	0.490617
0.77905	0.490457
0.781492	0.48985
0.783935	0.490299
0.786377	0.496153
0.788819	0.506142
0.791261	0.513051
0.793703	0.519127
0.796145	0.525601
0.798588	0.532758
0.80103	0.535691
0.803472	0.53428
0.805914	0.524302
0.808356	0.506289
0.810798	0.492142
0.81324	0.480177
0.815683	0.473439
0.818125	0.471856
0.820567	0.470185
0.823009	0.468316
0.825451	0.465739
0.827893	0.460104
0.830336	0.458409
0.832778	0.463341
0.83522	0.463843
0.837662	0.467657
0.840104	0.476214
0.842546	0.479137
0.844989	0.480829
0.847431	0.480517
0.849873	0.478729
0.852315	0.476377
0.854757	0.474478
0.857199	0.477653
0.859642	0.483281
0.862084	0.489585
0.864526	0.492505
0.866968	0.491478
0.86941	0.486304
0.871852	0.483985
0.874295	0.483905
0.876737	0.482537
0.879179	0.475699
0.881621	0.467646
0.884063	0.458326
0.886505	0.44737
0.888948	0.436185
0.89139	0.430197
0.893832	0.431073
0.896274	0.431774
0.898716	0.432341
0.901158	0.432741
0.903601	0.440898
0.906043	0.455744
0.908485	0.473968
0.910927	0.486246
0.913369	0.495325
0.915811	0.509154
0.918254	0.52031
0.920696	0.530398
0.923138	0.536221
0.92558	0.539511
0.928022	0.543131
0.930464	0.54764
0.932907	0.552747
0.935349	0.560761
0.937791	0.57034
0.940233	0.578168
0.942675	0.583967
0.945117	0.587185
0.947559	0.589907
0.950002	0.589066
0.952444	0.585225
0.954886	0.578582
0.957328	0.572939
0.95977	0.571955
0.962212	0.570178
0.964654	0.567768
0.967097	0.565411
0.969539	0.555032
0.971981	0.542738
0.974423	0.533636
0.976865	0.528594
0.979307	0.531282
0.981749	0.535738
0.984191	0.537046
0.986633	0.537429
0.989075	0.5361
0.991518	0.53607
0.99396	0.543762
0.996402	0.548677
0.998844	0.55039
1.00129	0.546612
1.00373	0.540657
1.00617	0.532568
1.00861	0.526851
1.01105	0.524843
1.0135	0.520713
1.01594	0.511589
1.01838	0.497657
1.02082	0.483592
1.02326	0.473256
1.02571	0.46314
1.02815	0.453325
1.03059	0.447975
1.03303	0.448598
1.03548	0.445743
1.03792	0.434149
1.04036	0.424918
1.0428	0.427793
1.04524	0.443574
1.04769	0.466775
1.05013	0.488938
1.05257	0.50878
1.05501	0.527308
1.05745	0.543016
1.0599	0.560143
1.06234	0.573375
1.06478	0.583965
1.06722	0.593056
1.06967	0.599674
1.07211	0.597715
1.07455	0.597314
1.07699	0.590514
1.07943	0.583549
1.08188	0.579467
1.08432	0.581919
1.08676	0.588181
1.0892	0.596663
1.09164	0.604741
1.09409	0.609558
1.09653	0.616303
1.09897	0.622818
1.10141	0.626337
1.10385	0.622382
1.1063	0.623996
1.10874	0.625472
1.11118	0.621315
1.11362	0.611126
1.11607	0.599651
1.11851	0.585283
1.12095	0.560586
1.12339	0.533839
1.12583	0.510456
1.12828	0.490612
1.13072	0.473354
1.13316	0.454169
1.1356	0.427099
1.13804	0.390112
1.14049	0.339049
1.14293	0.281001
1.14537	0.217694
1.14781	0.140672
1.15025	0.0526557
1.1527	-0.0390359
1.15514	-0.126995
1.15758	-0.192238
1.16002	-0.224053
1.16247	-0.224016
1.16491	-0.20576
1.16735	-0.18049
1.16979	-0.154889
1.17223	-0.131383
1.17468	-0.114826
1.17712	-0.103079
1.17956	-0.0916045
1.182	-0.0784263
1.18444	-0.0633729
1.18689	-0.0502579
1.18933	-0.0434015
1.19177	-0.0483703
1.19421	-0.0585659
1.19665	-0.0655432
1.1991	-0.0683021
1.20154	-0.0708086
1.20398	-0.0742183
1.20642	-0.0750745
1.20887	-0.0682556
1.21131	-0.0541235
1.21375	-0.042488
1.21619	-0.0402283
1.21863	-0.0444814
1.22108	-0.0489632
1.22352	-0.0567221
1.22596	-0.0684807
1.2284	-0.0834604
1.23084	-0.0967299
1.23329	-0.10659
1.23573	-0.110469
1.23817	-0.10685
1.24061	-0.0964783
1.24305	-0.087801
1.2455	-0.091548
1.24794	-0.107779
1.25038	-0.131566
1.25282	-0.160218
1.25527	-0.186522
1.25771	-0.211665
1.26015	-0.23181
1.26259	-0.244793
1.26503	-0.25544
1.26748	-0.262745
1.26992	-0.270609
1.27236	-0.281305
1.2748	-0.298917
1.27724	-0.323606
1.27969	-0.348336
1.28213	-0.367713
1.28457	-0.384472
1.28701	-0.392764
1.28945	-0.398158
1.2919	-0.412803
1.29434	-0.435317
1.29678	-0.463046
1.29922	-0.498647
1.30167	-0.530184
1.30411	-0.541176
1.30655	-0.528162
1.30899	-0.507663
1.31143	-0.494009
1.31388	-0.490927
1.31632	-0.497873
1.31876	-0.505297
1.3212	-0.493959
1.32364	-0.472978
1.32609	-0.461127
1.32853	-0.460075
1.33097	-0.452113
1.33341	-0.436427
1.33585	-0.407188
1.3383	-0.37349
1.34074	-0.348433
1.34318	-0.327186
1.34562	-0.3012
1.34807	-0.271094
1.35051	-0.235386
1.35295	-0.204328
1.35539	-0.174642
1.35783	-0.142804
1.36028	-0.111905
1.36272	-0.0879258
1.36516	-0.0663957
1.3676	-0.0434111
1.37004	-0.0118732
1.37249	0.033498
1.37493	0.0879046
1.37737	0.139654
1.37981	0.203563
1.38225	0.277174
1.3847	0.351781
1.38714	0.416956
1.38958	0.462416
1.39202	0.490989
1.39447	0.505553
1.39691	0.492127
1.39935	0.441325
1.40179	0.372671
1.40423	0.304475
1.40668	0.256006
1.40912	0.225308
1.41156	0.204625
1.414	0.191209
1.41644	0.182482
1.41889	0.181546
1.42133	0.19363
1.42377	0.209667
1.42621	0.231464
1.42865	0.268182
1.4311	0.31345
1.43354	0.358807
1.43598	0.399472
1.43842	0.439466
1.44087	0.478078
1.44331	0.51553
1.44575	0.553891
1.44819	0.591489
1.45063	0.625384
1.45308	0.652753
1.45552	0.670594
1.45796	0.686086
1.4604	0.705013
1.46284	0.728206
1.46529	0.748389
1.46773	0.76106
1.47017	0.768932
1.47261	0.785818
1.47505	0.804112
1.4775	0.815812
1.47994	0.810131
1.48238	0.786188
1.48482	0.760583
1.48727	0.742171
1.48971	0.723921
1.49215	0.702428
1.49459	0.677355
1.49703	0.654302
1.49948	0.642816
1.50192	0.639325
1.50436	0.64244
1.5068	0.646735
1.50924	0.644099
1.51169	0.632325
1.51413	0.622185
1.51657	0.609401
1.51901	0.588962
1.52145	0.570225
1.5239	0.553146
1.52634	0.541888
1.52878	0.540007
1.53122	0.548771
1.53367	0.566979
1.53611	0.596529
1.53855	0.634494
1.54099	0.681324
1.54343	0.734715
1.54588	0.778909
1.54832	0.80652
1.55076	0.822673
1.5532	0.833115
1.55564	0.841336
1.55809	0.850288
1.56053	0.858149
1.56297	0.864431
1.56541	0.873995
1.56785	0.886663
1.5703	0.903341
1.57274	0.922881
1.57518	0.9397
1.57762	0.948636
1.58007	0.952128
1.58251	0.956415
1.58495	0.954585
1.58739	0.944224
1.58983	0.936591
1.59228	0.93261
1.59472	0.923047
1.59716	0.900949
1.5996	0.86874
1.60204	0.830494
1.60449	0.779165
1.60693	0.717288
1.60937	0.637672
1.61181	0.540425
1.61425	0.432405
1.6167	0.307183
1.61914	0.166496
1.62158	0.0192991
1.62402	-0.112296
1.62647	-0.20826
1.62891	-0.272867
1.63135	-0.326579
1.63379	-0.37052
1.63623	-0.401902
1.63868	-0.421076
1.64112	-0.428989
1.64356	-0.41716
1.646	-0.392033
1.64844	-0.377928
1.65089	-0.372795
1.65333	-0.376892
1.65577	-0.380789
1.65821	-0.388741
1.66065	-0.412667
1.6631	-0.453238
1.66554	-0.500128
1.66798	-0.538982
1.67042	-0.567353
1.67287	-0.588052
1.67531	-0.605198
1.67775	-0.613988
1.68019	-0.613755
1.68263	-0.622379
1.68508	-0.641346
1.68752	-0.667313
1.68996	-0.700907
1.6924	-0.739623
1.69484	-0.788425
1.69729	-0.851049
1.69973	-0.93147
1.70217	-1.02753
1.70461	-1.12268
1.70705	-1.19619
1.7095	-1.24453
1.71194	-1.27111
1.71438	-1.2792
1.71682	-1.27845
1.71927	-1.27596
1.72171	-1.26367
1.72415	-1.24638
1.72659	-1.2409
1.72903	-1.2468
1.73148	-1.24868
1.73392	-1.24
1.73636	-1.22786
1.7388	-1.22038
1.74124	-1.21158
1.74369	-1.20317
1.74613	-1.19705
1.74857	-1.19271
1.75101	-1.20692
1.75345	-1.23675
1.7559	-1.27374
1.75834	-1.31908
1.76078	-1.37424
1.76322	-1.42695
1.76567	-1.45931
1.76811	-1.46574
1.77055	-1.45229
1.77299	-1.43104
1.77543	-1.40431
1.77788	-1.36887
1.78032	-1.32841
1.78276	-1.28477
1.7852	-1.24318
1.78764	-1.20087
1.79009	-1.15615
1.79253	-1.10326
1.79497	-1.04471
1.79741	-0.98254
1.79985	-0.918138
1.8023	-0.860231
1.80474	-0.812326
1.80718	-0.767201
1.80962	-0.717132
1.81207	-0.650156
1.81451	-0.574394
1.81695	-0.503668
1.81939	-0.436969
1.82183	-0.383765
1.82428	-0.349099
1.82672	-0.32348
1.82916	-0.29084
1.8316	-0.249497
1.83404	-0.198527
1.83649	-0.1361
1.83893	-0.0730563
1.84137	-0.0183433
1.84381	0.0332533
1.84626	0.0739414
1.8487	0.0969257
1.85114	0.107855
1.85358	0.115836
1.85602	0.127746
1.85847	0.140914
1.86091	0.155524
1.86335	0.171949
1.86579	0.183418
1.86823	0.174874
1.87068	0.159693
1.87312	0.154344
1.87556	0.151737
1.878	0.149087
1.88044	0.150483
1.88289	0.163521
1.88533	0.180158
1.88777	0.192376
1.89021	0.192739
1.89266	0.174857
1.8951	0.148092
1.89754	0.112441
1.89998	0.0603559
1.90242	-0.0138547
1.90487	-0.111195
1.90731	-0.226117
1.90975	-0.350196
1.91219	-0.470788
1.91463	-0.577562
1.91708	-0.652154
1.91952	-0.694341
1.92196	-0.711058
1.9244	-0.713562
1.92685	-0.716795
1.92929	-0.717004
1.93173	-0.702266
1.93417	-0.673001
1.93661	-0.630139
1.93906	-0.576721
1.9415	-0.515574
1.94394	-0.451221
1.94638	-0.401227
1.94883	-0.368996
1.95127	-0.345055
1.95371	-0.323437
1.95615	-0.300409
1.95859	-0.270274
1.96104	-0.237577
1.96348	-0.207298
1.96592	-0.181642
1.96836	-0.165052
1.97081	-0.158811
1.97325	-0.156995
1.97569	-0.15301
1.97813	-0.150844
1.98057	-0.146494
1.98302	-0.132245
1.98546	-0.113472
1.9879	-0.0995697
1.99034	-0.0860118
1.99279	-0.0728557
1.99523	-0.0541489
1.99767	-0.0260122
2.00011	0.000915965
2.00255	0.0328854
2.005	0.0701723
2.00744	0.106819
2.00988	0.141274
2.01232	0.171679
2.01477	0.19686
2.01721	0.216399
2.01965	0.231402
2.02209	0.238744
2.02453	0.247447
2.02698	0.261868
2.02942	0.283451
2.03186	0.317654
2.0343	0.360189
2.03675	0.406735
2.03919	0.4559
2.04163	0.50653
2.04407	0.551782
2.04651	0.583225
2.04896	0.601139
2.0514	0.608881
2.05384	0.604003
2.05628	0.588807
2.05873	0.561905
2.06117	0.535174
2.06361	0.511662
2.06605	0.490423
2.06849	0.467473
2.07094	0.437291
2.07338	0.402283
2.07582	0.367356
2.07826	0.329536
2.08071	0.288599
2.08315	0.256237
2.08559	0.223876
2.08803	0.186464
2.09047	0.152297
2.09292	0.126881
2.09536	0.117044
2.0978	0.124758
2.10024	0.132711
2.10269	0.133957
2.10513	0.134623
2.10757	0.133533
2.11001	0.128197
2.11245	0.105094
2.1149	0.055871
2.11734	-0.0169231
2.11978	-0.113014
2.12222	-0.225075
2.12467	-0.342998
2.12711	-0.440904
2.12955	-0.519885
2.13199	-0.576555
2.13443	-0.611027
2.13688	-0.630568
2.13932	-0.640502
2.14176	-0.645211
2.1442	-0.649425
2.14665	-0.642875
2.14909	-0.625789
2.15153	-0.603525
2.15397	-0.575759
2.15641	-0.55092
2.15886	-0.538908
2.1613	-0.535919
2.16374	-0.540383
2.16618	-0.53531
2.16863	-0.505448
2.17107	-0.456121
2.17351	-0.397948
2.17595	-0.327783
2.17839	-0.248706
2.18084	-0.167019
2.18328	-0.089298
2.18572	-0.0150897
2.18816	0.063204
2.19061	0.151929
2.19305	0.23902
2.19549	0.314244
2.19793	0.373226
2.20037	0.419485
2.20282	0.454458
2.20526	0.483275
2.2077	0.504677
2.21014	0.530735
2.21259	0.563482
2.21503	0.595789
2.21747	0.624846
2.21991	0.64124
2.22235	0.644755
2.2248	0.634993
2.22724	0.616204
2.22968	0.601654
2.23212	0.59363
2.23457	0.587585
2.23701	0.588059
2.23945	0.588547
2.24189	0.58624
2.24433	0.573333
2.24678	0.5607
2.24922	0.553194
2.25166	0.549678
2.2541	0.547225
2.25655	0.541093
2.25899	0.526788
2.26143	0.49993
2.26387	0.451808
2.26631	0.378712
2.26876	0.279434
2.2712	0.149693
2.27364	-0.0029986
2.27608	-0.156005
2.27853	-0.278598
2.28097	-0.373375
2.28341	-0.447256
2.28585	-0.506645
2.28829	-0.545364
2.29074	-0.567665
2.29318	-0.598957
2.29562	-0.638766
2.29806	-0.67185
2.30051	-0.697985
2.30295	-0.711119
2.30539	-0.707537
2.30783	-0.691668
2.31027	-0.670154
2.31272	-0.649854
2.31516	-0.633991
2.3176	-0.617894
2.32004	-0.608497
2.32249	-0.611984
2.32493	-0.615665
2.32737	-0.610924
2.32981	-0.595423
2.33225	-0.573249
2.3347	-0.544581
2.33714	-0.514013
2.33958	-0.49455
2.34202	-0.498749
2.34447	-0.514923
2.34691	-0.514095
2.34935	-0.491119
2.35179	-0.451777
2.35423	-0.403929
2.35668	-0.360318
2.35912	-0.326888
2.36156	-0.298972
2.364	-0.273406
2.36645	-0.249304
2.36889	-0.225055
2.37133	-0.199716
2.37377	-0.179111
2.37621	-0.165646
2.37866	-0.154299
2.3811	-0.148744
2.38354	-0.153414
2.38598	-0.161931
2.38843	-0.164467
2.39087	-0.161844
2.39331	-0.157717
2.39575	-0.152385
2.39819	-0.138932
2.40064	-0.114254
2.40308	-0.0748683
2.40552	-0.0303981
2.40796	0.0138445
2.41041	0.0533335
2.41285	0.0937791
2.41529	0.141892
2.41773	0.190817
2.42017	0.248612
2.42262	0.315626
2.42506	0.377824
2.4275	0.420718
2.42994	0.444339
2.43239	0.462469
2.43483	0.493321
2.43727	0.529402
2.43971	0.556693
2.44215	0.578668
2.4446	0.606021
2.44704	0.636435
2.44948	0.658548
2.45192	0.67027
2.45437	0.669756
2.45681	0.65622
2.45925	0.633451
2.46169	0.608512
2.46413	0.587901
2.46658	0.567234
2.46902	0.538311
2.47146	0.49018
2.4739	0.436433
2.47635	0.393013
2.47879	0.358059
2.48123	0.301816
2.48367	0.212491
2.48611	0.102804
2.48856	0.032279
2.491	-0.00663189
2.49344	-0.0502642
2.49588	-0.102745
2.49833	-0.164939
2.50077	-0.196814
2.50321	-0.191318
2.50565	-0.190618
2.50809	-0.19157
2.51054	-0.189572
2.51298	-0.18243
2.51542	-0.171776
2.51786	-0.162692
2.52031	-0.158469
2.52275	-0.154397
2.52519	-0.150951
2.52763	-0.150953
2.53007	-0.148717
2.53252	-0.144767
2.53496	-0.141456
2.5374	-0.136898
2.53984	-0.135616
2.54229	-0.134441
2.54473	-0.131169
2.54717	-0.122655
2.54961	-0.108615
2.55205	-0.092732
2.5545	-0.0783147
2.55694	-0.0683278
2.55938	-0.062636
2.56182	-0.062941
2.56427	-0.0634359
2.56671	-0.0667607
2.56915	-0.072763
2.57159	-0.0781243
2.57403	-0.0843765
2.57648	-0.0964533
2.57892	-0.110773
2.58136	-0.118119
2.5838	-0.11668
2.58625	-0.109186
2.58869	-0.102268
2.59113	-0.0997608
2.59357	-0.102285
2.59601	-0.105762
2.59846	-0.113066
2.6009	-0.123735
2.60334	-0.133519
2.60578	-0.134397
2.60823	-0.131556
2.61067	-0.126413
2.61311	-0.11707
2.61555	-0.10574
2.61799	-0.0973211
2.62044	-0.0899416
2.62288	-0.0829913
2.62532	-0.0756611
2.62776	-0.0720999
2.63021	-0.0702393
2.63265	-0.0750017
2.63509	-0.0852169
2.63753	-0.0929031
2.63997	-0.0985413
2.64242	-0.10259
2.64486	-0.100881
2.6473	-0.0940614
2.64974	-0.0906797
2.65219	-0.0890949
2.65463	-0.0856631
2.65707	-0.0815337
2.65951	-0.0805418
2.66195	-0.0844255
2.6644	-0.091891
2.66684	-0.101707
2.66928	-0.109083
2.67172	-0.11356
2.67416	-0.112792
2.67661	-0.111223
2.67905	-0.111412
2.68149	-0.112383
2.68393	-0.111829
2.68638	-0.110489
2.68882	-0.115224
2.69126	-0.120391
2.6937	-0.1233
2.69614	-0.125549
2.69859	-0.126868
2.70103	-0.128072
2.70347	-0.133657
2.70591	-0.140219
2.70836	-0.144356
2.7108	-0.150276
2.71324	-0.157967
2.71568	-0.168423
2.71812	-0.185993
2.72057	-0.201279
2.72301	-0.211477
2.72545	-0.215971
2.72789	-0.216021
2.73034	-0.218572
2.73278	-0.227502
2.73522	-0.23548
2.73766	-0.238199
2.7401	-0.240459
2.74255	-0.243315
2.74499	-0.243392
2.74743	-0.240946
2.74987	-0.236523
2.75232	-0.2351
2.75476	-0.238602
2.7572	-0.240877
2.75964	-0.242877
2.76208	-0.247021
2.76453	-0.249258
2.76697	-0.245139
2.76941	-0.239565
2.77185	-0.238617
2.7743	-0.241789
2.77674	-0.246928
2.77918	-0.25159
2.78162	-0.252318
2.78406	-0.260162
2.78651	-0.271915
2.78895	-0.282925
2.79139	-0.29424
2.79383	-0.30878
2.79628	-0.330513
2.79872	-0.357891
2.80116	-0.390724
2.8036	-0.440328
2.80604	-0.507721
2.80849	-0.58769
2.81093	-0.677012
2.81337	-0.781185
2.81581	-0.89647
2.81826	-1.00633
2.8207	-1.07528
2.82314	-1.08154
2.82558	-1.05328
2.82802	-1.04305
2.83047	-1.04929
2.83291	-1.04961
2.83535	-1.03767
2.83779	-1.009
2.84024	-0.96599
2.84268	-0.918206
2.84512	-0.880014
2.84756	-0.852502
2.85	-0.836837
2.85245	-0.829634
2.85489	-0.821511
2.85733	-0.818848
2.85977	-0.822982
2.86222	-0.829826
2.86466	-0.837193
2.8671	-0.845528
2.86954	-0.854879
2.87198	-0.860805
2.87443	-0.868485
2.87687	-0.879325
2.87931	-0.879026
2.88175	-0.864023
2.8842	-0.840307
2.88664	-0.820266
2.88908	-0.809973
2.89152	-0.799295
2.89396	-0.78685
2.89641	-0.767506
2.89885	-0.745393
2.90129	-0.72361
2.90373	-0.698789
2.90618	-0.673042
2.90862	-0.639323
2.91106	-0.590636
2.9135	-0.521536
2.91594	-0.432486
2.91839	-0.337309
2.92083	-0.255655
2.92327	-0.184882
2.92571	-0.108557
2.92816	-0.0207626
2.9306	0.0729705
2.93304	0.169286
2.93548	0.261401
2.93792	0.340256
2.94037	0.400528
2.94281	0.452014
2.94525	0.502301
2.94769	0.553022
2.95014	0.595864
2.95258	0.631397
2.95502	0.663191
2.95746	0.69261
2.9599	0.710036
2.96235	0.736345
2.96479	0.764112
2.96723	0.774122
2.96967	0.770057
2.97212	0.756704
2.97456	0.750503
2.977	0.750548
2.97944	0.744599
2.98188	0.722059
2.98433	0.700701
2.98677	0.687638
2.98921	0.682626
2.99165	0.691525
2.9941	0.705095
2.99654	0.707668
2.99898	0.704929
3.00142	0.708388
3.00386	0.719171
3.00631	0.725103
3.00875	0.722556
3.01119	0.704548
3.01363	0.697915
3.01608	0.705607
3.01852	0.715522
3.02096	0.730256
3.0234	0.73912
3.02584	0.735219
3.02829	0.733533
3.03073	0.751255
3.03317	0.779233
3.03561	0.798435
3.03806	0.812696
3.0405	0.823175
3.04294	0.832952
3.04538	0.839081
3.04782	0.845892
3.05027	0.855553
3.05271	0.859187
3.05515	0.855391
3.05759	0.85844
3.06004	0.874364
3.06248	0.904749
3.06492	0.936021
3.06736	0.952617
3.0698	0.94786
3.07225	0.923646
3.07469	0.90111
3.07713	0.874176
3.07957	0.832761
3.08202	0.78313
3.08446	0.743759
3.0869	0.720785
3.08934	0.696695
3.09178	0.670472
3.09423	0.653641
3.09667	0.635814
3.09911	0.614091
3.10155	0.581843
3.104	0.535013
3.10644	0.476309
3.10888	0.390834
3.11132	0.258719
3.11376	0.0807884
3.11621	-0.0936453
3.11865	-0.171175
3.12109	-0.218971
3.12353	-0.280705
3.12598	-0.32511
3.12842	-0.346276
3.13086	-0.36592
3.1333	-0.380427
3.13574	-0.392858
3.13819	-0.397215
3.14063	-0.395871
3.14307	-0.387665
3.14551	-0.376806
3.14796	-0.366085
3.1504	-0.356928
3.15284	-0.34833
3.15528	-0.344673
3.15772	-0.339914
3.16017	-0.335407
3.16261	-0.333863
3.16505	-0.330233
3.16749	-0.32755
3.16994	-0.330698
3.17238	-0.335949
3.17482	-0.339978
3.17726	-0.344505
3.1797	-0.347136
3.18215	-0.346084
3.18459	-0.346591
3.18703	-0.349725
3.18947	-0.355883
3.19192	-0.364693
3.19436	-0.372102
3.1968	-0.374022
3.19924	-0.374748
3.20168	-0.371403
3.20413	-0.36426
3.20657	-0.359537
3.20901	-0.353747
3.21145	-0.344855
3.2139	-0.335803
3.21634	-0.323361
3.21878	-0.311338
3.22122	-0.303098
3.22366	-0.29524
3.22611	-0.289065
3.22855	-0.284929
3.23099	-0.28163
3.23343	-0.274863
3.23588	-0.265487
3.23832	-0.257698
3.24076	-0.251145
3.2432	-0.245074
3.24564	-0.238716
3.24809	-0.232719
3.25053	-0.229676
3.25297	-0.232718
3.25541	-0.237972
3.25786	-0.24691
3.2603	-0.255983
3.26274	-0.26912
3.26518	-0.283127
3.26762	-0.291394
3.27007	-0.296207
3.27251	-0.304486
3.27495	-0.319209
3.27739	-0.34207
3.27984	-0.362658
3.28228	-0.374797
3.28472	-0.380931
3.28716	-0.382681
3.2896	-0.382776
3.29205	-0.381349
3.29449	-0.379046
3.29693	-0.377676
3.29937	-0.369864
3.30182	-0.359754
3.30426	-0.349116
3.3067	-0.340999
3.30914	-0.339191
3.31158	-0.341658
3.31403	-0.347859
3.31647	-0.359451
3.31891	-0.372339
3.32135	-0.388644
3.3238	-0.407087
3.32624	-0.427816
3.32868	-0.453056
3.33112	-0.483727
3.33356	-0.504077
3.33601	-0.528279
3.33845	-0.562744
3.34089	-0.60674
3.34333	-0.66011
3.34578	-0.727205
3.34822	-0.816707
3.35066	-0.941477
3.3531	-1.09991
3.35554	-1.28589
3.35799	-1.4927
3.36043	-1.71803
3.36287	-1.95031
3.36531	-2.15237
3.36776	-2.27815
3.3702	-2.29885
3.37264	-2.2442
3.37508	-2.16778
3.37752	-2.0961
3.37997	-2.03873
3.38241	-2.02205
3.38485	-2.03893
3.38729	-2.06636
3.38974	-2.09083
3.39218	-2.10776
3.39462	-2.12189
3.39706	-2.13516
3.3995	-2.149
3.40195	-2.17463
3.40439	-2.20975
3.40683	-2.22914
3.40927	-2.22436
3.41172	-2.20881
3.41416	-2.19518
3.4166	-2.19564
3.41904	-2.20906
3.42148	-2.21442
3.42393	-2.22209
3.42637	-2.23446
3.42881	-2.24625
3.43125	-2.266
3.4337	-2.3045
3.43614	-2.33886
3.43858	-2.36322
3.44102	-2.3778
3.44346	-2.38924
3.44591	-2.41071
3.44835	-2.44223
3.45079	-2.47854
3.45323	-2.49884
3.45568	-2.49752
3.45812	-2.48496
3.46056	-2.45909
3.463	-2.42183
3.46544	-2.36622
3.46789	-2.29208
3.47033	-2.2076
3.47277	-2.12057
3.47521	-2.03594
3.47766	-1.94784
3.4801	-1.85089
3.48254	-1.77116
3.48498	-1.71366
3.48742	-1.66177
3.48987	-1.60378
3.49231	-1.53856
3.49475	-1.47282
3.49719	-1.41983
3.49964	-1.37192
3.50208	-1.29808
3.50452	-1.20319
3.50696	-1.10392
3.5094	-1.01441
3.51185	-0.940195
3.51429	-0.878301
3.51673	-0.832625
3.51917	-0.804918
3.52162	-0.786385
3.52406	-0.759135
3.5265	-0.711785
3.52894	-0.648064
3.53138	-0.581003
3.53383	-0.522066
3.53627	-0.466917
3.53871	-0.419698
3.54115	-0.379497
3.5436	-0.331607
3.54604	-0.27322
3.54848	-0.210447
3.55092	-0.145445
3.55336	-0.0802739
3.55581	-0.0184088
3.55825	0.0165549
3.56069	0.00529994
3.56313	-0.0497016
3.56558	-0.116448
3.56802	-0.154526
3.57046	-0.187094
3.5729	-0.23975
3.57534	-0.303697
3.57779	-0.307765
3.58023	-0.30147
3.58267	-0.296268
3.58511	-0.288866
3.58756	-0.277097
3.59	-0.264388
3.59244	-0.255664
3.59488	-0.251538
3.59732	-0.248403
3.59977	-0.23625
3.60221	-0.220311
3.60465	-0.210538
3.60709	-0.199441
3.60954	-0.186594
3.61198	-0.174274
3.61442	-0.167013
3.61686	-0.16683
3.6193	-0.168124
3.62175	-0.172294
3.62419	-0.187694
3.62663	-0.210735
3.62907	-0.233457
3.63152	-0.240603
3.63396	-0.244456
3.6364	-0.246361
3.63884	-0.248463
3.64128	-0.247954
3.64373	-0.249744
3.64617	-0.259107
3.64861	-0.273142
3.65105	-0.282841
3.6535	-0.290802
3.65594	-0.2997
3.65838	-0.309882
3.66082	-0.321659
3.66326	-0.330512
3.66571	-0.338577
3.66815	-0.347916
3.67059	-0.348044
3.67303	-0.343054
3.67548	-0.343366
3.67792	-0.347919
3.68036	-0.353812
3.6828	-0.358087
3.68524	-0.360293
3.68769	-0.362351
3.69013	-0.366037
3.69257	-0.370889
3.69501	-0.374582
3.69746	-0.376623
3.6999	-0.380001
3.70234	-0.381126
3.70478	-0.379451
3.70722	-0.373891
3.70967	-0.370562
3.71211	-0.369028
3.71455	-0.3693
3.71699	-0.371112
3.71944	-0.369459
3.72188	-0.36279
3.72432	-0.354842
3.72676	-0.344433
3.7292	-0.338867
3.73165	-0.337283
3.73409	-0.338387
3.73653	-0.338018
3.73897	-0.337316
3.74142	-0.339557
3.74386	-0.341756
3.7463	-0.345334
3.74874	-0.350247
3.75118	-0.352238
3.75363	-0.351928
3.75607	-0.352357
3.75851	-0.350083
3.76095	-0.346274
3.7634	-0.347513
3.76584	-0.350629
3.76828	-0.347454
3.77072	-0.345859
3.77316	-0.349534
3.77561	-0.354525
3.77805	-0.359888
3.78049	-0.363507
3.78293	-0.362088
3.78538	-0.360775
3.78782	-0.358483
3.79026	-0.350889
3.7927	-0.341112
3.79514	-0.330977
3.79759	-0.316909
3.80003	-0.299602
3.80247	-0.279251
3.80491	-0.260644
3.80736	-0.245474
3.8098	-0.234626
3.81224	-0.226289
3.81468	-0.220877
3.81712	-0.216333
3.81957	-0.205005
3.82201	-0.190621
3.82445	-0.174526
3.82689	-0.15734
3.82933	-0.140754
3.83178	-0.129222
3.83422	-0.120345
3.83666	-0.111226
3.8391	-0.107661
3.84154	-0.108494
3.84399	-0.110305
3.84643	-0.117211
3.84887	-0.122726
3.85131	-0.131033
3.85375	-0.144011
3.8562	-0.161321
3.85864	-0.183894
3.86108	-0.211879
3.86352	-0.235354
3.86596	-0.251045
3.86841	-0.264862
3.87085	-0.274488
3.87329	-0.280523
3.87573	-0.287186
3.87817	-0.291739
3.88062	-0.296464
3.88306	-0.305529
3.8855	-0.312232
3.88794	-0.314933
3.89038	-0.310481
3.89283	-0.300531
3.89527	-0.292573
3.89771	-0.284462
3.90015	-0.274996
3.90259	-0.267472
3.90504	-0.262833
3.90748	-0.252364
3.90992	-0.243107
3.91236	-0.236396
3.9148	-0.224958
3.91725	-0.212384
3.91969	-0.198702
3.92213	-0.18193
3.92457	-0.166401
3.92701	-0.154661
3.92946	-0.140998
3.9319	-0.127084
3.93434	-0.1105
3.93678	-0.088933
3.93922	-0.0688986
3.94167	-0.0448555
3.94411	-0.0135731
3.94655	0.0172401
3.94899	0.0508204
3.95143	0.0827671
3.95388	0.108112
3.95632	0.129737
3.95876	0.150239
3.9612	0.171789
3.96364	0.199803
3.96609	0.231887
3.96853	0.262266
3.97097	0.288824
3.97341	0.313747
3.97585	0.336103
3.9783	0.356645
3.98074	0.37471
3.98318	0.387427
3.98562	0.395845
3.98806	0.40215
3.99051	0.410902
3.99295	0.423692
3.99539	0.438296
3.99783	0.445787
4.00027	0.449136
4.00272	0.450375
4.00516	0.454394
4.0076	0.459532
4.01004	0.463421
4.01248	0.469397
4.01493	0.474024
4.01737	0.473818
4.01981	0.470523
4.02225	0.463424
4.02469	0.45458
4.02714	0.445355
4.02958	0.433809
4.03202	0.426129
4.03446	0.422953
4.0369	0.413728
4.03935	0.403883
4.04179	0.398978
4.04423	0.393638
4.04667	0.388256
4.04911	0.381306
4.05156	0.371599
4.054	0.363015
4.05644	0.356899
4.05888	0.343839
4.06132	0.327201
4.06377	0.310541
4.06621	0.292284
4.06865	0.276459
4.07109	0.261008
4.07353	0.235929
4.07598	0.200272
4.07842	0.160864
4.08086	0.112537
4.0833	0.0459397
4.08574	-0.0433647
4.08819	-0.157233
4.09063	-0.297834
4.09307	-0.463746
4.09551	-0.657833
4.09795	-0.876887
4.1004	-1.10481
4.10284	-1.31806
4.10528	-1.49516
4.10772	-1.62728
4.11016	-1.68322
4.11261	-1.64725
4.11505	-1.56304
4.11749	-1.48698
4.11993	-1.45598
4.12237	-1.49649
4.12482	-1.57392
4.12726	-1.6233
4.1297	-1.65942
4.13214	-1.69303
4.13458	-1.7211
4.13703	-1.73973
4.13947	-1.74592
4.14191	-1.73486
4.14435	-1.71634
4.14679	-1.71083
4.14924	-1.70609
4.15168	-1.69129
4.15412	-1.66694
4.15656	-1.64397
4.159	-1.62256
4.16145	-1.60722
4.16389	-1.59233
4.16633	-1.57925
4.16877	-1.56609
4.17121	-1.5673
4.17366	-1.57217
4.1761	-1.56688
4.17854	-1.55455
4.18098	-1.53915
4.18342	-1.52666
4.18587	-1.5189
4.18831	-1.50417
4.19075	-1.48477
4.19319	-1.47447
4.19563	-1.46699
4.19808	-1.45414
4.20052	-1.44417
4.20296	-1.43644
4.2054	-1.43264
4.20784	-1.42901
4.21029	-1.41609
4.21273	-1.39468
4.21517	-1.36121
4.21761	-1.3085
4.22005	-1.24568
4.2225	-1.17958
4.22494	-1.09442
4.22738	-0.99628
4.22982	-0.890077
4.23226	-0.774284
4.23471	-0.637009
4.23715	-0.462401
4.23959	-0.246412
4.24203	-0.0281201
4.24447	0.131103
4.24692	0.176549
4.24936	0.129941
4.2518	0.0119169
4.25424	-0.141241
4.25668	-0.279781
4.25913	-0.366202
4.26157	-0.398156
4.26401	-0.408486
4.26645	-0.409109
4.26889	-0.406675
4.27134	-0.406947
4.27378	-0.403477
4.27622	-0.401088
4.27866	-0.400115
4.2811	-0.41297
4.28354	-0.445247
4.28599	-0.49057
4.28843	-0.541466
4.29087	-0.585197
4.29331	-0.622349
4.29575	-0.659504
4.2982	-0.703781
4.30064	-0.75463
4.30308	-0.818344
4.30552	-0.891188
4.30796	-0.965874
4.31041	-1.03944
4.31285	-1.10941
4.31529	-1.17449
4.31773	-1.2326
4.32017	-1.27507
4.32262	-1.29747
4.32506	-1.30553
4.3275	-1.30345
4.32994	-1.29914
4.33238	-1.29617
4.33483	-1.30282
4.33727	-1.31962
4.33971	-1.32939
4.34215	-1.33132
4.34459	-1.33077
4.34704	-1.32675
4.34948	-1.32213
4.35192	-1.31379
4.35436	-1.30509
4.3568	-1.29863
4.35925	-1.28848
4.36169	-1.26523
4.36413	-1.23102
4.36657	-1.19547
4.36901	-1.1602
4.37146	-1.12118
4.3739	-1.07903
4.37634	-1.03807
4.37878	-0.994269
4.38122	-0.94725
4.38367	-0.892643
4.38611	-0.829633
4.38855	-0.767959
4.39099	-0.713476
4.39343	-0.664513
4.39588	-0.61678
4.39832	-0.563689
4.40076	-0.502051
4.4032	-0.430954
4.40564	-0.357539
4.40809	-0.285647
4.41053	-0.228743
4.41297	-0.170625
4.41541	-0.112468
4.41785	-0.0754359
4.4203	-0.047285
4.42274	-0.0184591
4.42518	0.00267729
4.42762	0.0294148
4.43006	0.0647554
4.43251	0.10299
4.43495	0.142875
4.43739	0.18943
4.43983	0.245776
4.44227	0.311931
4.44472	0.370674
4.44716	0.415122
4.4496	0.433591
4.45204	0.423612
4.45448	0.407307
4.45693	0.398838
4.45937	0.401119
4.46181	0.418407
4.46425	0.449354
4.46669	0.475132
4.46914	0.483717
4.47158	0.474711
4.47402	0.465286
4.47646	0.442629
4.4789	0.365188
4.48135	0.209476
4.48379	0.00437361
4.48623	-0.171738
4.48867	-0.261177
4.49111	-0.299119
4.49356	-0.314324
4.496	-0.328365
4.49844	-0.332987
4.50088	-0.339695
4.50332	-0.344242
4.50577	-0.346331
4.50821	-0.352134
4.51065	-0.352977
4.51309	-0.346017
4.51553	-0.337271
4.51798	-0.325247
4.52042	-0.312936
4.52286	-0.30468
4.5253	-0.293691
4.52774	-0.282181
4.53019	-0.27259
4.53263	-0.259321
4.53507	-0.245496
4.53751	-0.235299
4.53995	-0.223139
4.5424	-0.213055
4.54484	-0.209873
4.54728	-0.202906
4.54972	-0.196059
4.55216	-0.197317
4.55461	-0.204768
4.55705	-0.212928
4.55949	-0.211572
4.56193	-0.210452
4.56437	-0.217352
4.56682	-0.227995
4.56926	-0.239127
4.5717	-0.248451
4.57414	-0.264051
4.57658	-0.277465
4.57903	-0.284637
4.58147	-0.29412
4.58391	-0.299369
4.58635	-0.308944
4.58879	-0.320512
4.59124	-0.326771
4.59368	-0.328639
4.59612	-0.326265
4.59856	-0.320867
4.601	-0.31767
4.60345	-0.316674
4.60589	-0.315206
4.60833	-0.313079
4.61077	-0.310446
4.61321	-0.31068
4.61566	-0.316456
4.6181	-0.319976
4.62054	-0.320729
4.62298	-0.319008
4.62542	-0.311013
4.62787	-0.3049
4.63031	-0.301335
4.63275	-0.299213
4.63519	-0.303806
4.63763	-0.311461
4.64008	-0.318601
4.64252	-0.323774
4.64496	-0.328749
4.6474	-0.332154
4.64984	-0.339184
4.65229	-0.352437
4.65473	-0.363729
4.65717	-0.376588
4.65961	-0.389384
4.66205	-0.398635
4.6645	-0.405638
4.66694	-0.408793
4.66938	-0.406502
4.67182	-0.404974
4.67426	-0.402737
4.67671	-0.40177
4.67915	-0.407209
4.68159	-0.408147
4.68403	-0.40307
4.68647	-0.399757
4.68892	-0.395899
4.69136	-0.386955
4.6938	-0.380591
4.69624	-0.371512
4.69868	-0.358802
4.70113	-0.349573
4.70357	-0.3409
4.70601	-0.331121
4.70845	-0.319983
4.71089	-0.305809
4.71334	-0.293686
4.71578	-0.284741
4.71822	-0.272425
4.72066	-0.263167
4.7231	-0.254969
4.72555	-0.244417
4.72799	-0.23628
4.73043	-0.231361
4.73287	-0.225309
4.73531	-0.220064
4.73776	-0.218085
4.7402	-0.217453
4.74264	-0.216204
4.74508	-0.214504
4.74752	-0.210804
4.74997	-0.209299
4.75241	-0.211935
4.75485	-0.21642
4.75729	-0.219087
4.75973	-0.21559
4.76218	-0.212891
4.76462	-0.211037
4.76706	-0.204302
4.7695	-0.20225
4.77194	-0.203809
4.77439	-0.197415
4.77683	-0.192993
4.77927	-0.191574
4.78171	-0.187088
4.78415	-0.189035
4.7866	-0.194474
4.78904	-0.191966
4.79148	-0.191468
4.79392	-0.189643
4.79636	-0.181564
4.79881	-0.178721
4.80125	-0.177752
4.80369	-0.173625
4.80613	-0.172156
4.80857	-0.1633
4.81102	-0.152453
4.81346	-0.144287
4.8159	-0.129573
4.81834	-0.113179
4.82078	-0.104636
4.82323	-0.0987764
4.82567	-0.100213
4.82811	-0.107621
4.83055	-0.103307
4.83299	-0.0938792
4.83544	-0.0856357
4.83788	-0.0748639
4.84032	-0.0665475
4.84276	-0.0666179
4.8452	-0.062132
4.84765	-0.0549497
4.85009	-0.0474853
4.85253	-0.0438899
4.85497	-0.0438755
4.85741	-0.0411298
4.85986	-0.034994
4.8623	-0.0266488
4.86474	-0.0199058
4.86718	-0.0159107
4.86962	-0.00595095
4.87207	0.0107247
4.87451	0.0208011
4.87695	0.0344279
4.87939	0.0537496
[truncated: 2,097 more rows]

## Sheet: Fig_2_d
Raman shift (cm–1)	Intensity (a.u.)
1201.59	32.8817
1203.21	27.7423
1204.82	32.9032
1206.44	34.6478
1208.06	27.8073
1209.67	29.5573
1211.28	31.3079
1212.9	33.0571
1214.51	27.9039
1216.13	26.1943
1217.74	27.9367
1219.35	36.5959
1220.96	31.4311
1222.58	33.1877
1224.19	34.9538
1225.8	36.7294
1227.41	29.8251
1229.02	28.1173
1230.63	28.1375
1232.24	38.5922
1233.85	33.3695
1235.46	29.883
1237.07	33.3617
1238.68	29.8805
1240.29	35.1079
1241.9	38.5936
1243.5	29.8821
1245.11	24.6485
1246.72	28.1158
1248.33	28.0993
1249.93	33.3003
1251.54	35.0231
1253.15	31.5322
1254.75	33.25
1256.36	29.7509
1257.96	34.9143
1259.57	29.667
1261.17	31.3388
1262.78	29.5502
1264.38	29.4893
1265.98	31.1497
1267.59	36.2399
1269.19	29.3289
1270.79	29.2799
1272.4	30.935
1274	30.8739
1275.6	27.4045
1277.2	30.7331
1278.8	32.3504
1280.4	33.9589
1282.01	35.5591
1283.61	28.7447
1285.21	33.7049
1286.8	33.6231
1288.41	28.5349
1290	31.8065
1291.6	30.0794
1293.2	26.7015
1294.8	29.9702
1296.4	33.2319
1298	29.8759
1299.59	28.188
1301.19	29.8137
1302.79	33.0968
1304.38	26.4885
1305.98	29.7774
1307.57	36.3561
1309.17	28.094
1310.76	26.4206
1312.36	32.9673
1313.95	41.1429
1315.55	31.2562
1317.14	32.8717
1318.74	21.3808
1320.33	31.212
1321.92	34.4958
1323.52	34.5085
1325.11	36.1649
1326.7	36.1782
1328.29	29.6163
1329.88	34.5408
1331.47	31.2498
1333.06	31.2419
1334.66	29.5955
1336.25	34.5208
1337.84	27.9608
1339.42	27.9729
1341.01	34.5658
1342.6	34.593
1344.19	31.331
1345.78	31.3601
1347.37	29.734
1348.96	31.3967
1350.54	29.7475
1352.13	31.3909
1353.72	33.0311
1355.3	31.376
1356.89	31.3808
1358.48	29.7451
1360.06	28.1131
1361.65	28.1306
1363.23	31.447
1364.82	28.1338
1366.4	33.0722
1367.99	29.7339
1369.57	34.6435
1371.15	28.0112
1372.74	31.2735
1374.32	24.6696
1375.9	29.5857
1377.48	31.2113
1379.07	32.8304
1380.65	31.1572
1382.23	32.7569
1383.81	27.8015
1385.39	24.4946
1386.97	30.9997
1388.55	32.606
1390.13	30.9538
1391.71	29.3027
1393.29	26.0176
1394.87	34.1172
1396.45	30.8091
1398.03	24.2602
1399.61	32.2965
1401.18	33.8446
1402.76	32.1707
1404.34	25.6816
1405.91	28.8658
1407.49	27.2296
1409.07	28.8118
1410.64	38.4182
1412.22	22.356
1413.79	33.5625
1415.37	33.5441
1416.94	27.12
1418.52	30.305
1420.09	28.6843
1421.67	33.4564
1423.24	28.6329
1424.81	33.3909
1426.39	30.1693
1427.96	36.5179
1429.53	31.7206
1431.1	28.5285
1432.67	30.122
1434.25	36.4993
1435.82	31.726
1437.39	26.9465
1438.96	38.0954
1440.53	28.5271
1442.1	34.8905
1443.67	33.295
1445.24	36.4866
1446.81	31.7192
1448.38	30.1381
1449.94	30.1463
1451.51	38.1205
1453.08	34.918
1454.65	28.523
1456.22	38.0662
1457.78	34.8713
1459.35	34.8791
1460.92	34.9048
1462.48	33.3485
1464.05	30.1962
1465.61	31.8348
1467.18	23.855
1468.74	30.279
1470.31	31.8849
1471.87	23.8634
1473.44	30.2662
1475	27.0546
1476.56	31.8604
1478.13	30.2605
1479.69	33.4691
1481.25	30.2612
1482.81	27.0463
1484.37	27.0307
1485.94	28.6125
1487.5	30.1931
1489.06	28.5777
1490.62	25.3694
1492.18	33.3558
1493.74	28.553
1495.3	30.1407
1496.86	36.5126
1498.42	33.291
1499.98	26.8763
1501.54	34.8015
1503.1	33.1579
1504.65	26.7537
1506.21	37.8167
1507.77	31.436
1509.32	31.4085
1510.88	32.9704
1512.44	28.2073
1513.99	26.6083
1515.55	32.9046
1517.11	32.8713
1518.66	31.2566
1520.22	34.3682
1521.77	31.1821
1523.33	32.7217
1524.88	35.8346
1526.43	32.6695
1527.99	32.6478
1529.54	32.6243
1531.09	34.1618
1532.65	38.8173
1534.2	34.0733
1535.75	35.5768
1537.3	35.5137
1538.86	33.8973
1540.41	43.1662
1541.96	49.3217
1543.51	44.6288
1545.06	47.7051
1546.61	50.7927
1548.16	56.9891
1549.71	63.192
1551.26	64.7459
1552.8	80.241
1554.35	83.3234
1555.9	100.334
1557.45	106.489
1559	123.485
1560.55	140.494
1562.09	162.17
1563.64	165.291
1565.19	197.84
1566.73	210.264
1568.28	245.929
1569.82	255.281
1571.37	261.562
1572.91	267.862
1574.46	264.851
1576	240.08
1577.55	233.876
1579.09	213.686
1580.64	213.675
1582.18	207.509
1583.72	213.825
1585.26	218.656
1586.81	200.195
1588.35	194.135
1589.89	177.12
1591.43	152.254
1592.97	135.136
1594.51	125.796
1596.06	108.668
1597.6	93.1043
1599.14	91.5738
1600.68	72.8119
1602.22	74.2442
1603.75	63.4775
1605.29	64.9246
1606.83	55.4939
1608.37	55.407
1609.91	49.3587
1611.45	49.1791
1612.98	46.2328
1614.52	53.3232
1616.06	49.4618
1617.59	47.8076
1619.13	43.5071
1620.67	43.4257
1622.2	48.2056
1623.74	39.4673
1625.27	35.0429
1626.81	36.5044
1628.34	39.2655
1629.88	35.4206
1631.41	41.2722
1632.94	32.7905
1634.48	36.862
1636.01	36.2391
1637.54	32.7461
1639.08	31.2828
1640.61	29.8436
1642.14	32.2935
1643.67	31.8618
1645.2	31.8601
1646.73	32.764
1648.27	32.3835
1649.8	32.4949
1651.33	27.8712
1652.85	33.0458
1654.39	33.5109
1655.91	29.0295
1657.44	27.8345
1658.97	29.201
1660.5	30.4458
1662.03	27.3407
1663.56	27.9517
1665.08	31.2547
1666.61	31.7342
1668.14	26.0419
1669.67	31.6621
1671.19	26.0176
1672.72	24.6906
1674.24	29.8867
1675.77	28.9907
1677.3	25.7724
1678.82	29.4847
1680.34	31.4353
1681.87	29.3061
1683.39	26.8761
1684.92	27.7828
1686.44	26.0254
1687.97	25.1725
1689.49	26.6845
1691.01	28.7868
1692.53	27.42
1694.06	29.7813
1695.58	30.621
1697.1	28.6958
1698.62	26.1463
1700.14	26.7281
1701.66	27.7028
1703.18	27.4499
1704.7	26.5098
1706.22	26.664
1707.74	24.8769
1709.26	27.3905
1710.78	28.5089
1712.3	26.732
1713.82	28.3286
1715.34	27.9421
1716.85	24.9501
1718.37	26.7806
1719.89	28.8709
1721.4	26.931
1722.92	26.5618
1724.44	25.7171
1725.95	29.6236
1727.47	28.0986
1728.99	24.4254
1730.5	23.8507
1732.02	27.398
1733.53	21.4428
1735.04	24.4185
1736.56	26.7645
1738.07	27.3443
1739.59	27.1728
1741.1	26.8424
1742.61	26.8291
1744.13	30.1693
1745.64	28.9628
1747.15	29.8964
1748.66	27.2735
1750.17	29.7273
1751.68	27.1206
1753.2	26.6745
1754.71	29.6976
1756.22	27.6822
1757.42	28.8933
1758.94	25.826
1760.45	31.8946
1761.97	31.8598
1763.49	30.307
1765	33.3197
1766.52	27.2291
1768.03	28.7357
1769.55	30.2419
1771.06	27.1941
1772.58	28.6892
1774.09	25.6351
1775.6	31.6585
1777.12	25.5867
1778.63	24.06
1780.14	28.5791
1781.66	24.0458
1783.17	22.5319
1784.68	25.5401
1786.19	27.0306
1787.7	28.5116
1789.21	25.4724
1790.72	23.9443
1792.24	29.9345
1793.75	32.9248
1795.26	31.4192
1796.76	25.4141
1798.28	26.9152
1799.78	26.9102
1801.29	25.3977
1802.8	29.8797
1804.31	25.3598
1805.82	26.8365
1807.32	25.3217
1808.83	28.3002
1810.34	26.7952
1811.85	23.7978
1813.35	20.8007
1814.86	29.7528
1816.36	28.2413
1817.87	26.7289
1819.38	29.6904
1820.88	29.671
1822.39	29.6551
1823.89	26.6665
1825.4	23.6831
1826.9	22.1916
1828.4	26.6541
1829.91	26.6532
1831.41	19.211
1832.91	28.1345
1834.41	28.1262
1835.92	28.1149
1837.42	29.588
1838.92	25.1165
1840.42	29.5589
1841.93	22.1233
1843.43	26.5638
1844.93	29.5184
1846.43	28.025
1847.93	20.6063
1849.43	25.0497
1850.93	25.0491
1852.43	28.0144
1853.93	28.0143
1855.42	25.0467
1856.92	25.0414
1858.42	23.553
1859.92	27.9928
1861.42	23.5464
1862.91	26.513
1864.41	26.5199
1865.91	25.0442
1867.4	29.4972
1868.9	26.5279
1870.4	26.518
1871.89	27.9845
1873.39	29.447
1874.88	27.9494
1876.38	24.978
1877.87	24.9716
1879.37	27.9279
1880.86	27.9289
1882.35	27.9309
1883.85	29.4116
1885.34	23.4914
1886.83	30.8853
1888.33	27.9202
1889.82	26.4353
1891.31	23.4741
1892.8	24.9532
1894.29	26.4346
1895.78	27.9152
1897.28	30.869
1898.77	23.4607
1900.26	26.3962
1901.75	27.8456
1903.24	24.8691
1904.73	24.8495
1906.22	30.7277
1907.71	24.8304
1909.19	27.772
1910.68	24.8254
1912.17	24.8232
1913.66	26.2927
1915.15	29.2341
1916.64	30.7034
1918.12	24.8123
1919.61	24.8086
1921.1	24.8043
1922.58	23.3288
1924.07	24.7976
1925.55	24.7964
1927.04	29.2104
1928.52	24.7941
1930.01	24.7898
1931.49	24.7821
1932.98	26.2419
1934.46	24.7598
1935.95	23.28
1937.43	24.7421
1938.91	27.6775
1940.4	26.2119
1941.88	24.7502
1943.36	27.7005
1944.84	29.181
1946.33	26.2429
1947.81	27.7104
1949.29	24.7568
1950.77	27.6793
1952.25	29.1267
1953.73	29.1063
1955.21	29.091
1956.69	29.0816
1958.17	30.5427
1959.65	30.5385
1961.13	29.0664
1962.61	27.5916
1964.09	27.5796
1965.57	29.0303
1967.04	27.5528
1968.52	26.0782
1970	20.2189
1971.48	24.6005
1972.95	28.9821
1974.43	27.5159
1975.91	23.127
1977.38	26.0481
1978.86	31.8916
1980.34	26.0392
1981.81	24.5707
1983.29	23.1023
1984.76	28.938
1986.23	27.4731
1987.71	24.5516
1989.18	26.0138
1990.66	26.0156
1992.13	28.9366
1993.6	24.5484
1995.08	30.3774
1996.55	21.6028
1998.02	28.8751
1999.49	27.3932
2000.97	28.8256
2002.44	27.3502
2003.91	28.789
2005.38	21.5121
2006.85	24.4135
2008.32	25.8621
2009.79	27.3082
2011.26	24.3925
2012.73	22.9265
2014.2	24.3603
2015.67	27.2419
2017.14	27.226
2018.61	28.6623
2020.08	24.3101
2021.54	30.0899
2023.01	22.8438
2024.48	25.722
2025.95	18.4818
2027.41	31.4708
2028.88	22.7992
2030.35	21.3552
2031.81	28.5816
2033.28	28.5884
2034.74	24.256
2036.21	24.2531
2037.68	27.1352
2039.14	19.9037
2040.6	21.3412
2042.07	24.2252
2043.53	24.2256
2045	25.6735
2046.46	24.2346
2047.92	19.905
2049.39	25.6913
2050.85	27.1425
2052.31	28.5927
2053.77	28.5936
2055.24	19.9123
2056.7	27.1359
2058.16	25.6794
2059.62	25.6678
2061.08	27.1012
2062.54	24.2039
2064	28.5268
2065.46	24.1893
2066.92	24.1821
2068.38	24.175
2069.84	28.4957
2071.3	24.1657
2072.76	24.1652
2074.22	21.2823
2075.68	25.6118
2077.13	28.4971
2078.59	24.1642
2080.05	25.5955
2081.5	24.138
2082.96	25.5608
2084.42	24.1058
2085.87	26.9747
2087.33	28.4132
2088.79	25.543
2090.24	24.1146
2091.7	31.3298
2093.15	22.6897
2094.61	28.455
2096.06	27.0063
2097.52	26.9947
2098.97	32.7418
2100.42	24.0914
2101.88	24.0827
2103.33	25.5138
2104.78	24.0673
2106.23	28.3709
2107.69	28.3571
2109.14	26.905
2110.59	24.0188
2112.04	24.0072
2113.49	28.3027
2114.94	26.8637
2116.4	23.994
2117.85	26.8635
2119.3	25.4283
2120.75	23.9899
2122.2	26.8524
2123.64	25.4112
2125.09	29.7062
2126.54	25.401
2127.99	25.3986
2129.44	25.3973
2130.89	22.5292
2132.34	29.6944
2133.78	29.6903
2135.23	29.6845
2136.68	28.245
2138.12	26.8069
2139.57	25.3718
2141.02	28.2387
2142.46	28.2444
2143.91	25.385
2145.35	26.8258
2146.8	23.9605
2148.24	22.5246
2149.69	28.2562
2151.13	23.9454
2152.58	22.5042
2154.02	26.7988
2155.46	21.064
2156.91	25.3648
2158.35	22.5003
2159.79	25.3698
2161.24	28.2379
2162.68	29.6686
2164.12	26.7943
2165.56	28.2181
2167	23.909
2168.44	28.1967
2169.88	25.3255
2171.33	28.1861
2172.77	26.7553
2174.21	28.1918
2175.65	28.1979
2177.09	25.3374
2178.52	25.3408
2179.97	22.475
2181.4	22.4747
2182.84	26.775
2184.28	25.3409
2185.72	23.9076
2187.16	25.3431
2188.59	22.477
2190.03	22.4798
2191.47	25.3536
2192.9	26.7948
2194.34	23.9305
2195.78	28.246
2197.21	21.067
2198.65	28.2491
2200.08	22.493
2201.52	25.3463
2202.95	26.7532
2204.39	28.1528
2205.82	19.5375
2207.26	25.2341
2208.69	25.2171
2210.13	25.2086
2211.56	29.4906
2212.99	25.2118
2214.42	25.2191
2215.86	23.7983
2217.29	25.2356
2218.72	23.8125
2220.15	26.6794
2221.58	25.2529
2223.02	26.686
2224.45	26.6848
2225.88	28.1111
2227.31	23.8106
2228.74	22.3718
2230.17	26.655
2231.6	25.2223
2233.03	26.6569
2234.46	26.6696
2235.88	23.8239
2237.31	23.8421
2238.74	25.2921
2240.17	23.867
2241.6	25.3044
2243.03	25.2997
2244.45	26.7255
2245.88	25.2807
2247.31	29.574
2248.73	28.1344
2250.16	29.5661
2251.59	26.6997
2253.01	29.5703
2254.44	28.1395
2255.86	22.4041
2257.29	29.5782
2258.71	25.2738
2260.14	32.4452
2261.56	25.2672
2262.98	26.6942
2264.41	29.5502
2265.83	20.9358
2267.26	26.6494
2268.68	29.4941
2270.1	23.7572
2271.52	20.89
2272.95	29.4706
2274.37	29.4778
2275.79	26.6277
2277.21	18.0481
2278.63	26.6549
2280.05	25.2335
2281.47	22.3743
2282.89	35.2959
2284.31	26.6919
2285.73	23.8247
2287.15	29.571
2288.57	19.5191
2289.99	28.135
2291.41	26.696
2292.83	28.1281
2294.25	26.6878
2295.67	25.2481
2297.08	25.2443
2298.5	28.1103
2299.92	26.6677
2301.34	28.0923
2302.75	26.6455
2304.17	25.1999
2305.59	26.6236
2307	25.1852
2308.42	25.1836
2309.83	29.483
2311.25	26.6178
2312.66	32.3483
2314.08	26.6109
2315.49	28.0342
2316.91	25.1574
2318.32	22.281
2319.73	15.1162
2321.15	25.1144
2322.56	23.6757
2323.97	25.1012
2325.39	27.9621
2326.8	26.5395
2328.21	26.5451
2329.62	30.8356
2331.03	25.1074
2332.45	22.2356
2333.86	26.5067
2335.27	26.4943
2336.68	22.2067
2338.09	26.4904
2339.5	25.0646
2340.91	25.0598
2342.32	27.8955
2343.73	29.2843
2345.14	24.9664
2346.55	27.7607
2347.95	29.1364
2349.36	27.6928
2350.77	23.4365
2352.18	24.8575
2353.58	29.1185
2354.99	27.7085
2356.4	23.454
2357.81	23.4442
2359.21	23.4282
2360.62	30.485
2362.03	26.218
2363.43	30.4371
2364.84	29.0052
2366.24	30.4019
2367.65	27.5698
2369.05	28.9766
2370.46	23.3319
2371.86	24.7425
2373.27	28.9716
2374.67	26.1393
2376.07	24.7114
2377.48	24.6872
2378.88	26.065
2380.28	23.2227
2381.68	30.2103
2383.09	25.9715
2384.49	28.7474
2385.89	23.1283
2387.29	28.7116
2388.69	27.3063
2390.09	23.1107
2391.49	27.3117
2392.89	25.9197
2394.29	28.7255
2395.69	28.7283
2397.1	21.7251
2398.49	28.7163
2399.89	28.7035
2401.29	27.2908
2402.69	30.0739
2404.09	21.678
2405.49	28.6566
2406.89	27.2525
2408.28	30.0386
2409.68	21.6527
2411.08	31.415
2412.47	25.8227
2413.87	27.2115
2415.27	28.6066
2416.66	32.8016
2418.06	25.8357
2419.46	24.4514
2420.85	31.447
2422.25	27.2511
2423.64	31.4269
2425.04	31.3993
2426.43	34.1585
2427.82	32.7401
2429.22	29.9427
2430.61	29.9437
2432.01	25.7695
2433.4	29.9547
2434.79	27.1625
2436.18	28.5414
2437.58	32.6949
2438.97	28.4942
2440.36	29.8632
2441.75	28.4593
2443.14	24.2852
2444.53	29.8393
2445.93	28.45
2447.32	28.4491
2448.71	29.8353
2450.1	29.8297
2451.49	27.0441
2452.88	31.1974
2454.27	28.407
2455.66	29.7772
2457.04	29.7591
2458.43	28.3572
2459.82	26.9592
2461.21	29.7179
2462.6	25.5583
2463.99	25.5514
2465.37	25.5424
2466.76	24.1471
2468.15	25.5126
2469.53	24.1121
2470.92	29.6119
2472.31	25.456
2473.69	24.0659
2475.08	29.5714
2476.46	32.3235
2477.85	26.8091
2479.23	28.1813
2480.62	22.6631
2482	28.1591
2483.39	29.5201
2484.77	26.753
2486.15	25.3626
2487.54	29.4669
2488.92	28.0722
2490.3	15.7041
2491.69	25.2825
2493.07	27.9995
2494.45	22.506
2495.83	19.7584
2497.22	27.9546
2498.6	26.5799
2499.98	22.4721
2501.36	23.8293
2502.74	27.9138
2504.12	25.1676
2505.5	23.7878
2506.88	25.1371
2508.26	29.212
2509.64	27.8362
2511.02	25.1004
2512.4	26.4492
2513.78	25.0751
2515.15	30.4998
2516.53	29.1238
2517.91	26.3912
2519.29	26.377
2520.67	18.2217
2522.04	29.0635
2523.42	26.3389
2524.8	26.3285
2526.17	31.7398
2527.55	24.9581
2528.93	31.7249
2530.3	27.655
2531.68	27.6468
2533.05	24.9283
2534.43	31.6775
2535.8	23.5445
2537.18	26.2284
2538.55	24.8604
2539.93	27.547
2541.3	26.1922
2542.67	27.5444
2544.05	23.5041
2545.42	26.2166
2546.79	22.1735
2548.17	27.5862
2549.54	23.5299
2550.91	30.2807
2552.28	28.9141
2553.65	28.8953
2555.02	30.2247
2556.4	23.463
2557.77	27.4935
2559.14	28.8283
2560.51	27.4706
2561.88	23.4219
2563.25	24.7596
2564.62	27.4414
2565.99	27.4307
2567.35	27.4206
2568.72	27.4129
2570.09	28.754
2571.46	28.7564
2572.83	27.4188
2574.2	23.3918
2575.57	28.7837
2576.93	27.4437
2578.3	27.4447
2579.67	23.4007
2581.03	31.4674
2582.4	27.4141
2583.77	26.0503
2585.13	30.0596
2586.5	27.3505
2587.86	25.9887
2589.23	28.6545
2590.59	29.9828
2591.96	24.6154
2593.32	25.9497
2594.69	25.9427
2596.05	31.2875
2597.41	29.9309
2598.78	31.2463
2600.14	28.5484
2601.5	29.8596
2602.87	31.1691
2604.23	31.144
2605.59	32.4517
2606.95	29.7657
2608.32	27.086
2609.68	32.3921
2611.04	29.7235
2612.4	29.7197
2613.76	29.7192
2615.12	31.0489
2616.48	33.7059
2617.84	32.3696
2619.2	33.6853
2620.56	33.6646
2621.92	30.9836
2623.28	36.2583
2624.64	34.8984
2626	38.836
2627.36	40.1261
2628.71	40.0981
2630.07	42.7157
2631.43	33.4518
2632.79	37.391
2634.14	38.6879
2635.5	42.62
2636.86	41.2824
2638.22	47.8534
2639.57	41.2603
2640.93	43.8883
2642.28	53.0962
2643.64	55.7121
2644.99	58.3155
2646.35	64.8506
2647.7	63.4904
2649.06	63.4482
2650.41	66.0394
2651.77	66.016
2653.12	68.6241
2654.47	69.9229
2655.83	71.2174
2657.18	65.9492
2658.53	63.2954
2659.89	63.2545
2661.24	74.9829
2662.59	63.1631
2663.94	57.8955
2665.29	55.2525
2666.65	60.4525
2668	61.7449
2669.35	63.0469
2670.7	64.3566
2672.05	56.5337
2673.4	52.6271
2674.75	55.2499
2676.1	55.2631
2677.45	57.8923
2678.8	56.6042
2680.15	56.6247
2681.5	56.6458
2682.84	50.1229
2684.19	48.8319
2685.54	59.3285
2686.89	52.7985
2688.24	63.3022
2689.58	56.7609
2690.93	62.0101
2692.28	64.6265
2693.62	61.9902
2694.97	60.6648
2696.32	65.9011
2697.66	63.2898
2699.01	65.9397
2700.35	68.6063
2701.7	62.0898
2703.04	62.1329
2704.39	62.1676
2705.73	60.8754
2707.08	54.3079
2708.42	50.3625
2709.77	58.2548
2711.11	50.3538
2712.45	42.4522
2713.79	47.7049
2715.14	43.749
2716.48	42.4256
2717.82	45.0507
2719.17	38.4774
2720.51	42.4282
2721.85	39.8057
2723.19	42.4428
2724.53	30.6013
2725.87	35.8584
2727.21	33.2179
2728.55	30.5781
2729.89	29.2562
2731.23	31.8808
2732.57	30.5618
2733.91	31.8684
2735.25	30.54
2736.59	34.4563
2737.93	31.8021
2739.27	33.0828
2740.61	33.0567
2741.95	26.4951
2743.28	26.4886
2744.62	29.1045
2745.96	29.104
2747.29	29.0997
2748.63	26.4727
2749.97	31.6874
2751.3	30.3601
2752.64	30.341
2753.98	27.7141
2755.31	21.1774
2756.65	27.6874
2757.98	28.9744
2759.32	27.6507
2760.65	30.231
2761.99	27.6054
2763.32	23.6865
2764.66	30.1668
2765.99	24.9568
2767.32	24.9409
2768.66	24.9206
2769.99	21.009
2771.32	23.5715
2772.66	22.2507
2773.99	23.518
2775.32	23.5
2776.65	23.4904
2777.98	26.0678
2779.32	24.7816
2780.65	26.0766
2781.98	26.0793
2783.31	32.529
2784.64	26.0685
2785.97	26.0559
2787.3	24.7523
2788.63	27.3154
2789.96	28.591
2791.29	26.0068
2792.62	23.4267
2793.95	24.7106
2795.27	20.8475
2796.6	23.421
2797.93	19.5592
2799.26	19.5598
2800.59	22.1369
2801.91	23.4291
2803.24	26.0128
2804.57	23.4443
2805.89	24.742
2807.22	24.7484
2808.55	22.1702
2809.87	23.4586
2811.2	26.0352
2812.53	24.7431
2813.85	26.0362
2815.18	20.8825
2816.5	26.0612
2817.83	26.0798
2819.15	22.2176
2820.47	24.8222
2821.8	19.6562
2823.12	23.5594
2824.45	18.3858
2825.77	27.4903
2827.09	21.01
2828.41	22.3203
2829.74	27.5293
2831.06	22.3279
2832.38	22.3294
2833.7	24.938
2835.03	22.3489
2836.35	26.2826
2837.67	27.6199
2838.99	28.9604
2840.31	25.0633
2841.63	25.0796
2842.95	25.0874
2844.27	23.7798
2845.59	22.472
2846.91	25.1015
2848.23	23.806
2849.55	19.8881
2850.87	19.9084
2852.18	25.1907
2853.5	25.206
2854.82	26.5302
2856.14	19.943
2857.46	21.2596
2858.77	25.2144
2860.09	26.5388
2861.41	27.8674
2862.72	25.2385
2864.04	23.9234
2865.36	22.6018
2866.67	22.5944
2867.99	27.858
2869.31	21.2523
2870.62	25.1931
2871.94	26.4983
2873.25	27.8045
2874.56	19.8982
2875.88	25.1534
2877.19	21.197
2878.51	23.815
2879.82	19.8583
2881.14	25.0958
2882.45	22.4525
2883.76	25.0581
2885.07	19.8
2886.39	23.7182
2887.7	21.0888
2889.01	26.3142
2890.32	21.0669
2891.63	21.0497
2892.95	21.0259
2894.26	22.2995
2895.57	23.5645
2896.88	22.2243
2898.19	26.0809
2899.5	27.3387
2900.81	23.4207
2902.12	19.5137
2903.43	23.362
2904.74	23.328
2906.05	22.0019
2907.36	27.1013
2908.67	20.6363
2909.97	25.7181
2911.28	20.5608
2912.59	23.0812
2913.9	24.3258
2915.21	25.5732
2916.51	21.7339
2917.82	24.2597
2919.13	15.3477
2920.43	25.4905
2921.74	22.9289
2923.05	21.6353
2924.35	25.4024
2925.66	24.1012
2926.96	20.2777
2928.27	22.7619
2929.57	13.9198
2930.88	20.1695
2932.18	18.8794
2933.49	20.0967
2934.79	25.0604
2936.09	15.0491
2937.4	22.5118
2938.7	22.4975
2940.01	23.733
2941.31	23.7236
2942.61	23.7109
2943.91	22.4494
2945.22	19.943
2946.52	24.8842
2947.82	23.6185
2949.12	19.8819
2950.42	24.8205
2951.72	21.0988
2953.02	23.5706
2954.33	18.6215
2955.62	21.1001
2956.93	19.8665
2958.23	21.109
2959.53	19.8734
2960.82	19.8754
2962.12	22.3563
2963.42	21.1217
2964.72	23.6115
2966.02	18.6631
2967.32	21.166
2968.62	16.2125
2969.91	17.4738
2971.21	26.214
2972.51	23.7372
2973.81	18.7574
2975.1	20.016
2976.4	26.2775
2977.7	22.5462
2978.99	22.5695
2980.29	16.3272
2981.59	20.1147
2982.88	21.3967
2984.18	22.6783
2985.47	20.1784
2986.77	17.6711
2988.06	22.7311
2989.36	21.4867
2990.65	20.2441
2991.94	20.2691
2993.24	21.5653
2994.53	21.5963
2995.83	22.8973
2997.12	24.1981
2998.41	15.3002
2999.7	22.9701
