# Supplementary material for: Enhanced osmotic transport in individual double-walled carbon nanotube
Source: Nat Commun. 2023 Apr 21;14:2295. doi: 10.1038/s41467-023-37970-3 (PMC10121574; doi:10.1038/s41467-023-37970-3)
Supplement: Supplementary file 2 — Source Data [file 41467_2023_37970_MOESM2_ESM.zip › Source Data-20230211/Figure S4.xlsx]

## Sheet: Fig_S3_b
Intensity (a.u.)	Raman shift (cm–1)
1200.26	237.612
1201.97	218.231
1203.68	236.218
1205.38	219.819
1207.09	237.814
1208.79	252.825
1210.5	252.878
1212.2	234.973
1213.9	238.017
1215.61	281.488
1217.31	242.611
1219.01	242.662
1220.72	251.703
1222.42	209.797
1224.12	253.309
1225.82	208.387
1227.52	260.914
1229.22	215.975
1230.92	220.521
1232.62	246.076
1234.32	229.62
1236.02	216.159
1237.72	220.709
1239.42	241.78
1241.12	213.293
1242.81	195.309
1244.51	235.924
1246.21	246.495
1247.91	228.507
1249.6	233.067
1251.3	225.596
1252.99	227.149
1254.69	224.188
1256.38	251.324
1258.08	248.367
1259.77	219.814
1261.46	260.519
1263.16	265.093
1264.85	263.643
1266.54	242.603
1268.24	245.669
1269.93	248.736
1271.62	256.328
1273.31	241.301
1275	242.861
1276.69	242.912
1278.38	265.6
1280.07	261.128
1281.76	246.086
1283.45	289.93
1285.14	261.294
1286.83	274.946
1288.52	281.048
1290.2	279.597
1291.89	278.144
1293.58	254.012
1295.26	273.725
1296.95	272.271
1298.64	273.841
1300.32	278.439
1302.01	237.612
1303.69	218.231
1305.38	236.218
1307.06	219.819
1308.74	237.814
1310.43	252.825
1312.11	252.878
1313.79	234.973
1315.47	238.017
1317.16	281.488
1318.84	242.611
1320.52	242.662
1322.2	251.703
1323.88	209.797
1325.56	253.309
1327.24	208.387
1328.92	260.914
1330.6	215.975
1332.28	220.521
1333.96	246.076
1335.63	229.62
1337.31	216.159
1338.99	220.709
1340.67	241.78
1342.34	213.293
1344.02	195.309
1345.7	235.924
1347.37	246.495
1349.04	228.507
1350.72	233.067
1352.39	225.596
1354.07	227.149
1355.74	224.188
1357.42	251.324
1359.09	248.367
1360.76	219.814
1362.43	260.519
1364.11	265.093
1365.78	263.643
1367.45	242.603
1369.12	245.669
1370.79	248.736
1372.46	256.328
1374.13	241.301
1375.8	242.861
1377.47	242.912
1379.14	265.6
1380.81	261.128
1382.47	246.086
1384.14	289.93
1385.81	261.294
1387.48	274.946
1389.14	281.048
1390.81	279.597
1392.47	278.144
1394.14	254.012
1395.81	273.725
1397.47	272.271
1399.13	273.841
1400.8	278.439
1402.46	242.196
1404.13	252.98
1405.79	269.902
1407.45	266.891
1409.12	294.562
1410.78	286.952
1412.44	282.408
1414.1	270.186
1415.76	287.133
1417.42	293.337
1419.08	276.501
1420.74	276.56
1422.4	285.839
1424.06	324.326
1425.72	284.421
1427.38	322.925
1429.04	307.612
1430.7	319.984
1432.35	316.974
1434.01	350.899
1435.67	349.434
1437.32	320.253
1438.98	318.781
1440.64	368.138
1442.29	342.025
1443.95	348.261
1445.6	359.123
1447.26	334.533
1448.91	350.022
1450.56	388.653
1452.22	374.851
1453.87	374.93
1455.52	362.663
1457.18	342.673
1458.83	341.201
1460.48	327.374
1462.13	338.255
1463.78	330.602
1465.43	322.945
1467.08	338.468
1468.73	338.539
1470.38	349.434
1472.03	324.763
1473.68	349.581
1475.33	331.088
1476.98	340.443
1478.62	321.941
1480.27	348.326
1481.92	315.882
1483.57	351.57
1485.21	329.956
1486.86	343.97
1488.5	333.194
1490.15	362.716
1491.79	344.187
1493.44	369.071
1495.08	359.842
1496.73	363.02
1498.37	386.372
1500.02	369.381
1501.66	384.982
1503.3	386.615
1504.94	423.968
1506.59	385.224
1508.23	419.485
1509.87	427.343
1511.51	428.986
1513.15	449.287
1514.79	480.48
1516.43	468.138
1518.07	504.015
1519.71	499.453
1521.35	529.126
1522.99	560.369
1524.62	572.942
1526.26	619.779
1527.9	646.387
1529.54	696.375
1531.17	737.034
1532.81	774.593
1534.45	827.757
1536.08	904.33
1537.72	991.853
1539.35	1021.7
1540.99	1095.24
1542.62	1223.43
1544.26	1256.46
1545.89	1347.27
1547.52	1425.63
1549.16	1596.16
1550.79	1774.58
1552.42	2031.19
1554.05	2186.33
1555.69	2407.19
1557.32	2746.96
1558.95	3010.25
1560.58	3101.59
1562.21	3230.52
1563.84	3539.45
1565.47	3548.02
1567.1	3778.88
1568.73	4034.88
1570.36	4392.78
1571.98	4708.54
1573.61	4933.57
1575.24	4942.43
1576.87	5073.56
1578.49	5085.59
1580.12	5326.56
1581.75	5578.61
1583.37	5852.72
1585	5671.94
1586.62	6139.22
1588.25	7071.3
1589.87	8747.95
1591.5	10546.2
1593.12	11896
1594.74	13185.1
1596.37	14462.2
1597.99	15631.4
1599.61	16059.1
1601.23	15476
1602.86	13625.1
1604.48	11318.9
1606.1	9132.8
1607.72	7243.25
1609.34	5856.56
1610.96	4788.87
1612.58	3923.85
1614.2	3266.36
1615.82	2799.19
1617.44	2420.06
1619.06	2174.73
1620.68	1858.36
1622.29	1652.22
1623.91	1477.53
1625.53	1328.01
1627.14	1183.15
1628.76	1071.37
1630.38	950.072
1631.99	920.278
1633.61	892.05
1635.22	843.281
1636.84	769.22
1638.45	726.725
1640.07	717.395
1641.68	670.13
1643.29	627.587
1644.91	611.906
1646.52	586.73
1648.13	559.961
1649.74	585.392
1651.36	558.612
1652.97	519.158
1654.58	505.018
1656.19	482.955
1657.8	475.136
1659.41	454.642
1661.02	440.476
1662.63	453.246
1664.24	423.223
1665.85	424.897
1667.46	442.429
1669.06	437.762
1670.67	425.162
1672.28	418.904
1673.88	428.513
1675.49	407.966
1677.1	411.226
1678.7	384.314
1680.31	390.748
1681.91	371.764
1683.52	375.02
1685.12	368.74
1686.73	362.458
1688.33	349.812
1689.94	375.331
1691.54	383.363
1693.14	397.762
1694.75	383.522
1696.35	345.401
1697.95	356.617
1699.55	382.169
1701.15	374.285
1702.75	388.7
1704.36	382.407
1705.96	385.674
1707.56	347.497
1709.16	409.749
1710.75	405.05
1712.35	368.449
1713.95	376.502
1715.55	414.876
1717.15	418.154
1718.75	371.947
1720.34	426.311
1721.94	426.4
1723.54	453.643
1725.13	468.116
1726.73	469.811
1728.33	495.482
1729.92	505.176
1731.52	543.657
1733.11	506.985
1734.71	518.288
1736.3	500.795
1737.89	545.708
1739.49	529.815
1741.08	568.348
1742.67	544.446
1744.27	594.21
1745.86	627.974
1747.45	740.266
1749.04	804.525
1750.63	875.222
1752.22	937.932
1753.81	885.207
1755.4	951.153
1756.99	912.846
1758.58	884.152
1760.17	826.556
1761.76	775.358
1763.35	799.603
1764.94	746.772
1766.53	762.989
1768.11	676.389
1769.7	663.674
1771.29	657.382
1772.87	598.036
1774.46	609.415
1776.04	580.592
1777.63	546.931
1779.22	563.134
1780.8	508.534
1782.38	495.763
1783.97	486.205
1785.55	468.593
1787.14	460.637
1788.72	425.291
1790.3	417.322
1791.89	446.418
1793.47	393.316
1795.05	396.621
1796.63	448.307
1798.21	432.27
1799.79	377.508

## Sheet: Fig_S3_c
Voltage drop (mV)	Current_KCl (pA)
	Current_KCl_0.001M (pA)	Current_KCl_0.01M (pA)	Current_KCl_0.1M (pA)	Current_KCl_1M (pA)
-1000	-4.37846	-8.24871	-20.5046	-47.2819
-900	-3.93098	-7.46967	-18.5611	-42.5707
-800	-3.51792	-6.62952	-16.591	-37.8237
-700	-3.11862	-5.81992	-14.5061	-33.0679
-600	-2.63672	-5.06379	-12.218	-28.2764
-500	-2.18923	-4.17782	-10.1772	-23.5116
-400	-1.78305	-3.39114	-8.17182	-18.8003
-300	-1.3218	-2.49753	-6.07806	-14.0266
-200	-0.87432	-1.72612	-4.08149	-9.28864
-100	-0.43372	-0.8096	-2.05841	-4.60417
0	0	-0.00764	0.00883	0.116
100	0.48191	0.8707	1.99657	4.80939
200	0.90874	1.70321	3.98431	9.53847
300	1.34245	2.5128	6.04273	14.2051
400	1.75552	3.29948	7.92445	18.9431
500	2.19612	4.07853	9.92103	23.6633
600	2.57476	4.9645	11.9264	28.3656
700	2.96717	5.81992	13.8965	33.0679
800	3.38711	6.66007	16.22	37.7256
900	3.82771	7.50022	18.2695	42.4101
1000	4.26143	8.30217	20.5311	46.4521

## Sheet: Fig_S3_d
Salt concentration (M)	Conductance (pS)
0.001	4.26143
0.002	5.4443
0.005	6.23165
0.01	8.30217
0.02	11.7915
0.05	16.1661
0.1	20.5311
0.2	23.3699
0.5	36.0858
1	46.4521

## Sheet: Fig_S3_e
Salt concentration (M)	Conductivity (S/m)
0.001	18.6071
0.002	23.7719
0.005	27.2098
0.01	36.2505
0.02	51.4864
0.05	70.5876
0.1	89.647
0.2	102.042
0.5	157.565
1	202.828

## Sheet: Fig_5_b
Water in MWCNT				Water in MWCNT		Water on graphite surface		KCl in MWCNT		This paper (KCl in DWCNT, radius 2.3nm)		This paper (KCl in DWCNT, radius 2.7nm)
Radius (nm)	Water slip length b0 (μm)	Standard deviation of radius (nm)	Standard deviation of water slip length b0 (μm)	Radius (nm)	Water slip length b0 (μm)	Radius (nm)	Water slip length b0 (μm)	Radius (nm)	Water slip length b0 (μm)	Radius (nm)	Water slip length b0 (μm)	Radius (nm)	Water slip length b0 (μm)
17.9447	219.247		48	24.2583	34.9882	55.8261	10.9765	3.5	4989.4	2.3	20893	2.7	17361
15.7203	284.363		47.5					14	1110.4
34.4745	40.6859
39.1098	29.3922	3
50.8046	13.8254
