# Supplementary material for: Enhanced osmotic transport in individual double-walled carbon nanotube
Source: Nat Commun. 2023 Apr 21;14:2295. doi: 10.1038/s41467-023-37970-3 (PMC10121574; doi:10.1038/s41467-023-37970-3)
Supplement: Supplementary file 2 — Source Data [file 41467_2023_37970_MOESM2_ESM.zip › Source Data-20230211/Figure 3.xlsx]

## Sheet: Fig_3_a
Concentration ratio, Cmax/Cmin	Osmotic current，Iosm (pA)
	Iosm_KCl (pA)	Standard deviation (pA)	Iosm_NaCl (pA)	Standard deviation (pA)	Iosm_LiCl (pA)	Standard deviation (pA)
1	0	0	0	0	0	0
3.33333	1.38911	0.299	1.05687	0.309	0.58518	0.305
10	2.58413	0.306	1.89893	0.337	1.58023	0.359
33.3333	3.86807	0.324	3.07917	0.295	2.02216	0.322
100	4.26293	0.347	3.3226	0.374	2.95596	0.333
333.333	5.2239	0.33	4.61985	0.366	3.09664	0.326
1000	5.99547	0.338	4.81935	0.365	3.9394	0.323

## Sheet: Fig_3_b
Concentration ratio, Cmax/Cmin	Kosm (A/m)
	Kosm_KCl (A/m)	Standard deviation (A/m)	Kosm_NaCl (A/m)	Standard deviation (A/m)	Kosm_LiCl (A/m)	Standard deviation (A/m)
3.33333	13.5303	2.91235	10.2943	3.00976	5.69984	2.97079
10	13.161	1.55846	9.67124	1.71634	8.04814	1.82839
33.3333	12.9361	1.08356	10.2978	0.98658	6.76277	1.07687
100	10.8556	0.88364	8.461	0.95239	7.52736	0.84798
333.333	10.5456	0.66618	9.32621	0.73885	6.25127	0.6581
1000	10.1783	0.57381	8.18164	0.61965	6.68779	0.54835
		Fig_3_a

## Sheet: Fig_3_c
Concentration ratio, Cmax/Cmin	The maximum power (pW)
	The maximum power_KCl (pW)	Standard deviation (pW)	The maximum power_NaCl (pW)	Standard deviation (pW)	The maximum power_LiCl (pW)	Standard deviation (pW)
3.33333	0.02723	0.00126	0.0165	0.00141	0.00592	0.00161
10	0.08853	0.00124	0.05002	0.00158	0.04082	0.00211
33.3333	0.18703	0.00131	0.12399	0.00114	0.06343	0.00161
100	0.2149	0.00142	0.13653	0.00173	0.12895	0.00164
333.333	0.30175	0.0012	0.25543	0.0016	0.13576	0.0015
1000	0.37324	0.00119	0.26926	0.00154	0.21111	0.00142

## Sheet: Fig_3_d
Concentration ratio, Cmax/Cmin	Power density (W/m2)
	Power density_KCl (W/m2)	Standard deviation (W/m2)	Power density_NaCl (W/m2)	Standard deviation (W/m2)	Power density_LiCl (W/m2)	Standard deviation (W/m2)
3.33333	1639.33	75.9518	993.27	84.9062	356.108	96.7392
10	5329.69	74.7336	3011.5	94.8474	2457.2	126.819
33.3333	11259.9	79.0016	7464.25	68.5114	3818.39	96.8188
100	12937.6	85.7225	8219.73	104.147	7763.02	98.5192
333.333	18166.4	72.4946	15377.6	96.5151	8172.88	90.579
1000	22469.9	71.4149	16210.4	92.9831	12709.6	85.4431
